# Supplementary material for: Wdfy3-dependent autophagy impairment recapitulates presymptomatic neurodegenerative signatures in mice
Source: Sci Rep. 2026 Apr 4;16:16229. doi: 10.1038/s41598-026-43314-0 (PMC13201858; doi:10.1038/s41598-026-43314-0)
Supplement: Supplementary file 2 — Supplementary Material 2 [file 41598_2026_43314_MOESM2_ESM.xlsx]

## Sheet: 1. Norm. proteome murine
ID	Label	2310061I04Rik	A1bg	Aak1	Aamdc	Aars	Abat	Abcb7	Abcb8	Abce1	Abcf2	Abhd11	Abhd12	Abhd14b	Abhd16a	Abi2	Ablim2	Abr	Abracl	Acaa1a	Acaa2	Acaca	Acad9	Acadl	Acadm	Acadsb	Acadvl	Acan	Acap2	Acat1	Acat2	Acbd6	Acly	Aco1	Aco2	Acot13	Acot2	Acot7	Acot9	Acp1	Acp2	Acsbg1	Acsf2	Acsl1	Acsl6	Acss2	Acta1	Actb	Actbl2
MUT1	Wdfy3-HI	-0.402901	-0.34155	1.0374	0.449648	-0.398828	-0.529311	0.458388	-1.60947	0.845356	-0.556912	-1.03732	-0.328903	0.791973	-0.911812	0.681997	-0.317041	1.14646	-1.10055	-0.920662	-1.73847	0.736594	-1.00035	-0.280841	-2.34082	-1.75431	-1.02842	-0.563474	1.54156	-0.241557	-0.918284	0.411081	1.48933	0.102443	-0.534916	0.519917	-1.44112	1.84359	-0.924378	0.817445	0.384844	0.572212	-1.39587	-0.943052	-0.820268	0.529052	-0.26443	1.04137	1.42372
MUT2	Wdfy3-HI	0.464185	-0.59141	0.0917152	0.278386	0.66989	1.1619	-1.31403	0.755535	1.46896	-0.711447	0.259973	0.126079	0.612809	0.527938	-1.81226	-0.518347	0.298127	0.894191	1.05558	1.08237	0.555695	1.12444	1.7761	1.02815	0.975015	0.748869	-0.755704	-0.758623	1.51961	-1.52344	0.965899	-0.703924	-0.94248	0.87641	0.522297	0.826865	-0.864148	1.68097	0.37859	-1.00744	-0.242582	1.23133	1.34701	0.864782	1.1882	-0.408181	0.867256	0.739924
MUT3	Wdfy3-HI	0.792081	-0.242975	0.049896	0.517212	0.325003	-0.0235091	-0.879511	-0.225062	-2.36926	-0.4959	1.05911	-0.201807	0.862652	0.731263	0.741428	0.706147	-0.81531	-1.0467	1.24485	0.102562	0.807959	-0.04019	0.411339	0.0339845	0.357733	-0.980434	1.61176	-0.489459	-0.563681	-0.679552	-1.16568	-1.00829	1.59048	0.66501	0.769113	0.313923	0.895561	-0.875035	0.990571	0.981003	-0.17818	0.49212	-0.89628	-0.753173	0.599559	-2.44479	-0.544656	-0.661141
MUT4	Wdfy3-HI	0.6893	-0.3522	-1.3493	0.442349	1.75192	-0.0826739	0.445107	-0.278763	0.133684	-0.563502	-1.0429	1.16767	0.784337	-0.918004	0.675576	-0.325621	-0.0359857	0.383171	-0.926425	0.140316	-1.23828	-0.430342	-0.304613	-0.0722681	-1.76227	0.293557	-0.571671	-0.573877	0.129377	0.715408	0.40467	0.355568	1.03236	-0.984284	-0.910424	-1.44773	0.150521	0.434983	-1.25844	1.47964	1.51748	-0.622637	-0.948103	-0.827515	0.521435	0.123641	-0.680352	0.325601
MUT5	Wdfy3-HI	-0.415202	2.36599	1.50435	0.440688	-0.457957	-1.1783	0.442084	-1.61587	0.130212	-0.565001	-1.04417	0.201832	-0.0572487	-0.919413	0.674115	1.16829	-0.0392648	-1.10769	-0.927736	-1.75742	0.727129	-2.34104	-0.570279	0.292213	0.273989	-1.03478	-0.573536	-0.57575	-0.413455	0.709539	1.10848	-2.12681	0.594158	0.164376	-0.685568	0.974477	0.285114	-0.930921	-1.26269	-0.896749	0.135462	-1.41085	-0.949253	-0.829164	0.519701	0.401937	0.520108	-0.128302
MUT6	Wdfy3-HI	0.543258	-0.50739	-0.836627	-1.52597	-0.343625	1.23523	1.10612	1.13379	-0.0886323	-0.659501	0.304153	1.39061	-0.166775	1.26052	-0.124174	0.493096	-1.17307	0.940261	1.10123	1.70591	-1.35019	1.10845	2.08736	1.58284	1.03805	1.12463	1.40749	1.41295	0.259792	0.339537	-1.32429	-0.814799	-1.61267	-0.123738	-0.644209	0.149116	-2.14727	0.945379	0.52617	0.856869	-0.108432	2.04001	1.38702	1.72218	-1.53265	0.530992	-1.32036	-0.906786
MUT7	Wdfy3-HI	-0.449528	2.32949	1.2835	1.21859	-0.622968	-1.01977	-1.06423	0.278055	0.774369	1.09977	0.981217	-1.12594	-0.083404	-0.940622	0.652119	-0.356965	0.569173	-1.12762	0.528172	-0.558847	0.700717	-0.449449	-0.931267	-0.583051	0.246625	-1.05254	-0.601615	-0.603937	0.245142	0.621182	1.08652	0.636998	0.0198532	-0.423978	1.02871	0.221596	-0.365182	-0.949176	-1.32676	-0.913811	-0.41466	-0.109949	-0.966557	-0.853988	-1.44981	-0.966783	0.0360005	0.289457
WT1	Wild-type	0.736621	-0.301912	-0.714753	-1.38567	0.326657	0.15936	-0.953006	0.321913	-0.775814	-0.532381	-1.01655	-1.01094	-1.96763	-0.888762	0.705895	0.65866	-0.895051	1.05292	-0.899208	0.563798	0.765291	0.634084	-0.192361	-0.496285	-1.72468	0.318119	1.56623	-0.535015	1.15479	0.837199	-1.20105	-0.421114	-1.27021	1.03592	1.39903	-1.4165	1.00316	-0.904539	-1.17013	-0.872093	-0.874279	-0.00770607	0.369426	1.0625	0.557404	0.826468	0.772012	0.722649
WT2	Wild-type	-2.99437	-0.378684	0.468299	1.22711	-1.15504	-1.07034	0.412077	0.860146	0.095746	-0.579889	0.371826	-0.0858288	-0.0744982	0.652075	0.659609	-0.346957	-0.998924	-1.12084	-0.940756	-0.798959	0.709711	-1.01858	-0.903538	-0.570967	0.255943	-1.04649	-0.592055	-0.59434	-1.58265	0.651267	0.388725	0.692013	0.98822	-1.53618	0.0698247	-1.46418	0.00571232	-0.94296	0.752228	-0.908002	0.0970515	-0.652995	0.890572	-0.845536	0.502492	-0.285793	0.891888	-0.150654
WT3	Wild-type	0.537619	-0.513383	-0.723401	0.331871	-0.629861	1.86909	1.09865	1.13084	0.599198	-0.663207	1.53287	1.62524	-0.171072	-1.01169	-0.127787	-2.64404	-1.18118	0.936975	-1.01362	0.962006	0.612189	0.905351	0.947999	1.57701	0.154906	0.786989	-0.695697	-0.698383	1.10539	-1.33445	1.01289	-0.59593	-0.812422	2.38457	0.719576	0.87551	-0.582978	0.942369	0.515645	1.40397	0.975895	1.09262	0.826435	0.918075	-1.53692	1.09901	1.36224	-2.00048
WT4	Wild-type	0.615374	-0.430759	-0.856124	0.388504	-1.0908	0.834599	1.80804	0.834539	-0.960382	-0.612105	1.32068	0.103664	1.56791	-0.963672	-0.0779762	0.554844	1.02575	0.982277	0.506636	0.0264269	-1.29494	0.866829	0.207785	-0.148692	0.216882	0.255186	-0.632131	-0.634571	0.152981	-1.13434	-1.27834	0.461375	-0.0462359	-0.404719	-0.65891	0.196881	0.15759	0.983873	0.660766	-0.932353	1.10781	0.63005	0.865777	-0.880965	-1.47806	1.24898	-1.53125	-0.835591
WT5	Wild-type	-0.458358	-0.40049	-1.5112	-1.45299	1.94677	-0.259113	-1.07594	-1.63834	0.0645082	1.09394	0.360361	0.579936	-0.0901322	1.32291	-1.69765	-0.364525	1.06671	0.356698	0.523075	-0.125786	-1.27311	-0.117548	-0.412407	0.247594	0.239586	-1.0571	1.49008	-0.611188	-0.417301	0.598453	-1.26019	-0.0959203	1.32796	-0.780707	-1.27669	0.945885	0.179835	-0.953872	-1.34324	0.907057	-0.429642	-0.120706	-0.971008	0.995176	0.486894	0.919624	0.283327	-0.807471
WT6	Wild-type	0.620934	-0.424851	0.758117	-1.46962	-1.06407	0.281542	0.354498	-0.314482	-0.951918	1.80631	-1.08095	-0.436308	-2.05544	1.30869	-1.71228	1.50342	1.80311	0.985516	1.51825	0.692208	-1.29068	0.782286	-1.30853	-0.615879	1.09997	1.73717	-0.627584	1.47696	-2.05851	1.71689	0.36093	0.915338	-0.664863	0.257215	-1.87299	0.200564	-1.18719	0.986841	0.671144	-0.92959	0.439227	-0.705917	0.868591	0.97854	0.46947	-0.986194	-1.64743	0.258107
WT7	Wild-type	-0.279013	-0.209879	0.798128	0.539894	0.742908	-1.3787	-0.838242	0.367165	1.03397	1.93982	-0.968315	-2.00531	0.0465217	0.750575	0.76138	-0.210963	-0.770533	-1.02861	-0.849386	-0.296129	0.831918	-0.0239373	-0.526744	0.0661779	0.382556	0.935248	-0.462093	1.64367	0.710065	-0.599404	0.490353	1.21617	-0.306592	-0.594989	1.02033	1.0647	0.62569	0.506461	1.04869	0.44665	-2.59736	-0.459499	-0.880573	-0.730642	0.62323	0.205516	-0.0501479	1.73096
[truncated: 2,396 more columns]

## Sheet: 2. Assgn. MGA
Term	P-value	Adjusted P-value	Odds Ratio	Combined Score	Genes
adipose brown	2.10642e-19	2.02216e-17	2.83745	122.022	MTCH2;ACAA2;NDUFA10;CISD3;TMEM143;CHCHD3;SLC25A42;HADH;MCCC2;PDHX;MECR;ACSL1;CMC1;MCCC1;TALDO1;SDHA;SDHB;COX6B1;TUFM;ATP5J2;ACLY;AFG3L2;PPA1;CLPP;GPD2;GPD1;UQCRC1;SUCLG1;UQCRC2;AK3;SLC1A3;ABCB8;ACAT2;UQCRH;ACACA;ACAT1;TIMM50;GRPEL1;PRKAR2B;S100A13;CYC1;NDUFV1;DECR1;TRAP1;PDHA1;APOOL;TIMM44;CS;UQCRQ;FASN;OGDH;ECHDC1;CYCS;ACO2;SLC25A1;ACADVL;HIBADH;GBE1;ETFA;DBI;ETFB;CLYBL;OPA1;AUH;ACADL;DBT;ME1;ID…
cerebral cortex prefrontal	9.34123e-19	4.48379e-17	3.16112	131.233	CYFIP2;CRTC1;ITSN1;CLSTN1;CYP46A1;SLC8A1;SLC8A2;RPH3A;RIMS1;NRCAM;BSN;SYNPO;RGS7;UNC13A;SLC6A17;PRKCE;TMOD2;TTC7B;HPCAL4;SRCIN1;SND1;OLFM1;PRKAR1B;TBC1D24;STX1A;NECAB1;BRSK1;NTM;SLC1A2;RASAL1;AK5;CPLX2;FBXO41;IGSF21;SYNGR1;PIP5K1C;TPPP;SCAI;GRIA3;PACSIN1;MARK1;PRRT1;ANKRD34A;PRRT3;PTPRN2;IQSEC2;SYT1;CADM2;DCLK1;SYT7;ARHGAP32;NBEA;WNK2;SPIRE1;OSBPL1A;CNRIP1;FMN2;NRGN;GRM3;PCLO;SIPA1L1;NCS1;ENSA;PS…
cerebral cortex	2.90983e-18	9.31145e-17	3.09598	125.011	CYFIP2;CTNND2;CLSTN1;SLC8A1;SLC8A2;RIMS1;ATCAY;PPME1;KIF5C;NRCAM;BSN;SYNPO;RGS7;ATP6V1G2;SLC6A17;MAGI2;TTC7B;SRCIN1;GABRG2;TANC2;TOM1L2;OLFM1;CACNB4;PRKAR1B;TBC1D24;STX1A;NTM;SLC1A2;CPLX2;SYNGR1;PIP5K1C;TPPP;RAB6B;GRIA3;MARK1;SRPK2;PRRT3;HOMER1;IQSEC2;SYT1;CADM2;SLC4A10;GRIN2B;DCLK1;SYT7;ARHGAP32;DLG2;WNK2;AAK1;CSPG5;SPIRE1;CALM1;OSBPL1A;DPP10;WDR47;GSK3A;PTPRS;USP31;PCLO;CHL1;ENSA;PSD3;DLGAP2;SL…
heart	6.18366e-16	1.48408e-14	2.38346	83.4673	NDUFA13;ACAA2;NDUFA11;NDUFA12;NDUFA10;CISD1;ATP5C1;SLC8A1;TMEM143;TUBB6;CHCHD3;CDH2;MACROD1;HADH;PDHX;PPTC7;ACTN2;TPM1;ACOT13;SDHA;SDHB;COX6B1;TUFM;ATP5J2;UQCRC1;PPIF;UQCRC2;NDUFB10;NDUFB11;ATP5J;ATP5H;ATP5O;ACAT1;LDHB;APOO;ATP5D;RDH14;NDUFV3;CYC1;NDUFV2;NDUFV1;DECR1;HSPA9;PDHA1;IQSEC2;NEBL;GOT2;IDH2;2310061I04RIK;COQ9;GBAS;CS;EHD4;UQCRQ;FXYD1;OGDH;CYCS;ACO2;PKIG;TUBA8;PYGB;RYR2;SLC25A3;ACADVL;AD…
dorsal root ganglia	4.56471e-15	7.40529e-14	2.36851	78.2091	GMFB;UBE2D2;STMN3;UBE2Z;LNP;DPYSL5;TUBB3;KIF5C;KIF5B;KIF21A;MAGI1;SH3GLB2;RAB2B;SLC30A9;ACOT7;MBNL2;FBXO2;ADAM11;EPDR1;ANK2;DYNC1LI1;TOM1L2;DYNC1LI2;TMX2;RUFY3;CMPK1;SCG3;TLN2;PLBD2;DGKH;LXN;NRN1;UBA6;ENDOD1;CACNA1B;MTMR9;CEND1;KLC1;CPLX1;RTN4;DPP6;PCBP3;PCBP4;KIF3A;THEM4;RAB6B;CADM3;IQSEC2;L1CAM;HSPA12A;EHD3;REEP5;CDK5;GNAQ;GNB4;FXYD7;CNTN2;NACAD;CDS2;PYGB;CNTNAP2;GSK3B;USP31;ELAVL4;ACTR1A;UCHL1…
spinal cord	4.6283e-15	7.40529e-14	2.79296	92.1861	CNTFR;AQP4;SLC8A1;RPH3A;GJA1;KIF5B;HABP4;PRKACA;FBXO2;TMOD2;APLP1;ACSL6;SLC6A11;GPR37L1;ATP1B2;EML2;ERMN;STX1B;BCAN;DYNC1LI2;MAG;RELL2;PLBD2;BRSK1;CNP;HEPACAM;TTYH1;HSPA4L;ENDOD1;SLC1A2;CEND1;PHYHIPL;SEZ6L2;CPLX1;RTN4;NCKIPSD;MOBP;CASKIN1;TSPAN2;MBP;PRRT3;SYT3;CADM4;SYT2;IQSEC1;ADAP1;GFAP;QDPR;GNAO1;PEX5L;CNTN1;TMCC3;CNTN2;MAP6D1;SLC44A1;USP31;CRTAC1;NCS1;NEFL;NEFM;NEFH;YWHAG;WDR37;PLLP;OPALIN;AK…
nucleus accumbens	1.58965e-13	2.1801e-12	2.56754	75.6655	GUCY1B3;CPNE5;CRTC1;DGKB;ABAT;ICAM5;CYP46A1;ALCAM;SH2D5;STK32C;ANKS1B;GUCY1A3;EPHA4;MAP2K1;APLP1;CACNA2D3;HPCAL4;SND1;SHISA7;TANC2;BCR;SIK3;TLN2;RIN1;NGEF;NECAB2;GRIA1;GRIA2;PCDH10;PDE1B;CACNA1B;CPLX2;DPP6;RAB6B;MARK1;PRRT3;WFS1;ARHGAP32;GNAL;DLG2;DLG4;PPP1R1B;CSPG5;C2CD2L;CNTNAP2;CLTB;PSIP1;SLC6A1;C1QTNF4;GRM3;PPP3CA;GRM5;SIPA1L1;CAMKV;GRM7;NCS1;PHACTR1;DLGAP3;SLC32A1;SLC2A13;ELMOD1;MINK1;PPP2R5…
olfactory bulb	6.15668e-10	7.38802e-09	2.1853	46.3466	RAB3B;DPP10;GUCY1B3;TRIO;CELF1;CPNE4;NCAN;CPNE6;ARRB1;ICAM5;ENO2;ELAVL3;SCAMP5;C1QTNF4;CALB2;GRM2;ATCAY;SIPA1L1;PPP2R1A;CRTAC1;PALM;BAI1;PTGDS;PPFIA2;UNC13A;SLC32A1;TRPC4;CASK;PRKCA;SLC6A11;AMPD2;ATP1B1;GNL1;AP3B2;SYN1;CIT;BCAN;STX1B;GPRC5B;KIF2A;DNAJC6;DNAJC5;GPRIN1;ELMO2;TNIK;VAMP2;CNTNAP4;GRIA1;GRIA2;NAPB;NLGN2;ANP32A;TTYH1;PCDH10;STXBP1;RAP1GDS1;SLC1A3;ATP1A3;NRXN2;CRMP1;PPM1E;CPLX1;GNAI1;RTN…
hippocampus	1.91562e-09	2.04332e-08	2.97194	59.6564	DGKG;CNTNAP1;WIPF3;ELAVL1;NRGN;PPP2R5E;ANKS1B;NSF;EPHA4;KSR1;TRPC4;OPALIN;PRKCE;TMOD2;KCNAB2;SEZ6L;BCR;OLFM1;ITPKA;GRIA1;SLC24A2;BRSK1;NRXN1;HPCA;CAMK2A;AK5;ACTR3B;CAMKK1;ADD2;PPP3R1;DPP6;NT5DC3;CHN1;PTK2B;SLC17A7;NCDN;PLXNA4;OPCML;LGI1;MPP2;GABBR1;MON2;CADM2;GRIN2B;SYT7;STXBP5L;NELL2;SYNJ1;GNAQ;NMT1;CALM3
amygdala	1.41929e-08	1.36252e-07	2.26932	41.0079	DPP10;RAB3C;USP31;CNRIP1;UBE3A;EPM2AIP1;GRM5;PPP2R5E;TNR;ANKS1B;RGS7;NSF;WDR37;SLC6A17;SGIP1;PRKCE;LANCL1;SLC39A10;HPCAL4;SYN2;YWHAZ;GABRG2;PGM2L1;TMX4;GAP43;PRKAR1B;TNIK;LY6H;ASTN1;GPM6A;NECAB1;NAPB;RGS17;USP14;CAMK2D;PCDH10;ATL1;NRXN1;SLC1A2;CACNA1B;RASAL1;C2CD4C;AK5;FBXO41;NCALD;AP3M2;CDC42;SAMM50;GNG2;CAND1;MAPK1;STXBP5;SLC17A7;NCAM2;GRIA3;MARK1;OPCML;UBQLN2;GABRA2;LGI1;MON2;NEGR1;GABRA3;LSAM…
dorsal striatum	6.53397e-08	5.70238e-07	1.91855	31.7399	RAB3C;FAM49B;GUCY1B3;SH3GL3;ATP8A1;CPNE5;UBXN2B;DGKB;CTNND2;PPP2R2A;CYP46A1;ALCAM;SH2D5;STK32C;ANKS1B;EPHA4;CACNA2D3;OMG;THNSL1;BCR;PCP4;CACNB4;SIK3;TNIK;RIN1;NGEF;GRIA2;PCDH10;PDE1B;HPCA;CPLX2;ACTR3B;PPP3R1;GPM6B;VTI1B;HOMER1;CADM2;IQSEC1;GRIN2B;DCLK1;COPS6;GNAL;PPP1R1B;HNRNPD;STRN;GNB5;SCN2B;CNTNAP2;GSK3B;DOCK4;CELF1;SLC6A1;SMPD3;C1QTNF4;GRM3;PPP3CA;GRM5;CALB1;SCRN1;GRM7;PHACTR1;DLGAP3;WDR37;KC…
cerebellum	1.01622e-06	8.12974e-06	1.86343	25.7142	DGKG;SNAP25;MTCH2;DOCK4;TRIO;DIRAS2;CLTB;OTUD7A;UBE3A;SHF;CALB2;RIMS1;AIFM3;PCLO;CALB1;DPYSL4;AUH;KIF5C;TRIM2;TRIM3;ERC1;SH3GL2;ANKS1B;KCND2;HPCAL1;ADAM11;CACNA2D2;ANK2;GPR37L1;ATP1B2;DNM3;STX1B;CACNB4;PITPNM1;ALDOC;WDFY3;TAGLN3;MAPRE2;NDRG3;RNMT;KCNA1;NTM;NRXN1;KCNA2;ITPR1;AKAP7;SLC1A3;CACNA1A;LIN7A;ADCY1;COX5B;CAMKK2;SLC25A27;IGSF21;PAK1;PTPRZ1;FAM63B;NPTX1;SRGAP3;GPR158;GPM6B;PRRT1;GABRA1;CADM…
hypothalamus	0.00269198	0.0198792	1.57929	9.34543	ITSN1;ABAT;SLC8A1;EPM2AIP1;NUDT10;SCRN1;CHL1;PTGDS;PDIA3;MAGI1;MAP2K4;GAA;VPS13C;ALG2;SLC6A11;SYNGR3;GABRG2;BCAN;PPM1A;TMX4;PREPL;IMPACT;SLC25A18;GAP43;PITPNM1;LY6H;ASTN1;CNTNAP4;RGS17;SNAP47;TTYH1;CACNA1B;GMPS;PHYHIPL;SLC1A3;RNF214;PCSK1N;DPP6;RPS15A;CAND1;PTPRZ1;KIF3A;FAM120C;NCAM1;FSD1;VAT1L;NTRK2;SLC12A5;USP9X;DLK1;SGSM1;VAPB;FXYD6
skeletal muscle	0.0161907	0.111022	1.27246	5.24677	NDUFA12;PRUNE;CISD1;PARK7;ENO3;DCAF6;LSM12;PSMD6;CHCHD3;CFL2;MACROD1;PMPCA;TMEM38A;SCN1B;PDK2;KPNA1;KCMF1;PDHX;MAP2K2;CACNA2D1;TPM2;TPM1;ACYP2;SDHA;TUBA4A;ADCY9;BIN1;GPD2;EEF1A2;SMS;PGP;VDAC3;VDAC1;PVALB;CUL5;TARSL2;SAR1B;ABCB7;CUL3;AK1;GMPR;ATP5O;NDRG2;APOO;LDHA;PRKAR2A;G3BP1;DVL1;RDH14;NAA50;HOMER1;STYX;COQ9;HOOK3;GBAS;AIMP2;PKIA;WNK2;FXYD1;CYCS;TUBA8;SYNM;SETD7;PYGM;SCRN3;OPA3;MYO18A;ME3;IDH3A…
neuro2a	0.0785301	0.502593	1.23281	3.1366	RAB3C;DOCK4;TRIO;SLC7A14;ELAVL4;IRS2;EPRS;ELAVL1;PCMT1;STMN1;PELO;AGFG1;TSFM;NUDC;DCAKD;RPL22;SSU72;HDGFRP3;CSNK1E;RABGGTB;SYN2;APRT;MRPS9;VGF;ARMC6;PRKAR1A;DDAH2;GARS;PAFAH1B3;PRUNE2;CRMP1;COX5B;TIMM50;SV2C;PCBP3;SRGAP3;HNRNPA1;CCT7;VAT1L;UBQLN2;REPS1;OSBPL6;AGK;GOT2;ASNS;NAP1L1;WDR54;MTOR;RPS25;PPP5C;H1F0;PLCXD3;MARS;HYOU1;KRAS;PSMG2;CIAPIN1;AVL9;TARDBP;EIF3D;PFKP;GALK1
mammary gland non-lactating	0.257274	0.999996	1.1645	1.58094	SAR1B;AK1;PYGM;NDRG2;ENO3;UGP2;CFL2;TMEM38A;SCN1B;TPI1;KSR1;ACTN2;CACNA2D1;TPM2;PGAM2;TPM1;STYX;ACYP2;ACTA1;UBE2R2;BIN1;PKIA;CSDE1;ADSSL1;ALDOA;SLC25A12;PFKM;PVALB
kidney	0.26076	0.999996	1.09297	1.46912	ARL6IP1;HIBADH;ACY1;CISD1;APEH;PEPD;SLC4A4;SLC8A1;CNDP2;HINT2;CALB1;LAMP2;PMPCB;PIP4K2C;SLC25A42;ACADM;MCCC2;LYPLA1;MCCC1;SORD;ABHD14B;CMBL;RABGGTA;MUT;FAHD2A;PCCA;PPA2;DDAH1;RUFY3;IVD;COL4A4;PCCB;SUCLG2;L2HGDH;LAP3;SLC25A5;ASPA;ALDH7A1;LRPAP1;GCDH;PCX;AK4;ATP1A1;BPHL;NDRG1;ACAT1;CRYZ;LDHB;PRDX5;SRR;NFS1;OXCT1;CLMN;MLEC;BPNT1;ARSB;TRAP1;OSBPL6;FAHD1;GSS;FAH;MTOR;ASS1;DHRS4;LETM1;ALDH4A1;GRHPR;ALD…
mega erythrocyte progenitor	0.351147	0.999996	1.05719	1.1064	RPL31;ADK;NUCKS1;PHB2;PFAS;TOMM20;PPP3CB;PPP2R4;CRTAC1;SCRN3;CASP3;HIST1H1E;ACP1;EIF2A;MESDC2;CCT3;HSP90AA1;RBM14;RPL21;GLRX3;METTL1;EPDR1;ACYP1;BCS1L;UCHL5;MRPS5;TUFM;ARMC1;MRPS9;MTHFD1;NCL;PPIF;RPL24;SRSF3;STRAP;PLAA;SLC25A5;GART;USP14;ABCB7;BRCC3;PSMB4;SAMM50;PITRM1;RPL14;HARS;RPL17;DTD1;EIF4E;CCT4;USP24;IGBP1;TRAP1;SF3A2;SSB;CNBP;TXNL1;TIMM44;PA2G4;EXOG;FAM136A;MPP6;PHF5A;LYRM4;GLOD4;SERBP1;E…
microglia	0.420272	0.999996	1.10564	0.95843	C1QB;HEXB;VPS33A;DCTN4;PRDX1;CPD;GNAQ;TWF1;GLRX;SLC7A11;DHRS1;C1QC
B-cells GL7 negative KLH	0.440096	0.999996	1.04891	0.86091	CAMK2D;NDUFB4;DCTN4;LPCAT1;UBE2Z;COX7C;HDDC3;AKAP10;LASP1;SRR;RPL35;LTA4H;IP6K1;TMSB10;CCT3;NSF;AHSA1;STAM;MTOR;GGCT;PSMA6;PSMA1;BRE;BIN1;UQCRQ;SSBP1;CRK
min6	0.467244	0.999996	1.02337	0.778685	NECAB2;TMSB15L;NAPA;SLC24A2;CNTFR;FKBP2;CDKN1B;RAB3A;CD151;CPNE4;SLC7A14;UBR4;PCSK9;ATP2A2;C2CD4C;CPLX2;HDAC6;TIMM50;IPO9;GDAP1L1;ATP6V0A1;SRPK2;RAB2A;RAP1GAP2;PRMT8;PTPRN2;MYEF2;BTBD17;CNPY2;FBXL15;GNG12;SEZ6L;GDAP1;SYT7;ADRA2A;GNAO1;ACLY;PLCXD3;PPP1R1A;RUFY3;RIMBP2;STT3A;SCG3;OCIAD2;SCG2
mast cells IgE+antigen 6hr	0.521898	0.999996	1.01023	0.656933	RBM14;ACSS2;PRKCB;DCAKD;CSNK1E;STAM;HOOK3;RAP2A;CACNG8;CYB5R3;CCNY;CRTAC1;DPYSL2;ESD;GNB4;EIF4H;STXBP5;APPL1
macrophage peri LPS thio 0hrs	0.533686	0.999996	0.996329	0.625642	ATP6V1A;RNH1;LRP1;HEXA;ITGB2;SNX12;PLD3;UBE2L3;SDCBP;SYNGR1;ALCAM;SNX27;TMEM65;CTSL;PSAP;TOM1;PLXNA1;AP3S1;ATG7;CTSD;ATP6V1C1;ATP6V0A1;CTSB;VAT1;CTSA;ATP6V1G1;HSP90AA1;DUSP3;IQSEC1;S100A1;RPS6;MOV10;NCEH1;FABP5;VAPB;RAB3GAP2;GRB2;TPP1;VAMP4;PLBD2;TECPR1;ARF6;ARL8B
3T3-L1	0.544966	0.999996	0.993861	0.603305	MTCH2;CD151;CPSF6;PTPRS;LAMA4;SSU72;CASK;PTN;GNG12;DCLK1;PPM1F;GNB1;ADAM23;WDFY1;ACOT2;TBC1D24;FSCN1;UBA3;AAK1;OCIAD1;AARS;OTUB1
B-cells GL7 positive Alum	0.574642	0.999996	0.976768	0.541138	FARP1;SSU72;HIP1R;WASL;COX5B;DCAF6;ACLY;PPM1A;MYG1;MAP1LC3B;PFKL;PSMA1;BRE;UQCRQ;EIF4H;EIF3H;FARSB
osteoclasts	0.595022	0.999996	0.962512	0.499695	ATP6V1G1;ABCB7;HEXB;BRCC3;COMTD1;ACAP2;RAP2B;CCNY;TMEM65;PPP6R2;UAP1L1;ARSB;ARL8B
RAW 264 7	0.622718	0.999996	0.952381	0.451106	CYFIP1;USP14;ACAA1A;HDDC3;CACNG8;RPS18;MLEC;TNPO3;CAP1;CPSF6;CADM1;VPS33A;ATPIF1;EIF2S1;NMRAL1;KBTBD11;SGSM1;COPS3;FMNL1;BIN1;BOLA2;G6PDX;ERP29;SMS;ATP6V1B2;VPS45
lens	0.624469	0.999996	0.971982	0.457661	SPON1;ITSN1;PARK7;LNP;PSMD9;PCMT1;PSMD7;SCP2;HABP4;KPNA4;KIF21A;NRCAM;PRKACA;AGFG1;MAGI1;ATG3;MBNL2;MAP2K2;ALG2;ANK2;SLC6A11;ATP1B1;CARHSP1;EWSR1;COL4A4;BOLA2;CRYZL1;AMPH;NECAB1;MTMR3;CD151;FECH;ANP32A;PSMD13;ARL3;DDX1;GLO1;CSTF2;BTF3L4;NDRG1;CORO1C;CNN3;BCL2L13;KIF3A;THEM4;FIS1;MGEA5;CADM1;IQSEC2;RAB39B;CORO2B;PAICS;SYT7;PEX5L;GNAL;UQCRQ;GIPC1;CALM3;SAE1;UBE2M;CELF1;SETD7;GDI2;NUDCD3;CHL1;PPP2R5…
MEF	0.642386	0.999996	0.947994	0.419549	ARF4;SEC23A;PTPRS;UBA6;ROCK2;CTNND1;HDLBP;EFNB2;KIF5B;ANXA6;CAPN2;UBAP2L;CEP170;ITGAV;NCAM1;TNPO2;FARP1;MDH1;GLRX3;TXNRD1;TPM1;CKAP4;DDB1;STX1B;CTTN;DDAH1;ZYX;UBA3;RPS20;WDFY3;UBA1;DBN1;VCL;PICALM;SHANK1
macrophage bone marrow 0hr	0.709204	0.999996	0.897071	0.308244	C1QB;GUCY1A2;PDXK;HIP1;UBA6;AHSA1;ARPC4;FMNL1;SNX2;WNK1;SUMO3;COTL1;TOM1;EFHD2;EIF4EBP2;TLL2;ATXN10;DNM1L;BCL2L1;C1QC
stem cells HSC	0.762087	0.999996	0.864348	0.234839	USP15;RPL21;DCUN1D1;ATP2B4;NUCKS1;PA2G4;MPP6;UCHL5;TSN;SFPQ;SUCLA2;PSPC1;NCL;TRA2B;SERBP1;SRSF3;CD47;RPL15;SAE1;CCT4
thymocyte SP CD4+	0.822392	0.999996	0.82736	0.16178	ATAD1;IGBP1;CSNK2A1;CD82;GLRX3;INPP1;AGK;VPS33A;OLA1;SDHA;TUFM;OXA1L;PPP3CB;ARPC2;GNPDA2;PPP6R3;AAK1;MYH9;TNIK;AVL9;ITM2B
dendritic cells lymphoid CD8a+	0.839252	0.999996	0.784439	0.137469	RALA;CAMK1D;CTDP1;IDH2;RTN4;KBTBD11;ATOX1;TXNDC17;CCDC88A;PTDSS1;SYNJ1;PRKAR2A;PPT1;MAPRE2
nih 3T3	0.847773	0.999996	0.824531	0.136165	PSMD11;KCNA1;ASAP1;YBX1;IPO7;TRMT112;PSMD5;RPS18;RAB23;SLC25A42;EIF4B;RAB8B;YARS;GADD45GIP1;PRKCA;RPS27;ARMC6;EEF1D;COPS2;GNB1;RPL37A;TCEA1;MATR3;RIN1;SAE1;RPS24
B-cells GL7negative Alum	0.860567	0.999996	0.845052	0.126896	DDX5;SLC25A3;ATP8A1;NDUFB4;AKAP7;COX5B;COX7C;TMEM143;RPS17;NFS1;IMPA1;CASP3;EIF4H;SNX5;CCT3;NSF;CDV3;GABBR1;RPS9;SSU72;TSC1;TRAPPC9;HDHD2;GPCPD1;PTGR2;RHOA;MTOR;PSMA6;IMPACT;PFKL;EIF5;COPS5;PSMA1;BRE;BIN1;DNAJA2;AVL9;SRSF7;CRK;FARSB
Baf3	0.890026	0.999996	0.835565	0.0973473	USP31;RPN1;AKAP7;THUMPD1;BRCC3;NUDT5;IPO7;TOMM20;HDDC3;MTDH;SCAMP5;HECTD1;SIPA1L1;AUH;MTHFD1L;RPS18;LARS;NNT;FAM162A;RPL14;PDK3;RPL37;PGLS;BSN;DCPS;IDH3A;RAB8B;CCT4;REPS1;DARS;HSP90AA1;GSN;KSR1;NAA10;RPL13A;FAM136A;SND1;GAK;PSAT1;CRYZL1;OCIAD1;TLL2;STRAP;SAE1;EIF3A;GALK1
adrenal gland	0.899882	0.999996	0.777907	0.0820623	SRRM2;SPAG9;SLC25A3;CD151;CACNA2D1;RAPH1;OCRL;EPRS;FAHD2A;NISCH;PRDX3;ACLY;PPM1A;AKR1B10;TH;ALDH2;FASN;KIF5B;LONP1;FDXR;ME1;PLXNB1;ISCU;CHGB
prostate	0.933893	0.999996	0.77096	0.0527286	TSTA3;KHDRBS1;USO1;GDPD1;PGRMC2;MAT2A;AP1G1;TRIM2;DDI2;TSPAN7;ARFIP2;EIF4EBP2;UGGT1;CHID1;SLC12A2;SEC16A;RAB39B;MT2;PRDX6;SND1;ASRGL1;DDOST;ARCN1;ERP44;RCN2;GPD1;ACOT2;UBE2V2;NUCB1;EZR;ERGIC1;FKBP5
common myeloid progenitor	0.936795	0.999996	0.581403	0.0379605	XPO1;KCNA1;TRA2B;CMC1;ELP3;HDHD2
thymocyte SP CD8+	0.945279	0.999996	0.603612	0.0339686	ATAD1;COPS3;PPP3CB;PSMD7;GLRX3;AVL9;TARDBP;NAPG
liver	0.960824	0.999996	0.831809	0.0332426	ALDH1L1;FAAH;GMFB;ACAA2;GLDC;SCP2;SLC25A42;PCYT2;ACSL1;CMBL;GPD1;WDFY1;FKBP8;SUCLG2;ALDH7A1;FKBP5;KHDRBS1;GCDH;GLO1;SLC1A2;AK3;ADH5;C3;SEC14L2;HPX;PNPO;THEM4;APOE;SLC38A3;LHPP;MPST;EPHX2;SERPINA3K;WDR54;ACSF2;QDPR;GLUD1;GRHPR;GCLC;ALB;ACO1;NIT1;GCLM;C2CD2L;HIBADH;PZP;ADK;GPT;GPHN;HEBP1;SERPINA1C;HINT2;OPA1;ALDH2;DDI2;OPA3;AHSG;SORD;ABHD14B;APOA1;MUT;AP3B2;NIPSNAP1;BDH1;TST;CAT;ALDH1A1;HAGH;PCYOX1…
B-cells marginal zone	0.961897	0.999996	0.74803	0.0290598	CAMK2D;SLC20A2;RNMT;CRTC1;ARPC5L;OLA1;PTEN;NDUFB2;HTT;AK4;YBX1;CRKL;AP3M2;VCPIP1;AKAP10;UBAP2L;PIP4K2B;RDH14;PAK2;SCAI;NSF;ARFGEF1;GADD45GIP1;MECR;CPSF6;API5;HSPA4;VPS33A;PTGR2;RAD23B;ARMC1;PPM1A;RAB14;PSMC2;ITM2B;PAFAH1B1
mIMCD-3	0.968703	0.999996	0.707202	0.0224873	RBM8A;PCSK9;MTDH;PPP2CB;SART3;CLMN;PIP5K1A;UBAP2L;PHGDH;ACP1;RANBP1;CSNK2A1;YTHDF3;ANXA3;CBX3;TXNL1;EIF2S1;WDR77;NME1;COPS3;PFDN1;RPS20;PGAM5;NAA15;METAP1;BCAR1;BCL2L1
osteoblast day5	0.972034	0.999996	0.622473	0.0176559	SSR4;TXNL1;NSG1;HAPLN1;EFNB2;ACAN;AUH;RAB23;EXOC4;ZYX;ITGAV;NCAM1;VCL;YWHAG
C3H 10T1 2	0.972763	0.999996	0.600835	0.0165919	MARCKS;CYB5R3;NDUFS8;HMGCS1;PPP6R3;CALU;SLC1A3;CNPY2;PTN;MUT;DCLK1;EHBP1
granulo mono progenitor	0.973501	0.999996	0.560554	0.0150542	SLC35A4;DHX9;VPS13C;TRA2B;DNAJC11;STT3A;EXOG;MUT;DCPS
macrophage peri LPS thio 1hrs	0.978478	0.999996	0.765987	0.0166654	CYFIP1;APP;RNH1;ITGB2;GRM2;AKAP10;ALCAM;AUH;ACADL;CHL1;CTSL;SLC39A6;ITGAV;ATP6V1E1;CTSB;DUSP3;PRMT7;SLC32A1;S100A1;CACNA2D2;SLC6A11;RANGAP1;EPN2;ATP6V1B2;ARL8B;SF3B5;CSTB;CD151;SMYD5;NRXN1;ATP1A3;PLD3;GNA13;SYNGR1;PAK1;SNX27;PSAP;PLXNA1;ATP6V1H;ATG7;ATP6V1C1;JAM3;UBQLN2;ATP6V0A1;VAT1;CTSA;VTA1;HSPA12A;TPD52L2;IGSF10;MARCKS;NCEH1;FABP5;CPE;RAB3GAP2;TPP1;TECPR1;CD200
retina	0.979968	0.999996	0.773466	0.015651	TRIO;RAB3A;NDUFA12;CCDC47;FMN2;AP2A2;GLS;NPEPPS;TFG;CRTAC1;TRIM2;BBS7;SGIP1;ACSL6;SYN3;UCHL5;PPM1A;PPM1B;PITPNM1;PRKAR1A;RUFY3;MADD;TBC1D24;BCAT1;OSBP2;GNAZ;CAMK2D;TTYH1;HSPA4L;BTF3L4;SLC1A2;CACNA1A;LIN7A;FAM169A;ATP2C1;TROVE2;CAMSAP1;ADCY5;SLC25A27;RHOT1;RPS15A;PGRMC2;DNPEP;CAND1;PCBP3;MLEC;PURG;STYX;RAB39B;XPO7;STAM;AP2B1;SNAP91;NFASC;PEX5L;ABI2;VAPB;DLG4;GNB1;HNRNPD;CYCS;KRAS;ATXN10;GNB5;SSBP1
ovary	0.98444	0.999996	0.554448	0.00869491	HDDC2;GJA1;DPYSL4;GM2A;IDH1;EPHX2;ALDH1A1;ME1;ACSBG1;BCAT1;FKBP5
B-cells GL7 positive KLH	0.986104	0.999996	0.599118	0.00838387	AP3D1;HIP1R;HDGFRP2;GPCPD1;COX7C;GFRA2;MTDH;RPS17;PREPL;SRR;UQCRQ;RPL35;UBAP2L;PIP4K2B;AVL9;SRSF7
embryonic stem line Bruce4 p13	0.986693	0.999996	0.784401	0.0105081	CNTFR;DDX49;CD82;CSE1L;CCDC124;OTUD7A;DPY30;PPP2R2A;SLC2A3;LMNB1;RPS4X;SART3;SPR;TRIM28;C1QBP;RUVBL1;WDR5;TNPO3;ANKS1B;NUDC;PRMT7;KCND2;SLC32A1;ANXA2;CACYBP;NUTF2;SLC6A11;RAD23B;TIMM8A1;MRPS5;WDR77;CFDP1;KARS;EWSR1;SUB1;SARNP;CLPP;NCL;BOLA2;VDAC1;GART;SNRPA;SET;PSMD11;TOMM40;RBM8A;SMYD5;DHX9;RNMT;CUL2;NOLC1;PHB;ADH5;SRM;STIP1;ASNA1;G3BP2;EIF4EBP2;ABCF2;UGGT1;GADD45GIP1;IGBP1;FDPS;PPIL1;MPP3;API5;…
mast cells IgE	0.989148	0.999996	0.736141	0.00803235	VPS29;GSK3B;TRIO;HIP1;GRM2;ACTR1A;LASP1;KIF5B;ANXA7;APPL1;RBM14;CSNK2A1;EXOC8;PRKCB;ACSL1;PRKCE;ADAM10;PRKCA;PPP2R5C;ATP1B1;CKAP5;RAP2B;RABEP1;CCNY;ADPRH;ACOT2;ERGIC1;PDXK;MAOB;PSMD13;DCTN4;CACNG8;TPR;VPS52;FAM120A;FAM63B;STXBP5;KDSR;EIF2B5;YTHDF2;TMEM30A;ST13;TBCA;EIF2S2;MPP6;SEC23IP;RAB14;GNPDA2;ATG16L1;TAOK1;GNB4;NMT2;SFXN1;STT3B;TECPR1;RAN
mast cells IgE+antigen 1hr	0.99082	0.999996	0.614927	0.00567079	SLC35A4;LRRC57;APOOL;SLC44A1;HMGCS1;NDUFA3;PRUNE;CAMK2A;CSNK1E;HOOK3;NDRG1;MAPK10;CACNG8;RABEP1;EIF6;TOLLIP;RPS3;PI4KA;TLL2;STXBP5;CDS2
mammary gland lact	0.990857	0.999996	0.438416	0.00402674	LRPAP1;FABP3;ACAD9;STX6;FAM3C;DLD
retinal pigment epithelium	0.991855	0.999996	0.694752	0.00568174	CNTNAP2;SPON1;CAMK2D;LRP1;ARL6IP1;SLC20A2;HSPA4L;PITPNA;CLTB;ATP2C1;MYL12B;PURA;RHOT1;XPO1;CASKIN1;PIP4K2C;KDSR;NCAM2;SLC38A3;AKTIP;ACAD9;ACSL6;DNAJC11;TBCC;ERMN;LETM1;PPM1B;VAPA;PITPNM1;PTPRA;DLG4;TAOK1;COL4A4;GNB1;PLXNB1;KRAS;OCIAD2;GNB5;SLC25A12;EZR;MAPRE1;OSBP2
bladder	0.99211	0.999996	0.553055	0.00438117	CAST;PPP1R14A;SYNM;TAGLN;ENTPD2;GSTM1;PPP1R12A;TPM2;TPM1;RIMS1;CSRP1;BDH1;GSTA4;HSPA1B
macrophage bone marrow 24h LPS	0.99253	0.999996	0.710984	0.0053311	WDR48;ITSN1;WASL;NPEPPS;CAPZB;PSMD2;ACP2;SEC61B;CCDC93;TBC1D10B;SLC32A1;SGIP1;ACSL1;RHOG;SSU72;SYN3;NISCH;AFG3L2;RAP2B;KIF2A;BLVRB;VAMP4;THOP1;GAS7;SF3B5;RAB5B;PDXK;RALA;MTMR3;PSMD11;NRXN1;DCTN4;GLRX;HSD17B10;GNA13;GGA1;PRDX5;GNG2;DPP8;PRDX1;PTK2B;STXBP6;SLC35A4;NDUFA3;TTC1;EFR3B;PPT1;NAPEPLD;GRB2;BCL2L1
C2C12	0.994251	0.999996	0.504284	0.00290729	CAP1;LSM12;MYEF2;SUCLA2;EEF1D;USP9X;GPC1;PCBP2;SLC39A6;PLAA;RRAS2
bone marrow	0.994299	0.999996	0.660256	0.00377505	USP14;USP15;MTMR3;FECH;GDA;ITSN1;DCUN1D1;LMNB1;ADD2;ALAD;PRDX2;PNPO;LTA4H;ACP1;SNCA;GLRX5;ATPIF1;GSR;XPO7;ADAM10;BPGM;GPCPD1;NMRAL1;EIF5;HNRNPD;SPIRE1;UBE2O;BLVRB;PABPC1;FKBP4;S100A9;SMAP1;ARF5;METAP2;TNRC6B
thymocyte DP CD4+CD8+	0.99595	0.999996	0.64461	0.00261582	CYFIP2;KHDRBS1;RAB5B;HIBADH;ATL2;NUCKS1;HMGB1;BPHL;SLC8A1;PTS;NAPG;NPEPPS;PPP3CB;AUH;CHORDC1;STX6;BUB3;ATP6V1E1;ANKS1B;IGBP1;RBM14;NEBL;CBX3;TCF12;EXOG;SDHA;CKAP5;SOD1;MARCKS;SFPQ;GNPDA2;DNAJC6;CAMK4;TARDBP
salivary gland	0.996226	0.999996	0.665263	0.00251528	ARF4;COPB2;CALCOCO1;PSMD11;SLC44A1;TTYH1;DGKB;NDUFB2;HDLBP;RRBP1;IQGAP2;ACTB;NCALD;AP3M2;GOLGA2;LMAN1;PPP2CB;GANAB;COMMD9;ITGAV;STXBP6;NANS;SLC12A2;MON2;KCND2;METTL1;CBX3;SEC16A;RDX;STYX;ASNS;ARPC5;COQ9;STXBP5L;GOLPH3;REEP5;CPD;NOVA2;WNK2;PSMG2;PABPC1
lymph nodes	0.996763	0.999996	0.333016	0.00107985	SMYD5;UBE2D2;MADD;FSCN1
macrophage peri LPS thio 7hrs	0.997223	0.999996	0.707315	0.00196699	CLIC4;DDX49;SLC44A1;SLC7A11;LNP;ALCAM;PPP6R1;AP1G1;RARS;NAMPT;ANXA7;SNRPD3;ATP6V1E1;KPNA3;PPFIA3;CTSB;WDR37;WARS;PRMT7;DBNL;TRAFD1;TUFM;RAP2A;GPRIN1;SBDS;CHMP4B;PLAA;ARL8A;IGSF8;DDX6;RAB5C;SRC;CAPG;ATP1A1;MTDH;PSMB6;RAP1B;RAB21;GNA13;VCPIP1;RNF214;LARP1;ESD;PLXNA1;DCPS;EIF2B5;VAT1;SEC24B;PLCL2;SETDB2;PTPN11;HSPA12A;SOD2;GRIN2B;GNG13;NUDT9;MOV10;EIF6;EIF3L;ADCK1;ZYX;ACO1;APBA1;CD200
T-cells CD4+	0.997783	0.999996	0.479004	0.001063	TSFM;FAAH;INPP1;VPS13C;TMED2;SDHA;RPS10;PAK2;TECPR1;ITPA;KBTBD11;IPO5
bone	0.997884	0.999996	0.434741	0.000920748	PRDX2;FECH;GLRX5;XPO7;BPGM;S100A9;ADD2;SNCA;METAP2
dendritic plasmacytoid B220+	0.997886	0.999996	0.499967	0.00105819	USP15;SLC44A1;API5;ITSN1;TCF12;ARPC5L;CPPED1;MAP1LC3B;DNAJC7;UBE2V2;CD47;SRGAP3;DCPS;SNX5
granulocytes mac1+gr1+	0.998451	0.999996	0.655363	0.00101618	HIP1;LPCAT1;HBA-A1;ATP1A1;BPHL;SLC8A1;DCAF6;MTDH;VCPIP1;LASP1;UBQLN1;MFN2;TMED2;HIST1H1E;LTA4H;TMED7;ATG7;WASF3;SLC25A25;HSPA9;IGBP1;FIS1;GUCY1A2;RANBP3;OPALIN;SGIP1;ALG2;DNAJC11;TIMM44;MIF;GRIN2B;PTGR2;RABIF;ACAP2;PCCA;CPD;ADPRH;SRSF2;SIK3;CDH13;CALM3;APBA1;ATXN10;EZR;CRK;SFXN5;SCN2B
iris	0.999344	0.999996	0.337743	0.000221775	SPON1;PSPC1;KDSR;GNB5;OCIAD2;MGLL
intestine small	0.99941	0.999996	0.595434	0.000351444	MTCH2;OAT;ACY1;MAOA;GDA;PDCD6;CTNND1;AK2;GDPD1;GPT;NUDT5;PEPD;CRIP1;SMPD3;SLC9A3R1;CKMT1;PTDSS1;TFG;GMDS;ALDH1B1;GNA11;RNPEP;BPNT1;ME2;FAHD1;KSR1;GSR;APOA1;APOA4;KBTBD11;TM9SF2;XPNPEP1;OGDH;CALM1;ASPA;SLC27A4
macrophage bone marrow 2hr LPS	0.999497	0.999996	0.546103	0.000274913	C1QB;HIP1;UBA6;ITSN1;GLS;SYNGR1;DPP8;SUMO3;EFHD2;ATP6V1H;CCDC93;MARCKSL1;DUSP3;SLC32A1;AHSA1;TRAPPC9;GNG13;EHD1;MAPK10;RAP2B;BIN1;CDC37;GPRIN1;GPD1;EIF3H;C1QC
dendritic cells myeloid CD8a-	0.999565	0.999996	0.401106	0.000174566	FAM49A;CCDC88A;DOCK4;RAP1A;SYNJ1;ROGDI;PIP4K2A;TRAFD1;WASL;ATOX1
spleen	0.99976	0.999996	0.221208	5.30642e-05	LDB1;UBE2D2;MADD
placenta	0.999792	0.999996	0.53987	0.000112085	MMP1A;ARF2;RPN2;UBA6;PRKCSH;SLC2A1;SRI;HTATSF1;ATP2C1;HSP90B1;GM2A;PAPOLA;PIP5K1A;MARK3;BCAP31;ENTPD2;HSPA5;USP9X;SPATS2;MICAL3;DNAJB12;APOA4;ERLIN2;CSNK1E;PDIA6;PDIA4;RBP1;GNB4;ATXN10
pituitary	0.999834	0.999996	0.464533	7.69795e-05	COPA;PTPRN2;HSPA4L;HTATSF1;SEZ6L2;LIN7C;AP3B2;DLK1;ATAT1;TOM1L2;TRP53I11;PCSK1N;DPYSL2;PLXNB1;LY6H;SEC22B;SCG2;CHGB
intestine large	0.999858	0.999996	0.509547	7.22326e-05	TSTA3;SLC44A1;MAOA;ENDOD1;AQP4;SRI;IQGAP2;LIN7C;CISD3;SELENBP1;CKMT1;GMDS;CLMN;TGOLN1;NANS;MDP1;PGM1;MPST;CBR1;SORT1;KBTBD11;TM9SF2;CMPK1;TMCC3;OCIAD2
lacrimal gland	0.99989	0.999996	0.627597	6.91945e-05	ARF4;CALCOCO1;CD82;HEXB;HDLBP;LZIC;HBA-A1;KIF5C;ARFIP2;ERC1;NOMO1;RAB8A;TPD52;UPF1;EXOC8;METTL1;CNPY2;RPSA;REXO2;SYN3;SND1;SRRM1;CCNY;UBE2V2;ERGIC1;UBA5;NRXN1;CAMK2A;CACNA1A;ATP1A3;BRCC3;ACAA1A;AP3M2;LMAN1;PAK1;COMMD9;UBQLN1;EIF4EBP2;NCAM1;UGGT1;LCMT1;TXNDC5;MON2;OSBPL6;SORT1;SEC16A;OSBPL2;SRP68;EIF2S2;NMRAL1;ARCN1;NUDT9;DBNDD2;SPCS2;GOLPH3;SCCPDH;TSPAN13;CPD;NOVA2;STT3A;P4HB
uterus	0.999922	0.999996	0.262584	2.04151e-05	C3;MYL6;MICAL3;BCAT1;SEC23B
T-cells foxP3+	0.999936	0.999996	0.19672	1.26516e-05	KBTBD11;AGFG1;RBX1
stomach	0.999941	0.999996	0.392459	2.321e-05	CBR1;MAOA;PLLP;GSTO1;MGST3;GSTA4;TST;CLMN;GPD1L;OCIAD2;EZR;SNX6;CBR3
adipose white	0.999942	0.999996	0.337823	1.94732e-05	WARS;SYT12;SORT1;CIRBP;ATP2B3;LAP3;GLUL;CRIP1;CLU
pancreas	0.999955	0.999996	0.586084	2.63785e-05	APP;ATP8A1;CCDC124;APIP;GLS;PTMS;RPS4X;DBT;PHGDH;ERC1;EIF2A;CHID1;LYPLA1;MECR;WDR37;WARS;KCND2;CACNA2D2;KRT76;GAK;CTTN;SRSF6;ALDH7A1;CHMP5;NRXN1;AK4;RRBP1;ADCY5;TIMM50;PRPSAP1;GGA1;PPP2CB;LARP1;CBS;LCMT1;WASF3;PCK2;GABBR1;OSBPL6;BTBD17;GOT2;HAGHL;DNAJC11;ASNS;ARPC5;MT1;GBAS;NMRAL1;GNAL;REEP5;OGT
NK cells	0.999959	0.999996	0.584119	2.38731e-05	CYFIP2;GSK3B;TRIO;HIP1;MTMR12;UBXN2B;WDR44;CRKL;ACTR1A;PPP3CB;PPP3CC;KIF5C;ANXA6;EFHD2;CPNE1;ME2;RAB8A;CCT3;TSFM;PPP1R12A;EXOC8;SACM1L;TCF12;SYN3;ATP1B1;RAP2B;ACOT2;WDFY1;ELMO2;CD47;MAPRE2;ERGIC1;CHMP5;PPM1H;HTT;AP3M2;PCNP;HECTD1;TPR;LTA4H;BUB3;ARSB;YTHDF2;CBX3;SEC23IP;AKR1B10;ATG16L1;CAPZA1;AAK1;TPP2;HYOU1
cornea	0.99996	0.999996	0.498344	1.98538e-05	RAB3C;TXNDC17;MYL12B;DPP3;ACTR1A;ACTR1B;PSMB1;MAL2;MBP;PHACTR1;PCDH1;CCDC51;RANBP3;GSTO1;BAD;TBCC;HOOK3;PPP2R5C;SORL1;TM9SF2;PPM1A;PCCA;RAB14;GSTA4;CPD;TKT;CRK;HSPA1B
mast cells	0.999964	0.999996	0.532994	1.94468e-05	LRRC57;ACSS2;ANP32A;PSMD13;PRUNE;SLC3A2;CLINT1;SDCBP;SYNGR1;HECTD1;GM2A;PPP6R1;NAMPT;VPS52;FAM63B;PIP4K2A;EIF4EBP2;MLEC;STXBP5;KDSR;IP6K1;ATG7;CD34;PRNP;CADM3;PRKCA;MT1;SYN2;DNM3;TSPAN13;RABEP1;OCIAD1;NUCB1;FKBP5;ITM2C;SHANK1
embryonic stem line V26 2 p16	0.999972	0.999996	0.589196	1.67004e-05	GLDC;CSE1L;OTUD7A;DPY30;SLC2A3;SLC4A4;IPO5;LMNB1;SART3;TRIM28;C1QBP;RUVBL1;XPO5;WDR5;ACP1;NOMO1;TNPO3;YWHAG;HSP90AA1;ARL15;DCAKD;RPL13A;RPSA;UCHL5;MRPS5;WDR77;MTHFD1;PSPC1;NCL;RPL37A;GART;KPNB1;SET;TOMM40;SMYD5;DHX9;SRSF1;NOLC1;SRM;CACNG8;CBR3;EIF2B5;MCTS2;PPIL1;PMM1;HSPA4;DNAJC11;PYCR2;PA2G4;FAM136A;TMEM11;EIF3L;APEX1;IMPDH2;UBA2;ITPA
testis	0.999991	0.999996	0.407915	3.58177e-06	SH3GL3;MTCH2;GMFB;VARS;CRTC1;UBE2D2;PDCD5;MPI;PEBP1;UBE3A;IPO5;PCMT1;GOLGA3;TUBB6;DPYSL5;CHCHD6;KPNA6;HABP4;KPNA4;CCDC93;KPNA1;CAST;ARSA;SLC30A3;ACSL1;CSNK2A2;PAM16;HDGFRP2;TSC1;ACYP1;MIF;THNSL1;SCAMP1;ASRGL1;CARHSP1;EWSR1;HGS;GPD2;WDFY1;PGP;TLN2;TLN1;KCTD16;OSBP2;LRRC57;PSMD11;FECH;CUL3;CSTF2;HSPA4L;GMPS;UBR4;DCUN1D1;PHYHIPL;MTMR9;LIN7A;COPS7A;VPS26A;TTBK1;CAMSAP1;KIF3B;IP6K1;TXNDC8;HMOX2;AP1M1;…
eyecup	0.999992	0.999996	0.560319	4.42245e-06	DOCK4;PTPRS;PITPNB;ITSN1;TMEM143;PSMD9;MAP1LC3B;ACTR1B;ALDH2;KIF21A;UBAP2L;ERC1;BBS7;DNM1L;ANKS1B;RAB8B;MESDC2;OPALIN;TRPC4;ACAD9;ALG2;TRAFD1;SYN3;ATP1B1;GFRA2;EPN2;SRRM1;ACLY;RILPL1;WDFY1;CDH13;WDFY3;PLCB1;THOP1;ERGIC1;COPA;CD151;LRP1;PCDH10;RNMT;NRXN2;BPHL;ADH5;MTDH;PURA;PTDSS1;RBBP4;OSBPL6;IQSEC2;PA2G4;STAM;WDR54;TM9SF2;HNRNPK;VAPA;SPIRE1;ACO1;CALM3;FERMT2;TECPR1;SCN2B
osteoblast day14	0.999993	0.999996	0.346663	2.33108e-06	ARF2;USP9X;CACNA2D1;LAMA4;HDLBP;RANGAP1;HAPLN1;CKAP4;CNN3;MARCKS;DNAJC6;RPS20;NCAM1;PURG
macrophage bone marrow 6hr LPS	0.999994	0.999996	0.484397	3.10082e-06	FAM49A;CYFIP1;GMFB;MGST3;ITSN1;GLS;MTDH;CAMKK2;GOLGA3;RPS16;SAMM50;CAPZB;KIF3B;AP1G1;PSMD2;PPP6R2;NAMPT;PPP6R3;DENR;IP6K1;ACP1;UGGT1;ANKS1B;APPL1;AGFG1;SNX6;SH3GL1;GABRA2;TPD52;CCT3;MARCKSL1;GABBR1;GSR;TXNL1;TRAPPC9;SOD2;ARMC1;EHD1;PSMA6;EEF1D;CPD;CAMK4;CAPZA2;MYADM;PLAA;LCP1;GAS7
follicular B-cells	0.999994	0.999996	0.434535	2.63686e-06	RAB5B;CALCOCO1;VARS;ANP32A;CELF1;DCTN4;ARPC5L;AGAP2;PTEN;ADD3;PHB2;CORO1A;WDR44;HMGCL;NCSTN;CHCHD3;MDP1;GADD45GIP1;USP24;CPSF6;HIP1R;XPO7;CKAP5;OXA1L;SFPQ;FMNL1;SRSF3;TFAM;GPD1L;PKIG;AVL9;SMAP2;OGT;FARSB;FKBP5
epidermis	0.999995	0.999996	0.134908	7.12787e-07	EFNB2;GGCT;RABGAP1;DST;CSNK2A2;ACAD9;ECHDC1
lung	0.999995	0.999996	0.313633	1.64659e-06	GUCY1A3;GSN;ATP8A1;NEBL;LPCAT1;AKAP5;PRDX6;PPM1F;EFNB2;SELENBP1;EHD4;ALDH1A1;NUMB;TMCC3;MAL2
ciliary bodies	0.999995	0.999996	0.279082	1.4151e-06	SPON1;GJA1;SLK;GLDC;CTNND1;PPM1H;ITGAV;FMN2;OCIAD2;SLC4A4;MGLL;EPN2
osteoblast day21	0.999995	0.999996	0.193344	9.22516e-07	GOLGA3;MARCKS;CACNA2D1;LAMA4;ADAM23;HAPLN1;PURG
umbilical cord	0.999996	0.999996	0.139441	6.18096e-07	LAMA4;ATP1B4;BLMH;FERMT2
T-cells CD8+	0.999996	0.999996	0.131142	5.53607e-07	RABIF;RPS18;ADAM10

## Sheet: 3. Assgn. (PanglaoDB)
Term	P-value	Adjusted P-value	Odds Ratio	Combined Score	Genes
Neurons	2.3092e-28	3.92563e-26	4.4381	282.421	RAB3C;DGKB;CPNE6;ABAT;ICAM5;ENO2;SLC8A2;FRRS1L;TUBB3;BSN;SH3GL2;PPFIA2;SLC30A9;UNC13A;SLC6A17;CACNA2D1;CACNA2D2;ATP1B2;SCAMP1;GABRG2;PCP4;CACNB4;MAP7D2;TAGLN3;RIN1;LY6H;STX1A;ASTN1;NECAB2;GRIA2;NDRG4;NRN1;HPCA;CACNA1B;PHYHIPL;CPLX2;CPLX1;TTBK1;BRINP1;ATP6V1H;GRIA3;ATP6V0A1;PACSIN1;CADM2;SNAP91;TH;CDK5;NBEA;DLG4;PPP1R1B;NMT1;AAK1;CNTN2;SCN2A;SCN2B;RYR2;CNTNAP2;SNAP25;CNRIP1;NCAN;ELAVL4;ELAVL3;NRGN…
Astrocytes	6.72749e-24	4.54712e-22	5.97151	318.615	CNTFR;SNAP25;ALDH1L1;SYNM;NCAN;AQP4;SLC6A1;SLC4A4;GJA1;GRM5;PHF24;SLC25A46;ENTPD2;OPALIN;ACSL6;SLC6A11;ATP1B2;GPR37L1;GAP43;GPRC5B;SNPH;SPARCL1;ACSBG1;ALDOC;RGS7BP;LY6H;CRYAB;ASTN1;RAPGEF4;GRIA2;NTM;NRXN1;PLPPR4;CAMK2A;SLC1A2;PHYHIPL;SLC1A3;ATP1A2;PTN;PHYHIP;ADCY5;IGSF21;SRR;TCEAL6;BRINP1;TCEAL5;PTPRZ1;MAP6;APOE;GPM6B;GRIA3;OPCML;NTRK2;CADM3;KCNJ10;CADM2;ATP2B2;HSPA2;S100B;MT3;GFAP;NFASC;GSTA4;FA…
Bergmann Glia	8.82571e-24	4.54712e-22	6.70575	355.971	ALDH1L1;NCAN;AQP4;SLC6A1;SLC4A4;ELAVL3;GRM3;UFL1;GJA1;GRM5;CHL1;TNR;PPFIA2;OPALIN;MAGI2;ATP1B2;GPR37L1;GAP43;RUFY3;SPARCL1;ACSBG1;RGS7BP;ASTN1;RAPGEF4;GRIA1;GRIA2;HEPACAM;NRXN1;PLPPR4;CAMK2A;KCNA2;SLC1A2;PHYHIPL;SLC1A3;ATP1A2;DPP6;TCEAL6;TCEAL5;PTPRZ1;CTNNA2;GPM6B;GRIA3;OPCML;NTRK2;CADM3;KCNJ10;BTBD17;CADM2;LSAMP;ATP2B2;SEPTIN4;S100B;GRIN2B;MT3;GFAP;MAPK10;NFASC;DLG2;FABP7;PLP1;CNTN2;VIM;SCN2A
Purkinje Neurons	1.06991e-23	4.54712e-22	5.90174	312.154	RAB3C;CNTNAP2;SNAP25;CTNND2;NCAN;ELAVL4;ABAT;SLC6A1;SLC8A2;ELAVL3;GRM3;GRM5;CALB1;GDAP1L1;BSN;SLC32A1;CACNA2D2;PRKCA;ATP1B2;SYP;SEZ6L;GABRG2;SYN1;PCP4;GAP43;LY6H;PVALB;ASTN1;SLC24A2;GRIA2;PDE1B;NRXN1;HPCA;CAMK2A;KCNA2;CACNA1B;NRXN2;CPLX2;CPLX1;PPM1E;TTBK1;HDAC6;IGSF21;TCEAL6;BRINP1;TCEAL5;PCBP3;GNG4;CTNNA2;SNCB;GRIA3;OPCML;GABRA1;SYT2;SLC12A5;CADM2;PCP4L1;GAD1;CADPS;ATP2B3;GAD2;ATP2B2;SNAP91;GRIN…
Interneurons	7.7314e-21	2.62868e-19	3.5557	164.661	RAB3B;RAB3C;LPGAT1;CPNE5;GDA;CTNND2;ABAT;AQP4;SLC8A2;FRRS1L;BSN;SH3GL2;PPFIA2;PRKCG;UNC13A;PRKCB;CASK;SCAMP1;HPCAL4;GABRG2;TAGLN3;LY6H;PVALB;ASTN1;GRIA2;NDRG4;NRN1;HPCA;CACNA1B;PHYHIPL;CPLX2;CPLX1;TTBK1;ABR;IGSF21;BRINP1;PCBP3;MAP2;SRGAP3;PACSIN1;SYT1;CADM2;CCDC136;HSPA12A;L1CAM;SNAP91;SYT7;TH;NBEA;AAK1;CNTN2;SCN2B;SNAP25;NCAN;ELAVL4;ELAVL3;NRGN;CALB2;GRM3;GRM5;CALB1;CAMKV;GDAP1L1;PSD3;NEFM;SYP;S…
Trigeminal Neurons	4.82222e-19	1.3663e-17	5.2349	220.786	RAB3C;SNAP25;SYNM;NCAN;ELAVL4;AQP4;SLC6A1;ELAVL3;GRM5;GDAP1L1;PHF24;NEFM;NEFH;SH3GL2;PPFIA2;MAGI2;ANK2;KCNAB2;GAP43;MAP1B;RUFY3;VAMP1;TAGLN3;TLN2;RGS7BP;LY6H;ASTN1;DGKH;KCTD16;GRIA2;NDRG4;STXBP1;ATL1;NRXN1;PLPPR4;PRUNE2;CACNA1B;PHYHIPL;CRMP1;ADD2;TCEAL6;BRINP1;TCEAL5;MAP2;MAP6;OPCML;CADM3;CADM2;LSAMP;ATP2B3;GDAP1;DCLK1;SNAP91;MAPK10;NFASC;DLG2;PLP1;CNTN2;NACAD;SCN2A
Glycinergic Neurons	1.39905e-18	3.3977e-17	6.74355	277.232	BRSK1;GRIA2;NDRG4;NLGN2;STXBP1;NCAN;HPCA;PHYHIP;TTBK1;SLC8A2;ELAVL3;SCAMP5;GRM5;GNG3;BRINP1;CAMKV;CASKIN1;MAP6;CKB;NCDN;BSN;SNCB;PPFIA3;LRRC4B;SPTBN2;OPCML;PRKCG;CCDC177;LINGO1;MPP2;CADM4;SLC32A1;GAD1;APLP1;SHISA7;SNAP91;SYN1;GRIN1;BCAN;GAP43;TUBB2B;CNTN2;CSPG5;TAGLN3;LY6H;INA;PRR36;ASTN1
Oligodendrocyte Progenitor Cells	3.97178e-18	8.44004e-17	5.56421	222.943	CNTFR;SNAP25;CTNND2;NCAN;AQP4;SLC6A1;SLC8A2;ELAVL3;TNR;APLP1;ANK2;ATP1B2;GPR37L1;EPN2;GAP43;GPRC5B;ALDOC;TAGLN3;LY6H;ASTN1;GRIA2;NDRG4;CNP;NTM;PLPPR4;HPCA;PHYHIPL;CRMP1;NRXN2;ATP1A2;PTN;PHYHIP;TTBK1;ADCY5;IGSF21;TCEAL6;BRINP1;TCEAL5;MAP2;SNCB;LRRC4B;OPCML;LINGO1;CADM3;ATP2B2;CORO2B;DCLK1;SNAP91;GFAP;NFASC;PLP1;CNTN2;CSPG5;NACAD
Chromaffin Cells	5.99317e-18	1.13204e-16	5.61775	222.777	RAB3C;SNAP25;ITSN1;ELAVL4;SLC8A2;PCLO;TRIM2;NCS1;PSD3;CHGB;GUCY1A2;UNC13A;DST;CACNA2D1;ANK2;GAP43;MAP1B;TAGLN3;RGS7BP;SCG2;STX1A;ASTN1;KCTD16;RAPGEF4;GRIA2;NDRG4;STXBP1;NRXN1;PLPPR4;CACNA1B;PHYHIPL;CRMP1;CPLX2;PHYHIP;BRINP1;TCEAL5;MAP2;MAP6;OPCML;SLC12A2;CADM3;CADPS;LSAMP;DCLK1;SNAP91;MAPK10;NFASC;NOVA2;CNTN1;RIMBP2;CNTN2;CPE;NACAD
Pyramidal Cells	3.29213e-17	5.59663e-16	5.19665	197.225	RAB3C;SNAP25;NCAN;ELAVL4;SLC6A1;SLC8A2;ELAVL3;NRGN;GRM3;GRM5;CALB1;PHF24;KCND2;SLC32A1;SEZ6L;YWHAZ;GABRG2;SHISA7;SYN1;STX1B;PCP4;GAP43;TAGLN3;LY6H;ASTN1;GRIA1;GRIA2;KCNA1;NRXN1;HPCA;CAMK2A;CACNA1B;CPLX2;RTN4;TTBK1;IGSF21;TCEAL6;BRINP1;TCEAL5;MAP2;CTNNA2;SNCB;CACNG3;GRIA3;OPCML;GABRA1;CADM2;ATP2B3;GAD2;GRIN2B;SNAP91;GFAP;DLG4;CNTN2
Glutaminergic Neurons	4.45727e-17	6.88851e-16	5.94109	223.678	GRIA1;GRIA2;SNAP25;NDRG4;NCAN;NRXN1;HPCA;DIRAS2;CAMK2A;CACNA1B;SLC1A2;PHYHIPL;CPLX2;SLC6A1;TTBK1;GLS;SLC8A2;ELAVL3;GRM3;GRM5;TCEAL6;ATCAY;FRRS1L;TNR;SLC17A7;CTNNA2;BSN;CACNG3;PPFIA2;OPCML;GABRA2;GABRA1;UNC13A;MAGI2;CADPS;LSAMP;ATP2B3;GAD2;GRIN2B;GABRG2;SNAP91;GRIN1;GAP43;DLG2;CNTN2;SCN2A;ASTN1;KCTD16
Purkinje Fiber Cells	1.55329e-16	2.20049e-15	5.99458	218.209	GRIA1;RAB3C;GRIA2;SNAP25;NDRG4;NTM;NCAN;NRXN1;CACNA1B;CRMP1;ATP1A2;FMN2;ELAVL3;ATCAY;BRINP1;TCEAL5;GDAP1L1;NEFL;NEFM;CTNNA2;SH3GL2;GPM6B;OPCML;PURG;GUCY1A2;CADM3;UNC13A;MAGI2;CADPS;LSAMP;ANK2;ATP1B2;EFR3B;DCLK1;SNAP91;GAP43;NFASC;ABI2;MAP1B;NOVA2;CNTN1;PLP1;CNTN2;NACAD;INA;ASTN1
Neuroendocrine Cells	2.71599e-16	3.55168e-15	5.1753	185.494	RAB3C;SNAP25;NCAN;ELAVL4;AQP4;SLC6A1;SLC8A2;ELAVL3;NRGN;GRM3;GRM5;SH3GL2;PPFIA2;GABRG2;GAP43;TAGLN3;RGS7BP;LY6H;ASTN1;GRIA2;NRXN1;PLPPR4;HPCA;CAMK2A;PHYHIPL;CPLX2;TTBK1;TCEAL6;BRINP1;TCEAL5;SNCB;OPCML;GABRA1;CADM3;NEGR1;CADM2;LSAMP;ATP2B3;GAD2;SNAP91;GFAP;NFASC;PDE10A;SST;PPP1R1B;PLP1;CNTN2;FXYD7;SCN2A;SFXN5;SCN2B
GABAergic Neurons	6.4404e-16	7.82048e-15	5.39083	188.565	CAMK2B;GRIA2;SNAP25;NDRG4;CTNND2;NCAN;PLPPR4;HPCA;CAMK2A;PHYHIPL;AQP4;SLC6A1;PHYHIP;SLC8A2;ELAVL3;IGSF21;GRM5;TCEAL6;BRINP1;TCEAL5;MAP2;MAP6;SNCB;SH3GL2;PPFIA2;OPCML;GABBR2;NTRK2;CADM3;SLC32A1;CADM2;GAD1;ATP2B3;GAD2;ANK2;MT3;SYN2;GABRG2;SNAP91;GFAP;GAP43;SST;CNTN2;RGS7BP;LY6H;PVALB;ASTN1;KCTD16
Schwann Cells	7.36499e-16	8.34699e-15	4.69958	163.755	CNTFR;CD82;AQP4;SLC6A1;PALM;STMN1;ANK2;GPR37L1;MAG;GAP43;GPRC5B;TST;SPARCL1;ALDOC;ASPA;CRYAB;ASTN1;GRIA2;NDRG4;TAGLN;NRN1;CNP;NTM;KCNA1;PLPPR4;CAMK2A;PHYHIPL;ATP1A2;THY1;PTN;NDRG1;PHYHIP;ADCY5;TCEAL6;EPB41L1;MAP6;LRRC4B;OPCML;NTRK2;CADM3;CADM4;HSPA12A;S100B;SEPTIN9;CORO2B;MT3;DCLK1;GFAP;NFASC;PPP1R1B;PLP1;CNTN2;CPE;NACAD
Oligodendrocytes	9.09619e-16	9.6647e-15	4.01287	138.98	NCAN;CPNE6;AQP4;SLC6A1;GRM3;GRM5;TNR;PHF24;PTGDS;OPALIN;PLLP;OMG;ATP1B2;SRCIN1;ERMN;CLDN11;MAG;GPRC5B;SPARCL1;RGS7BP;LY6H;ASPA;ASTN1;RAPGEF4;GRIA2;DDC;HEPACAM;TTYH1;NRXN1;HPCA;CAMK2A;SLC1A2;PHYHIPL;ATP1A2;CPLX2;NDRG2;PHYHIP;TTBK1;ADCY5;IGSF21;TCEAL6;TCEAL5;MOBP;MBP;TPPP;SNCB;GPM6B;OPCML;NTRK2;CADM3;KCNJ10;MOG;ATP2B2;MT3;GFAP;PEX5L;TF;DBNDD2;DLG2;FASN;PPP1R1B;PLP1;CNTN2
Enteric Glia Cells	4.0888e-14	4.0888e-13	4.97082	153.24	CNTFR;MAOB;NTM;NRXN1;PLPPR4;PHYHIPL;AQP4;ATP1A2;THY1;PTN;NDRG2;SLC6A1;PHYHIP;ADCY5;IGSF21;TCEAL5;PTPRZ1;CHL1;CRTAC1;TRIM2;TSPAN7;APOE;GPM6B;LINGO1;NTRK2;CADM3;ANK2;L1CAM;S100B;DCLK1;GFAP;GPRC5B;NFASC;FXYD1;PPP1R1B;ALDH1A1;CNTN1;PLP1;SPARCL1;CNTN2;FXYD6;RGS7BP;CRYAB;ASTN1;RAPGEF4
Radial Glia Cells	1.29031e-13	1.21863e-12	4.75388	141.089	CNTFR;GRIA2;NDRG4;NTM;NCAN;PLPPR4;PHYHIPL;SLC1A3;CRMP1;AQP4;ATP1A2;PTN;SLC6A1;GJA1;BRINP1;PTPRZ1;MAP2;TRIM2;MAP6;GPM6B;PPFIA2;MARK1;OPCML;PURG;GUCY1A2;NTRK2;CADM3;CACNA2D1;ANK2;CORO2B;DCLK1;SNAP91;GFAP;MAPK10;GAP43;GPRC5B;NFASC;MAP1B;PLP1;CNTN2;CPE;NACAD;RGS7BP;LY6H;ASTN1
Photoreceptor Cells	1.36251e-13	1.21909e-12	4.03152	119.431	RAB3C;CNTNAP2;SNAP25;GLS;ELAVL3;GRM5;ATCAY;FRRS1L;GDAP1L1;TNR;NEFM;PPFIA2;SGIP1;MAGI2;CACNA2D3;PRKCA;ATP1B2;SYP;SEZ6L;AP3B2;GABRG2;AMPH;SCG3;ASTN1;GRIA1;SLC24A2;GRIA2;NAPB;NRXN1;CACNA1B;SLC1A2;LIN7A;TCEAL6;TCEAL5;PCBP3;SV2B;NCAM1;CTNNA2;CACNG3;OPCML;GABRA1;CADM2;CCDC136;CADPS;LSAMP;ATP2B3;GAD2;HSPA12A;SNAP91;GNG13;CNTN2;SCN2A;HCN1
Taste Receptor Cells	8.72402e-13	7.41542e-12	4.51491	125.368	SLC24A2;GRIA2;NAPB;PDE1B;NRXN1;CPNE6;KCNA2;SLC1A2;OTUD7A;SLC7A14;CACNA1A;CYP46A1;CPLX2;RPH3A;DPP6;TCEAL6;MOBP;SV2B;FRRS1L;GNG7;TNR;CTNNA2;DLGAP2;CACNG3;GABRA1;MOG;PRKCB;CADPS;ACSL6;SLC4A10;GAD2;ATP2B2;ATP1B2;SYP;SEZ6L;AP3B2;SGSM1;CACNB4;CNTN2;SCG3;XKR4;ASPA;SCN2B;HCN1
Enteric Neurons	4.85244e-12	3.92817e-11	3.51904	91.6763	CNTFR;SNAP25;NCAN;ELAVL4;SLC7A14;ELAVL3;PCLO;TRIM2;GDAP1L1;FLOT2;NEFM;PPFIA2;GUCY1A2;CACNA2D1;ANK2;GFRA2;GAP43;MAP1B;TAGLN3;RGS7BP;LY6H;SCG2;INA;ASTN1;KCTD16;GRIA2;NDRG4;STXBP1;NRXN1;PLPPR4;CACNA1B;PHYHIPL;CRMP1;CPLX2;BRINP1;TCEAL5;MAP2;MAP6;STXBP5;OPCML;NTRK2;CADM3;CADM2;LSAMP;ATP2B3;DCLK1;SNAP91;MAPK10;NFASC;CNTN1;RIMBP2;CNTN2;CPE;NACAD
Satellite Glial Cells	5.17491e-11	3.99879e-10	4.08623	96.7809	C1QB;GRIA2;RTN1;MAOB;NRXN1;CPNE6;KCNA2;SLC1A2;SLC1A3;AQP4;ATP1A2;NDRG2;SLC6A1;SLC8A1;IGSF21;KIAA0513;GRM5;TCEAL6;ALDH2;CHL1;EPB41L3;PHF24;MAPK1;PTGDS;GLUL;GRIA3;OPCML;NTRK2;CADM3;KCNJ10;OPALIN;SEZ6L;S100B;MT3;GFAP;PLP1;SPARCL1;FXYD6;RGS7BP;GAS7;C1QC
Dopaminergic Neurons	6.05938e-11	4.47867e-10	3.96919	93.3825	CNTFR;GRIA2;SNAP25;DDC;CTNND2;NCAN;NRXN1;HPCA;CACNA1B;PHYHIPL;ADCY1;CPLX2;TTBK1;SLC8A2;ELAVL3;CAMKV;DPYSL5;CASKIN1;GDAP1L1;BSN;SNCB;PRKCG;CCDC177;LINGO1;UNC13A;APLP1;CACNA2D2;GAD2;SYP;SRCIN1;GABRG2;SNAP91;GAP43;TH;NOVA2;RIMBP2;CNTN2;MAPT;LY6H;SCN2A;PRR36;ASTN1
Retinal Progenitor Cells	1.13504e-10	8.03987e-10	4.04049	92.5239	CNTFR;GRIA2;NDRG4;CTNND2;NCAN;HPCA;CACNA1B;PHYHIPL;SLC8A2;ELAVL3;CALB2;PCLO;CAMKV;PTPRZ1;DPYSL5;CASKIN1;MAP6;SNCB;NEFH;OPCML;PURG;CCDC177;LINGO1;UNC13A;CADM2;APLP1;ANK2;ATP1B2;EFR3B;SNAP91;GAP43;TUBB2B;MAP1B;WNK2;NOVA2;CPE;CSPG5;TAGLN3;INA;ASTN1
Immature Neurons	5.43935e-10	3.69876e-09	3.48014	74.2391	RAB3C;GRIA2;SNAP25;NDRG4;CUL5;CTNND2;NCAN;NRXN1;CACNA1B;ELAVL4;PHYHIPL;ICAM5;TTBK1;SLC8A2;ELAVL3;GRM3;PCLO;CAMKV;DPYSL5;GDAP1L1;CTNNA2;BSN;GPM6B;PPFIA2;OPCML;PURG;CCDC177;UNC13A;SLC12A5;CADM2;LSAMP;ATP2B3;GAD2;ANK2;ATP1B2;EFR3B;DCLK1;SNAP91;SYN1;GAP43;ABI2;NOVA2;CNTN2;ASTN1
Cajal-Retzius Cells	1.23735e-09	8.09038e-09	3.02061	61.9536	CNTNAP2;SNAP25;CNRIP1;NCAN;NUDT2;ELAVL3;CALB2;CAMKV;DPYSL5;KIF5C;GDAP1L1;NEFL;NEFM;SH3GL2;PPFIA2;SLC25A46;APLP1;CACNA2D2;ANK2;DNM3;PREPL;GAP43;TUBB2B;MAP1B;TAGLN3;INA;ASTN1;GRIA2;NDRG4;CACNA1B;CRMP1;BRINP1;MAP2;CHN1;MAP6;SRGAP3;FSD1;SNCB;GPM6B;DYNC1I1;OPCML;PURG;CCDC177;LINGO1;SYT1;CADM2;DCLK1;SNAP91;NBEA;ABI2;CNTN2
Retinal Ganglion Cells	1.19829e-08	7.54476e-08	2.92257	53.3071	DPP10;CNTFR;BRSK1;GRIA2;SNAP25;NDRG4;CPNE5;CPNE4;NCAN;HPCA;CACNA1B;AKAP7;CRMP1;TTBK1;GPHN;SLC8A2;ELAVL3;BRINP1;TCEAL5;CAMKV;GDAP1L1;MAP6;THEM4;NEFL;NEFM;BSN;SNCB;SH3GL2;LRRC4B;OPCML;PURG;CCDC177;LINGO1;APLP1;ATP2B3;PRKCA;SNAP91;SYN1;GAP43;CNTN2;FXYD7;NACAD;TAGLN3;LY6H;CDK14;INA;ASTN1
Delta Cells	2.05995e-07	1.25068e-06	2.96568	45.6578	RAB3C;GRIA2;SNAP25;MAOB;NRXN1;PLPPR4;ELAVL4;PHYHIPL;PCSK9;CPLX2;SLC6A1;IGSF21;TCEAL5;TRIM2;TSPAN7;MAP6;GRIA3;CHGB;CADPS;GAD2;ATP1B1;GABRG2;SNAP91;SYT7;MAPK10;NFASC;PPP1R1A;SST;RBP1;CNTN1;RIMBP2;SPARCL1;CPE;RGS7BP;LY6H;SCG2;ASTN1;RAPGEF4
Endothelial Cells (Blood Brain Barrier)	3.42873e-07	2.00995e-06	3.12106	46.4598	APP;NDRG4;NLGN2;STXBP1;SEZ6L2;PHYHIP;ALCAM;EPB41L1;TRIM2;GNA11;GPC1;NCS1;PSD3;CEP170B;SLC38A3;CAP2;FARP1;CADM4;APLP1;SHROOM2;GPR37L1;CDC42BPB;HSPA12A;GFAP;EPN2;TJP1;GPRC5B;DDAH1;MAP1B;CPE;NACAD;PLXNB1;NGEF;BCAR1
Neural Stem/Precursor Cells	5.99901e-07	3.39944e-06	2.6815	38.4165	CNTFR;GRIA2;CTNND2;NCAN;PHYHIPL;SLC1A3;CRMP1;PTN;SLC8A2;ELAVL3;CAMKV;PTPRZ1;DPYSL5;MAP2;MAP6;APOE;GPM6B;LRRC4B;OPCML;CCDC177;LINGO1;BTBD17;CBX3;APLP1;S100B;DCLK1;SNAP91;GFAP;GAP43;TUBB2B;FABP7;S100A6;PLP1;CNTN2;CSPG5;NACAD;ALDOC;TAGLN3;LY6H;INA;ASTN1
Tanycytes	6.60776e-07	3.62361e-06	2.95138	41.9978	CNTFR;NTM;PLPPR4;CRMP1;THY1;PTN;ADCY5;GJA1;BRINP1;MAP2;TRIM2;MAP6;CRYM;VAT1L;WASF3;MARK1;OPCML;GUCY1A2;CADM3;CACNA2D1;CACNA2D2;ANK2;PRDX6;DCLK1;MAPK10;GAP43;GPRC5B;NFASC;MAP1B;CPE;NACAD;RGS7BP;PLPP3;CRYAB;ASTN1
Glomus Cells	7.88833e-07	4.19067e-06	2.86928	40.3212	CNTFR;NDRG4;NTM;PLPPR4;CRMP1;THY1;PTN;ADCY5;GJA1;EPB41L1;CBS;GPC1;PALM;MAP6;HMOX2;CAP2;MAGI1;GUCY1A2;CACNA2D1;ANK2;HSPA12A;GFRA2;DCLK1;GAP43;GPRC5B;NFASC;TH;MAP1B;CPE;NACAD;TLN2;VIM;PLPP3;CRYAB;FERMT2;BCAR1
Cholinergic Neurons	8.73526e-07	4.49998e-06	3.16382	44.1376	CNTFR;NCAN;CACNA1B;CRMP1;OGDHL;C2CD4C;PPM1E;SLC8A2;CAMKV;DPYSL5;TUBB3;STMN1;CASKIN1;GDAP1L1;NEFM;PURG;CCDC177;LINGO1;MPP2;UNC13A;BTBD17;APLP1;SNAP91;ACLY;GAP43;TUBB2B;VGF;CSPG5;SCG2;INA;ASTN1
Beta Cells	1.20859e-06	6.04294e-06	2.66956	36.3755	CAMK2B;RAB3C;GRIA2;SNAP25;CTNND2;NRXN1;CACNA1B;ELAVL4;PHYHIPL;CPLX2;SLC8A2;ELAVL3;RIMS1;IGSF21;DPP6;TCEAL5;MAP6;STXBP5;SH3GL2;CHGB;CADM2;CADPS;LSAMP;GAD2;SYP;SEZ6L;SNAP91;DLK1;MAPK10;PCP4;NFASC;SST;NOVA2;CNTN1;RIMBP2;SCG3;LY6H;ASTN1;RAPGEF4
M?ller Cells	1.75195e-06	8.50946e-06	2.61982	34.7251	NTM;PLPPR4;SLC1A3;AQP4;DBI;ATP1A2;THY1;PTN;SLC6A1;CLU;GNAI2;GJA1;BRINP1;CA2;TRIM2;MAP6;APOE;SLC38A3;CRYM;GLUL;OPCML;NTRK2;CADM3;KCNJ10;CACNA2D1;ANK2;PRDX6;DCLK1;MAPK10;GPRC5B;NFASC;PLP1;SPARCL1;CPE;RGS7BP;PLPP3;CRYAB;ITM2B;GSTM5
Enteroendocrine Cells	2.93275e-06	1.38491e-05	2.63039	33.5101	RAB3C;GRIA2;SNAP25;CTNND2;NCAN;NRXN1;HPCA;CACNA1B;ELAVL4;PHYHIPL;CPLX2;TTBK1;SLC8A2;ELAVL3;ALCAM;TCEAL5;GDAP1L1;SH3GL2;CHGB;OPCML;UNC13A;CADPS;GAD2;SYP;SNAP91;GAP43;NFASC;FABP5;SST;RIMBP2;CPE;SCG3;TAGLN3;LY6H;SCG2;INA;ASTN1
Anterior Pituitary Gland Cells	1.85499e-05	8.52291e-05	2.48769	27.1035	GRIA1;RAB3C;GRIA2;NTM;NRXN1;PLPPR4;THY1;FMN2;SEZ6L2;TCEAL5;MAP6;NEFM;GRIA3;CHGB;JAM3;OPCML;CADM2;SGIP1;CACNA2D1;MAGI2;CADPS;LSAMP;GAD2;SNAP91;MAPK10;GAP43;NFASC;SST;MAP1A;RIMBP2;AMPH;SCG2;ASTN1;KCTD16
Neuroblasts	2.50388e-05	0.000112016	2.3711	25.122	CNTFR;BRSK1;NCAN;CACNA1B;CRMP1;C2CD4C;PPM1E;SLC8A2;ELAVL3;GRM5;CAMKV;DPYSL5;KIF5C;TUBB3;CASKIN1;GDAP1L1;NEFM;NCAM1;LRRC4B;PURG;EPHA4;CCDC177;LINGO1;MPP2;UNC13A;BTBD17;APLP1;SNAP91;GAP43;TUBB2B;MAP1B;CSPG5;TAGLN3;INA;PRR36;ASTN1
Olfactory Epithelial Cells	4.09314e-05	0.000178419	2.00882	20.2964	RAB3B;CLSTN1;SCAMP5;CALB2;PCLO;ABHD16A;TRIM2;NCS1;MACROD1;CEP170B;SH3GLB2;APLP1;ACSL6;SRCIN1;EML2;EPN2;WDFY1;MAPRE3;PFN2;NDRG4;STXBP1;ARL3;AK1;HPCA;ENDOD1;C2CD4C;SEZ6L2;EPB41L1;MAP2;GPC1;CASKIN1;MAP6;CKB;THEM6;SPTBN2;CAP2;MARK1;MPP2;LINGO1;CADM4;HSPA12A;WDR54;SYT7;GNG13;GNAL;TOLLIP;CPE;CSPG5;PRR36
Gamma (PP) Cells	5.16907e-05	0.000219686	2.41294	23.8162	GRIA2;SNAP25;MAOB;NRXN1;PLPPR4;PHYHIPL;AQP4;SLC6A1;PCLO;MAP2;TRIM2;MAP6;PPFIA2;MAGI1;GUCY1A2;NTRK2;ENTPD2;ANK2;ATP1B1;SNAP91;SYT7;MAPK10;PCP4;PLCXD3;NFASC;SST;CNTN1;RIMBP2;SPARCL1;CPE;RGS7BP;RAPGEF4
Adrenergic Neurons	0.000346399	0.00143629	2.34892	18.716	CNTFR;FAAH;DDC;PHYHIPL;OGDHL;C2CD4C;CPLX2;CPLX1;TTBK1;HID1;ADCY5;SCAMP5;PCSK1N;LINGO1;BTBD17;SYT1;CACNA2D2;APOA1;SYT7;DLK1;CAMSAP3;TH;WNK2;RIMBP2;FXYD6;PRR36
Transient Cells	0.000503365	0.00203743	2.19997	16.707	MAOA;CTNND1;HDLBP;WASL;ATP1A1;HID1;EPB41L1;GNA11;GPC1;CEP170B;MAL2;ITGAV;PIP4K2C;PCDH1;SEC23B;WFS1;CDC42BPB;ATP1B1;SYT7;ASS1;CAMSAP3;GCLC;OGDH;CPE;CTNNB1;PLXNB1;ACO2;BCAR1
Parathyroid Chief Cells	0.000830055	0.00328161	2.22965	15.8172	APP;RAB3A;CTNND2;CRMP1;OGDHL;SEZ6L2;TTBK1;SLC8A2;SCAMP5;UCHL1;EPB41L1;CEP170B;SH3GL2;LINGO1;NTRK2;WFS1;ANK2;SYT7;SYN1;CAMSAP3;PCP4;SST;CPE;PRR36;BCAR1
Luteal Cells	0.000996916	0.00385172	2.08597	14.4158	ECHS1;PEBP1;EPB41L1;GNA11;GPC1;CEP170B;ME1;PLS3;PMPCB;CAP2;MAGI1;WFS1;EPHX2;PGAM1;EPDR1;GNG12;SYT7;ASS1;ALDH4A1;DDAH1;CPE;PLXNB1;BCAT1;GAPDH;FERMT2;BCAR1;FKBP5;PCYOX1
Peri-islet Schwann Cells	0.00112297	0.00424235	2.13441	14.4964	CNTFR;NCKAP1;NTM;ITSN1;THY1;PTN;GJA1;EPB41L1;TRIM2;PALM;CAP2;MAGI1;FARP1;CACNA2D1;ANK2;HSPA12A;GFRA2;DCLK1;TJP1;GPRC5B;NFASC;MAP1B;PLP1;CPE;ALDH7A1;FERMT2
Parietal Cells	0.00359896	0.0133005	1.99134	11.2055	FAAH;MAOB;NEBL;HIP1R;PHYHIPL;ABAT;AQP4;NDRG2;SLC6A1;SRCIN1;SYT7;HID1;ADCY5;CAMSAP3;ABLIM2;DLG3;WNK2;TRIM2;PPP1R1B;SPARCL1;MAL2;PLXNB1;TPPP;PCDH1
Pancreatic Progenitor Cells	0.00513647	0.0185787	1.92463	10.1455	MAGI1;CNTFR;LINGO1;RPL23A;C2CD4C;ATP1B1;SEZ6L2;SYT7;ASS1;EFNB2;CAMSAP3;TUBB2B;PCLO;DDAH1;EPB41L1;WNK2;CPE;MAL2;CTNNB1;PLXNB1;CKB;PRR36;BCAR1;MARK1
Reticulocytes	0.0060118	0.0212918	1.95966	10.0218	DHX9;IMMT;YBX1;PRPF8;DDB1;STIP1;GANAB;XPO1;RUVBL1;XPO5;DHX15;UBE2O;UBAP2L;HDGF;STT3B;CCT8;GART;UGGT1;EIF3D;KPNB1;EIF3A;EIF3B
Choroid Plexus Cells	0.00718385	0.0249235	1.86222	9.19179	MAGI1;NCKAP1;FARP1;WFS1;CTNND1;SLC4A10;SHROOM2;PHYHIPL;CDC42BPB;ATP1B1;SYT7;ADCY5;TJP1;GPRC5B;DDAH1;EPB41L1;TRIM2;CEP170B;MAP6;CPE;PLXNB1;APOE;PLPP3;BCAR1
Undefined Placental Cells	0.0105951	0.0360235	1.8452	8.39078	SLC25A1;CCT3;EIF5A;LRRC59;TRAP1;AHCY;NME2;MRPS2;PHB;RPL8;MRPL12;HNRNPAB;PDIA4;TRIM28;FASN;GIPC1;PSMD3;WDR5;RAC3;HDGF;FKBP4;EIF3B
His Bundle Cells	0.0140678	0.0468925	1.84882	7.88312	MAGI1;NCKAP1;GUCY1A2;FARP1;CACNA2D1;NTM;LAMA4;ITSN1;TPM1;ANK2;THY1;TJP1;GJA1;NFASC;PDE10A;ABI2;MAP1B;NOVA2;ALDH7A1;FERMT2
Alpha Cells	0.02365	0.0773173	1.62425	6.08182	RAB3C;SNAP25;PLPPR4;PHYHIPL;GLS;TRIM2;TSPAN7;MAP6;SH3GL2;GRIA3;CHGB;MAGI1;CACNA2D1;CADPS;SYT7;MAPK10;NFASC;DDAH1;SST;ALDH1A1;RIMBP2;CPE;RGS7BP;SCG2;RAPGEF4
Podocytes	0.0393022	0.126064	1.46129	4.72943	RAB3B;NCKAP1;CTNND1;ADCY1;IQGAP2;GJA1;EPB41L1;EMC2;PLS3;SYNPO;CAP2;MAGI1;DST;NEBL;MAGI2;TPM1;GNG12;HSPA12A;CORO2B;QKI;TJP1;EHD4;CTTN;DDAH1;COL4A4;CPE;CDH13;MAPT;PLPP3;FERMT2;BCAR1
Crypt Cells	0.120235	0.378517	1.40844	2.98351	SLC12A2;SPON1;MAOB;NEBL;NDRG2;ADRA2A;HID1;ADCY5;ARHGAP32;TPPP3;DLG3;WNK2;TRIM2;PPP1R1B;RIMBP2;SPARCL1;FXYD6;PCDH1
Kidney Progenitor Cells	0.137502	0.425006	1.3904	2.75872	MAGI1;NCKAP1;CACNA2D1;SEZ6L2;GNG12;HSPA12A;CNN3;KIAA1549;TUBB2B;CDH2;DDAH1;EPB41L1;MAP1B;FERMT2;BCAR1;PFN2;CAP2
Spermatozoa	0.242518	0.736217	1.25091	1.77214	C1QB;ALDH1L1;ASAH1;OMG;HSPA2;HNMT;SOD2;SLC8A1;C3;ALDH2;CHL1;CLMN;ALDH1A1;MGLL;GAS7;C1QC
Oxyphil Cells	0.254949	0.760375	1.25856	1.72006	CNTFR;RYR2;ACTN2;CADM2;WIPF3;PYGM;ATP1A2;ATP1B2;PTGR2;SPTB;PPP1R1A;L2HGDH;MAPT;SCN2B
Granulosa Cells	0.290945	0.85277	1.19852	1.47971	MAGI1;NCKAP1;NLGN2;SEZ6L2;GNG12;TJP1;CTTN;DDAH1;TUBB3;GNA11;GPC1;PLS3;GAPDH;FERMT2;BCAR1;CAP2
Meningeal Cells	0.329094	0.948237	1.162	1.29146	MAGI1;GUCY1A2;CACNA2D1;LAMA4;ANK2;THY1;PTN;TJP1;GJA1;GPRC5B;MAP1B;CPE;PTGDS;PLPP3;CRYAB;FERMT2
Motor Neurons	0.380061	0.999996	1.12315	1.08656	LINGO1;MPP2;APLP1;CSNK1E;C2CD4C;SEZ6L2;HSPA12A;TUBB2B;VGF;TUBB3;CSPG5;RAC3;CKB;BCAR1;PFN2
Enterochromaffin Cells	0.464336	0.999996	1.05893	0.812355	GABRA2;SGIP1;NTM;LAMA4;CADPS;LSAMP;PHYHIPL;APOA4;THY1;SLC4A4;NFASC;SST;PLPP3;GRIA3
Pinealocytes	0.553198	0.999996	0.993401	0.588132	SLC24A2;SLC7A14;CACNA1A;AP3B2;GNG13;ATCAY;SV2C;PDE10A;SV2B;FRRS1L;TNR;XKR4;HCN1
Myofibroblasts	0.572664	0.999996	0.979441	0.545995	GJA1;TAGLN;LRP1;TPM2;NTM;LAMA4;TPM1;THY1;PTN;PLPP3;CRYAB;GFAP
Osteoclasts	0.598791	0.999996	0.961276	0.492984	RAB3B;C1QB;GSN;LRP1;SLC2A1;HNMT;EFNB2;CST3;PTPRA;CA2;PSAP;NUMB;ITGAV;KCTD12;CTSD;CTSB;C1QC
Noradrenergic Neurons	0.629039	0.999996	0.936642	0.434191	HPX;DDC;TH;AHSG;ALB;RIMBP2;PHYHIPL;APOA1;APOC3;APOA4;TTBK1;DLK1
Gastric Chief Cells	0.693773	0.999996	0.888107	0.324702	CAMSAP3;SELENBP1;FAAH;TPPP3;ENTPD2;ALDH2;PPP1R1B;MAP7;MAL2;PCDH1;ADRA2A;HID1
Pluripotent Stem Cells	0.729146	0.999996	0.861316	0.272073	PRMT8;NPM1;SET;NCL;SRSF1;GMPS;HNRNPU;PSIP1;NAP1L1;HNRNPA1;PAICS;PFAS
Satellite Cells	0.734571	0.999996	0.868139	0.267794	NCKAP1;GNG12;HSPA12A;TJP1;DDAH1;EPB41L1;GNA11;GPC1;PLS3;NCAM1;PLPP3;FERMT2;VAMP2;BCAR1;CAP2
Leydig Cells	0.790732	0.999996	0.827786	0.194361	MAOB;MAOA;ASS1;DLK1;CALB2;TJP1;GJA1;ALDH1A1;SPARCL1;CPE;ACSBG1;PTGDS;SYNPO;PLPP3;CRYAB
Mast Cells	0.799	0.999996	0.853659	0.191556	C1QB;GPM6A;GNAZ;DDC;MAOB;LRP1;ATL2;ENO2;HNMT;SLC4A4;GNAI1;ALDH2;EPB41L3;PTGDS;CD34;GSN;PCP4L1;LSAMP;DNM3;NCEH1;ALDH1A1;SPARCL1;KCTD12;PLPP3;C1QC
Cardiomyocytes	0.807424	0.999996	0.827573	0.177023	RYR2;ACTN2;TPM1;PGAM2;FHL2;ATP2A2;PYGM;ATP1A2;ENO3;ACTA1;FABP3;MFN2;CTNNB1;STRN;CKB;CRYAB;SLC25A4;CAP2
Cardiac Stem And Precursor Cells	0.829208	0.999996	0.773652	0.144893	MAGI1;TJP1;NCKAP1;DDAH1;CACNA2D1;GNA11;PLS3;GNG12;FERMT2;BCAR1;CAP2
Hepatic Stellate Cells	0.833271	0.999996	0.78358	0.142922	TAGLN;TPM2;LAMA4;THY1;SYP;SLC8A1;GFAP;GJA1;RBP1;ALB;PLPP3;CRYAB;VCL
Erythroid-like And Erythroid Precursor Cells	0.851781	0.999996	0.77944	0.125042	FECH;AHSG;HEXA;ASNS;APOA1;BPGM;HTATSF1;PFAS;ALAD;CA1;EPB41L2;PNPO;CD47;S100A9;SNCA
Osteocytes	0.860779	0.999996	0.72539	0.108749	EFNB2;GJA1;TPM1;PLS3;PTN;PFN1;GNG12;FERMT2;CNN3
Melanocytes	0.900997	0.999996	0.710975	0.0741214	SLK;DST;LAMA4;GPC1;HSPB1;PRKCA;ITGAV;PTN;PTGDS;PLPP3;GNG12;CRYAB
Chondrocytes	0.917316	0.999996	0.700535	0.0604588	TAGLN;LRP1;LAMA4;THY1;HAPLN1;DLK1;ACAN;GJA1;CRTAC1;CTNNB1;PLPP3;S100A9;CRYAB
Pulmonary Alveolar Type I Cells	0.936165	0.999996	0.656926	0.043333	TJP1;EPB41L1;COL4A4;GPC1;CTNND1;CEP170B;MAL2;PLXNB1;AKAP5;GNG12;PCDH1
Hepatocytes	0.944395	0.999996	0.712403	0.0407571	ACSS2;HMGCS1;AHSG;APOA1;APOC3;APOA4;ACAT2;ASS1;RHOB;HPX;ACLY;ALDH6A1;ATIC;NNT;ALB;OCIAD1;CTNNB1;ACADM;GLUL;SPTBN1
Myoblasts	0.953324	0.999996	0.617686	0.0295258	CACNA2D1;TPM2;GPC1;TPM1;GNG12;ENO3;CRYAB;FERMT2;BCAR1;CAP2
Loop Of Henle Cells	0.955365	0.999996	0.636732	0.0290744	C3;GSN;MAOB;ALDH2;LRP1;PPP1R1B;SPARCL1;PCSK9;SYNPO;PLPP3;CRYAB;NRGN
Distal Tubule Cells	0.955654	0.999996	0.625428	0.0283693	ALDH1L1;CALB1;GDA;NEBL;WNK1;CLMN;PGAM2;MAP7;ATP1B1;SLC8A1;PVALB
Sertoli Cells	0.957845	0.999996	0.642117	0.0276557	CTSA;GSN;MAOB;LRP1;CLU;C3;CLDN11;CST3;SELENBP1;TF;SYNPO;PLPP3;CRYAB
Mesangial Cells	0.957976	0.999996	0.632014	0.0271338	CSTB;GJA1;TAGLN;SH3BGRL;TPM2;LAMA4;TPM1;THY1;PTN;PLPP3;OGT;CRYAB
Epiblast Cells	0.963963	0.999996	0.567559	0.0208307	CNTNAP2;LINGO1;TUBB2B;CAMKV;DPYSL5;CACNA1B;CRMP1;INA
Myocytes	0.968725	0.999996	0.620535	0.0197172	TRIO;LDB1;ACTN2;IQSEC1;TPM2;TPM1;PGAM2;FHL2;PYGM;ENO3;ACTA1;FABP3;CRYAB
Microfold Cells	0.976996	0.999996	0.550908	0.0128212	GRN;MARCKSL1;EHD4;FABP5;ANXA5;CAPG;CTSD;S100A11;CTSB
Peritubular Myoid Cells	0.983974	0.999996	0.511494	0.00826337	TAGLN;TPM4;TPM2;LAMA4;TPM1;APOA1;PLPP3;CRYAB
Proximal Tubule Cells	0.98484	0.999996	0.564967	0.00863073	GSTZ1;GCDH;ALB;SORD;APOC3;AK4;APOA4;APOE;FAH;SLC4A4;ASS1;GNG13
Pulmonary Vascular Smooth Muscle Cells	0.986015	0.999996	0.462119	0.00650841	TAGLN;CNRIP1;LAMA4;THY1;PTN;CRYAB
Embryonic Stem Cells	0.986236	0.999996	0.570618	0.00790867	MAGI1;NCKAP1;CTNND1;THY1;GNG12;TJP1;GJA1;TRIM28;SUMO2;PLS3;CTNNB1;ALDH7A1;FERMT2
Pulmonary Alveolar Type II Cells	0.988074	0.999996	0.511294	0.00613411	C3;C1QB;NRN1;GRK2;CTNND1;ALDH1A1;LPCAT1;S100A9;C1QC
Hepatoblasts	0.989452	0.999996	0.468413	0.00496728	MAP2K4;AHSG;ALB;PCSK9;MAL2;APOC3;DLK1
Enterocytes	0.990673	0.999996	0.5705	0.00534591	CBR1;DDC;PDHA1;FAHD1;MAOA;EPHX2;APOA1;APOC3;APOA4;L1CAM;GFRA2;GLS;CA1;ABHD11;FLOT2
Hemangioblasts	0.994254	0.999996	0.389147	0.00224256	SF3B5;GUK1;RHOG;BLVRB;CNPY3
Epsilon Cells	0.99617	0.999996	0.440217	0.00168924	MAOB;ACSL1;ALB;S100A6;APOA1;APOC3;APOA4;PLPP3
Vascular Smooth Muscle Cells	0.996722	0.999996	0.365197	0.00119918	GJA1;CACNA2D1;LAMA4;THY1;CRYAB
Pericytes	0.997508	0.999996	0.440747	0.00109955	TAGLN;LAMA4;GNB4;SPARCL1;THY1;VIM;PLPP3;CRYAB;DLK1
Principal Cells	0.998389	0.999996	0.388039	0.000625799	GPRC5B;MAOA;MAL2;AQP4;PHACTR1;L1CAM;PCDH1
Erythroblasts	0.998474	0.999996	0.363691	0.000555378	IGBP1;RHOG;RGS10;TALDO1;BPGM;LMNB1
Pancreatic Stellate Cells	0.998476	0.999996	0.33748	0.000514781	GJA1;TAGLN;LAMA4;THY1;CRYAB
Airway Smooth Muscle Cells	0.998698	0.999996	0.301311	0.000392614	TAGLN;TPM2;LAMA4;TPM1
Basal Cells	0.99897	0.999996	0.373453	0.000384881	ACADVL;CD151;ANXA2;HSPB1;CTNNB1;SRSF4;S100A11
Juxtaglomerular Cells	0.999137	0.999996	0.289071	0.000249592	TAGLN;TH;TPM1;CRYAB
Mesothelial Cells	0.999215	0.999996	0.365212	0.000286878	CALB2;TJP1;ME1;ME2;PLPP3;GNG12;CRYAB
Smooth Muscle Cells	0.999225	0.999996	0.401858	0.000311751	TAGLN;PCP4L1;TPM2;LAMA4;TPM1;FHL2;THY1;SYNPO;CRYAB
Ionocytes	0.99943	0.999996	0.277781	0.000158426	SLC12A2;SLC9A7;NEBL;ATP1B1
Endothelial Cells (Aorta)	0.999441	0.999996	0.408053	0.000228324	EFNB2;EHD3;COL4A4;EPHX2;LAMA4;ATL2;STXBP6;SYNPO;PLPP3;GNG12
Ependymal Cells	0.999506	0.999996	0.329892	0.000162875	PCP4L1;AQP4;HSPA2;S100B;PVALB;GFAP
Stromal Cells	0.999576	0.999996	0.300388	0.000127516	CALB2;TAGLN;LAMA4;ITGAV;THY1
Platelets	0.999631	0.999996	0.423902	0.000156486	CTSA;ERO1A;RAP1B;ATP8A1;ALDH2;PRKAR2B;CA2;ITGB2;ADAM10;SLC2A3;S100A9;NRGN
Hematopoietic Stem Cells	0.999642	0.999996	0.380261	0.000136054	C1QB;PRNP;PTPRS;CDH2;ALDH1A1;MYADM;THY1;CD34;C1QC
Osteoblasts	0.999686	0.999996	0.340172	0.000106704	EFNB2;GJA1;TAGLN;CALB1;LRP1;THY1;PLPP3
Endothelial Cells	0.99981	0.999996	0.430211	8.18239e-05	GPM6A;CLIC4;CD82;LAMA4;FHL2;SLC2A1;EHD3;S100A13;SPARCL1;PTGDS;SYNPO;CD34;MGLL;C1QC
Tuft Cells	0.999872	0.999996	0.272684	3.48534e-05	CAMK2B;IGHV2-5;S100A9;DCLK1;GNG13
Alveolar Macrophages	0.999893	0.999996	0.240212	2.57054e-05	GDA;ITGB2;S100A4;S100A9
Sebocytes	0.999904	0.999996	0.238197	2.29719e-05	ANXA3;LTA4H;S100A9;S100A11
Fibroblasts	0.999914	0.999996	0.388816	3.35112e-05	TAGLN;ENTPD2;GSN;COL4A4;LAMA4;PIP4K2A;S100A4;THY1;VIM;ENO3;CKAP4;GSTM5
Adipocytes	0.999932	0.999996	0.356532	2.40786e-05	C3;TAGLN;GSN;MAOB;LRP1;ACSL1;PLPP3;ACADSB;CRYAB;CPPED1
Myeloid-derived Suppressor Cells	0.999936	0.999996	0.19672	1.26516e-05	ITGB2;S100A4;S100A9
Megakaryocytes	0.999936	0.999996	0.258748	1.65252e-05	LRP1;KIF5B;ITGB2;SYP;S100A9
Dendritic Cells	0.999942	0.999996	0.337823	1.94732e-05	PPP1R14A;CAMK2D;CADM1;ITGB2;SEPTIN6;S100A4;S100B;S100A9;ASS1
Adipocyte Progenitor Cells	0.999953	0.999996	0.191417	8.9397e-06	PLS3;GNG12;FERMT2
Trophoblast Stem Cells	0.999961	0.999996	0.147412	5.77896e-06	MAL2;GNG12
Thymocytes	0.999966	0.999996	0.186392	6.37092e-06	ITGB2;EZR;CORO1A
Kupffer Cells	0.999974	0.999996	0.214754	5.63921e-06	C1QB;ITGB2;S100A9;C1QC
Basophils	0.999978	0.999996	0.262606	5.88717e-06	NT5C3A;GABBR1;ACSS2;PDK3;L1CAM;S100A9
Urothelial Cells	0.999981	0.999996	0.137435	2.57877e-06	SLC9A3R1;ABHD11
Microglia	0.999984	0.999996	0.23318	3.80594e-06	C1QB;CYFIP1;ITGB2;PTGDS;S100A9
Follicular Cells	0.999987	0.999996	0.132314	1.70863e-06	ALB;APOC3
T Follicular Helper Cells	0.999987	0.999996	0.132314	1.70863e-06	ITGB2;CD200
Merkel Cells	0.999988	0.999996	0.131093	1.55313e-06	MAL2;GNAI1
Trophoblast Cells	0.999989	0.999996	0.168664	1.92106e-06	ANXA2;ANXA3;S100A11
Clara Cells	0.99999	0.999996	0.128716	1.29649e-06	SYT2;ALDH1A1
T Cells	0.99999	0.999996	0.222888	2.20451e-06	SYT3;FMNL1;CD81;S100A4;THY1
Ductal Cells	0.99999	0.999996	0.16603	1.63173e-06	C3;AKR1B10;MAL2
Paneth Cells	0.99999	0.999996	0.16603	1.63173e-06	RAP1A;ATG16L1;CTNNB1
Plasma Cells	0.999991	0.999996	0.221491	2.06127e-06	IGHV2-5;SSR4;GNG7;CYCS;PPIB
Plasmacytoid Dendritic Cells	0.999991	0.999996	0.195486	1.80896e-06	ITGB2;PRKCA;PACSIN1;ITM2C
Neutrophils	0.999991	0.999996	0.194145	1.68958e-06	ITGB2;S100A4;S100A9;SORL1
Myoepithelial Cells	0.999991	0.999996	0.126423	1.09821e-06	FHL2;GNG12
Cholangiocytes	0.999991	0.999996	0.163476	1.40473e-06	ALB;MAL2;AQP4
Airway Goblet Cells	0.999993	0.999996	0.123133	8.81521e-07	GOLPH3;SEC23B
Natural Killer T Cells	0.999993	0.999996	0.123133	8.81521e-07	ITGB2;NCAM1
Germ Cells	0.999994	0.999996	0.266133	1.61297e-06	LRRC57;CAMK4;PGAM2;WDR5;SORD;ACYP1;PRPS1L1;OSBP2
Monocytes	0.999994	0.999996	0.208419	1.23867e-06	PSAP;ITGB2;S100A4;LTA4H;S100A9
Langerhans Cells	0.999994	0.999996	0.118011	6.61299e-07	PRKCB;ITGB2
Gamma Delta T Cells	0.999995	0.999996	0.149655	7.63728e-07	STMN1;PTGDS;S100B
T Cells Naive	0.999995	0.999996	0.0707416	3.6091e-07	ITGB2
Trophoblast Progenitor Cells	0.999995	0.999996	0.0700441	3.44233e-07	S100A9
Eosinophils	0.999995	0.999996	0.114208	5.60651e-07	ITGB2;S100A9
Ciliated Cells	0.999995	0.999996	0.06936	3.29576e-07	TUBB4B
Serotonergic Neurons	0.999995	0.999996	0.06936	3.29576e-07	DDC
Epithelial Cells	0.999996	0.999996	0.132848	5.97083e-07	SELENBP1;APOA1;MAL2;SEC23B
Spermatocytes	0.999996	0.999996	0.0680311	3.05287e-07	TXNDC8
Macrophages	0.999996	0.999996	0.178805	8.00467e-07	FMNL1;NCEH1;ITGB2;S100A4;CD200
Osteoclast Precursor Cells	0.999996	0.999996	0.0673854	2.95231e-07	ITGB2
T Memory Cells	0.999996	0.999996	0.10894	4.75566e-07	KPNA4;S100A9
B Cells	0.999996	0.999996	0.0790609	3.35314e-07	SMAP2;CORO1A
Nuocytes	0.999996	0.999996	0.0655195	2.71383e-07	PTGDS
Luminal Epithelial Cells	0.999996	0.999996	0.103372	4.25368e-07	SLC12A2;MAL2
NK Cells	0.999996	0.999996	0.0919447	3.73848e-07	FHL2;S100A4
B Cells Memory	0.999996	0.999996	0.0983422	3.97917e-07	GNG7;CORO1A
B Cells Naive	0.999996	0.999996	0.047499	1.89464e-07	MICAL3
Foveolar Cells	0.999996	0.999996	0.0631858	2.49912e-07	AKR1B10
T Regulatory Cells	0.999996	0.999996	0.0615411	2.3871e-07	ITGB2
Intercalated Cells	0.999996	0.999996	0.0610116	2.35618e-07	ALDH1L1
Mammary Epithelial Cells	0.999996	0.999996	0.0536226	2.06564e-07	MAL2
Goblet Cells	0.999996	0.999996	0.0589811	2.2551e-07	MANF
Keratinocytes	0.999996	0.999996	0.0566244	2.16238e-07	ENTPD2

## Sheet: 4. Assgn. (HGA)
Term	P-value	Adjusted P-value	Odds Ratio	Combined Score	Genes
Amygdala	1.02042e-37	8.36743e-36	4.82936	411.343	CYFIP2;NCKAP1;GUCY1B3;SH3GL3;CTNND2;UBE2D2;CPNE6;GDE1;AQP4;UBE3A;ICAM5;PCMT1;PALM;SBF1;PPFIA3;STK32C;RAB2A;EPHA4;MAP2K4;SLC30A3;TTC7B;HDGFRP3;PRKCA;GPR37L1;HPCAL4;PRKAR1A;SUB1;SIK3;FSCN1;LY6H;TSPYL4;ASTN1;GRIA1;GPM6A;IGSF8;GRIA2;BRSK1;RTN1;TTYH1;AK5;KLC1;ACTR3B;RTN4;DPP6;HSPH1;KIF3A;G3BP2;ATP6V1H;NPTX1;RAB6A;ATP6V1D;GPM6B;ATP6V1C1;PACSIN1;PRNP;PRRT3;SYT1;L1CAM;ADAP1;DCLK1;GNAO1;GLUD1;GNAL;SYNJ1;P…
PrefrontalCortex	4.38264e-37	1.79688e-35	3.76687	315.354	TRIO;RAB3A;AHCYL1;CTNND2;ABAT;AQP4;GLS;UBE2L3;SCAMP5;RPH3A;SLK;KIF5C;CFL2;PALM;PIP4K2B;NRCAM;BSN;GLUL;SCN1B;SH3GL2;SKP1;RGS7;MBNL2;MAP1S;MAGI2;PRKCA;ANK2;ATP1B1;BCAN;CLIP2;DYNC1LI2;PREPL;PRKAR1B;RUFY3;MAP7D1;MAP1A;CRYZL1;EEF1A2;FKBP8;SIK3;SPARCL1;WDFY3;TNIK;TLN2;ARL8B;GRIA2;IGSF8;RAB5B;TARSL2;STXBP1;C1ORF198;ITPR1;SLC1A2;PHYHIPL;CEND1;SLC1A3;CACNA1A;THY1;AK5;NDRG2;FBXO41;ACACA;NCKIPSD;ABR;PPP3R1;…
721 B lymphoblasts	9.00377e-25	2.46103e-23	2.05733	113.908	EIF4A1;VARS;PREP;ATP5C1;HNRNPU;PPP2R2A;ENO1;NUDT5;EPRS;ACTB;UBE2L3;COMTD1;LSM12;PSMD7;TFG;PSMD3;CHORDC1;PDK3;PSMD1;DENR;UBAP2L;DDX17;MCCC2;PDHX;CSNK2A1;RPL23;MCCC1;SND1;WDR77;ARMC1;AFG3L2;MTHFD1;KARS;EWSR1;PPA1;SUB1;CLPP;XRN2;PSME1;VDAC3;TFAM;VDAC1;UQCRC2;LAP3;SET;ANP32A;DHX9;CSTF2;COPS7B;NOLC1;ATP5O;MTDH;APOO;ATP5B;NLN;LDHA;PRPSAP2;LARP1;GRPEL1;PNPO;MLEC;STXBP6;SPTBN1;SNX5;PYCR2;PA2G4;PAICS;WDR5…
Heart	3.16509e-10	6.48844e-09	2.20925	48.3243	RYR2;SLC25A3;NDUFA11;COX4I1;PRUNE;FHL2;ATP5C1;HSPB1;GRM2;PSMD4;PPP2R1A;MACROD1;UQCRFS1;PRKACA;PDK2;MECR;DUSP3;S100A1;ACTN2;PGAM2;TPM1;ADAM11;SIRT5;PPP2R5D;FAHD2A;COX6B1;CLDN11;TOM1L2;MRAS;NDUFS8;CTTN;NDUFS7;IVD;UQCRC1;ADSSL1;NDUFS3;PHPT1;ALDOA;CHMP6;CRYAB;SLC25A4;SLC25A11;C1QB;SF3B5;NDUFB9;MTMR3;CD151;NDUFB7;NDUFB10;NDUFB11;NDUFB4;LAMA4;AK1;NDUFB2;NDUFB1;CACNA1A;UQCR11;CRIP2;UQCR10;MRPL12;COX5B;N…
Wholebrain	7.93237e-10	1.30091e-08	2.65546	55.6449	CNTNAP2;CPNE4;CLTB;COX6A1;CYP46A1;AP2A2;SCAMP5;ATCAY;CFL2;CHCHD6;NCS1;GDAP1L1;PRMT8;MAP2K1;ACOT7;CASK;DYNLL1;SYN2;OLFM1;PRKAR1B;LRRC7;ITPKA;MAPRE3;AMPH;MAPT;SLC25A4;STX1A;ARF5;NRN1;DCTN3;SLC1A2;THY1;AK5;NDRG2;ACTR3B;GNG3;FSD1;RAB6A;IP6K1;CRYM;LCMT1;CACNG3;CAMK2G;CAP2;UBL4A;GABBR2;NTRK2;SYT3;PTPRN2;PMM1;MDH2;BAD;ATP2B3;FBXL15;ADAP1;BAIAP2;MT3;GNAO1;EHD3;CDK5;PI4KA;PIN1;SCN2B;HCN1
Fetalbrain	1.33946e-08	1.83059e-07	2.23077	40.4403	FAM49A;WDR47;TRIO;UBXN2B;NCAN;UBE2D2;PSIP1;PPP3CB;GRM5;CAMKV;GRM7;CHL1;TUBB3;TRIM2;STMN1;GDAP1L1;PIP4K2B;CEP170;ELMOD1;MAGI2;HDGFRP3;CASK;ANK2;SEZ6L;ADRA2A;TUBB2B;GAP43;TUBB2A;KIF2A;RUFY3;TCP1;EXOC4;TNIK;PAFAH1B3;INA;DBN1;ASTN1;GRIA1;GNAZ;RTN1;NRXN1;AKAP7;NRXN2;CRMP1;ADCY1;CAMSAP1;EFNB2;CDC42;SRR;PTPRZ1;KIF3A;NT5DC3;TCEB2;PLXNA1;NCAM1;SRGAP3;DYNC1I1;MARK1;OPCML;LGI1;FARP1;MICAL3;HN1;L1CAM;DCLK1;D…
pineal day	6.29246e-08	7.37116e-07	1.74345	28.9088	FAAH;SPON1;ARL6IP1;PDCD6;MPI;ROGDI;OGDHL;ENO2;SLC8A1;NPEPPS;DPYSL4;PPFIA3;SKP1;PPFIA2;TPD52;SLC30A9;TPM1;CSNK1E;ACYP1;ATP1B2;SCAMP1;GABRG2;TUBA4A;TOM1L2;ACLY;PREPL;BIN1;RUFY3;MADD;SCG3;KPNB1;ATP6V1A;NDRG3;RBM8A;UBA6;CUL3;ARL3;NTM;MTMR9;COPS7A;SEZ6L2;PRPF8;CAMSAP1;BCL2L13;IGSF21;APOO;RHOT1;PCBP3;PRKAR2B;PCBP4;MAP2;MAP7;ATP6V1H;MAP4;ATP6V0A1;MARK1;MGEA5;PDHA1;CADM1;ST13;IQSEC1;HSPA4;TRAPPC9;TF;SYNJ…
pineal night	1.07354e-07	1.10038e-06	1.73929	27.9106	HDDC2;FAAH;SPON1;GLDC;CRTC1;PDCD6;MPI;ROGDI;OGDHL;ENO2;SLC8A1;NPEPPS;DPYSL4;PIP4K2C;PPFIA3;DDX17;SLC30A9;TPM1;TSC2;CSNK1E;ACYP1;ATP1B2;SCAMP1;GABRG2;TUBA4A;TOM1L2;ACLY;TMX4;PREPL;TMX2;RUFY3;MADD;SCG3;ATP6V1A;LRPAP1;NDRG3;RBM8A;ARL3;NTM;MTMR9;SEZ6L2;CAMSAP1;BCL2L13;IGSF21;RHOT1;PCBP3;PRKAR2B;PCBP4;MAP2;EPB41L3;MAP7;ATP6V1H;PIP5K1C;MAP4;ATP6V1C1;ATP6V0A1;MARK1;MGEA5;CADM1;ST13;NSFL1C;SYNJ1;PTPRA;DL…
OccipitalLobe	5.69855e-06	5.19201e-05	5.41457	65.3826	DPP10;GRIA2;GUCY1B3;GABRA1;PRNP;MBNL2;SYT1;LANCL1;SYN2;ARHGAP32;SYNJ1;VSNL1;TRIM2;NRCAM;PAFAH1B1
Lymphoma burkitts(Raji)	9.14615e-06	7.49984e-05	1.85267	21.4951	TRIO;DDX49;HIBADH;CD82;PRKCSH;ATP5C1;RPL8;PHB2;TOMM20;IPO7;RPS18;C1QBP;CASP3;RUVBL1;LONP1;RPL36;RPLP2;PHGDH;PGLS;SBF1;SRRM2;TPD52;EIF5A;MECR;MAP2K2;TOMM34;MIF;CSNK1E;PPP2R5C;MRPS5;NIPSNAP1;SRRM1;GAK;HNRNPUL1;CLPP;PPIF;VDAC2;CD47;TKT;RPL28;TIMM13;RASAL1;RRBP1;MRPL12;SRM;ATP5D;DVL1;RPL13;RPS2;CCT7;NDUFV1;TRAP1;MARCKSL1;MDH2;RAB39B;ASNS;TIMM44;NAP1L1;EEF2;NAP1L4;EHD1;GGCT;MOV10;GRHPR;PPP5C;PFKL;RPL2…
Thalamus	0.000394352	0.00293971	2.61473	20.4949	NLGN3;GABBR1;RAB3A;ACOT7;MOG;CPNE4;PPP2R5D;SEZ6L;HSPA12A;GNG13;RIMS1;ACTR1A;PCP4;DPP6;PITPNM1;ADAM23;SIK3;CNTN2;NEFM;ERH;PVALB
CerebellumPeduncles	0.000993643	0.0067899	2.02661	14.0123	YWHAE;CAMK2B;SNAP25;DIRAS2;CACNA1A;NRXN2;NDRG2;SLC8A2;ELAVL3;CAMKK2;RIMS1;KIAA0513;SYNGAP1;PSD3;NPTX1;ERC1;SLC25A23;PDK2;CADM3;ATP6V1G2;SYT2;KCND2;HPCAL1;ADAM11;LARP7;CACNB4;GNAQ;PVALB;SCN2B;GAS7
SmoothMuscle	0.00156479	0.00987023	1.55202	10.026	ARF4;CLIC4;WDR1;GBE1;ARPC1A;DIRAS2;HDLBP;NUDT2;LACTB;TUBB6;LGALS1;ALCAM;SIPA1L1;TFG;CDH2;GUK1;RARS;PGM3;PLS3;RPL38;ITGAV;RPS11;TMSB10;RAB2A;EIF5A;TPM4;TPM1;RRAS2;PDIA6;CKAP4;CTTN;WDFY1;BCAT1;SEC22B;DBN1;COPB2;RALA;SEC23A;TTYH3;LAMA4;TWF1;TXN;PDHB;ATP2C1;HSP90B1;LMAN1;LDHA;RPL14;PGK1;EIF4B;SEC31A;CBR3;NPM1;TXNRD1;ARCN1;FKBP1A;MARCKS;ARL2BP;RPL27A;NEDD4;CALU;ACO1;CD200;FERMT2
ParietalLobe	0.00266156	0.0155891	3.81329	22.6084	NLN;EPHA4;ARHGAP32;GPRC5B;MBNL2;CNP;TRIM2;PIP4K2A;NCAM1
Cerebellum	0.00524245	0.0286587	1.95268	10.2535	DGKG;CADM3;MPP3;DIRAS2;ITPR1;PPM1H;CACNA1A;ATP2B2;NDRG2;SLC8A2;GNG13;CAMKK2;CALB1;ENSA;ELMO2;MAP6D1;PHACTR1;ALDOC;SHANK3;PVALB;ATP6V0A1;SCN2B;GAS7
Caudatenucleus	0.00797055	0.0408491	2.17625	10.5156	NECAB2;DGKB;PDE1B;HPCA;GAD2;CYP46A1;CPLX2;CPLX1;BCR;CALB1;GNAL;PDE10A;CAMKV;GNG7;PPP1R1B;NCDN
SubthalamicNucleus	0.0105276	0.0507804	2.04252	9.30114	TPI1;MBNL2;HOMER1;ACYP2;ELAVL3;STXBP5L;PURB;MAPK10;SNPH;DLG4;DBT;TLN2;PLCB1;SLC25A23;CALM1;SHANK3;GRIA3
Spinalcord	0.0283985	0.129371	1.69588	6.03976	DYNC1I2;MARCKSL1;AHCYL1;SLC44A1;MOG;TRPC4;FBXO2;S100B;QKI;GFAP;GJA1;MAG;TF;SCCPDH;MOBP;PEA15;ACSBG1;ARL8A;GPM6B;LHPP
Hypothalamus	0.045432	0.196075	1.64143	5.07453	SH3GL3;MAOB;SLC44A1;MOG;PLLP;GAD1;OMG;ENDOD1;SYNGR3;QDPR;CALB2;DNM3;UCHL1;NFASC;CRYZL1;NACAD;SCG2;ASPA
BDCA4+ DendriticCells	0.050254	0.206041	1.25008	3.73857	CYFIP1;WDR48;PTPRS;HIP1;ATP8A1;GDI2;SMPD3;NNT;SUMO3;SLC39A6;PAPOLA;PHACTR1;SEC61B;SBF1;IDH3A;MESDC2;ACTR2;CDV3;DUSP3;PRMT7;DBNL;VPS13C;STX7;DNAJB12;CNPY3;PDIA4;ALDH5A1;DNAJC7;RRAGC;GORASP2;CANX;ERP29;ELMO2;LAP3;PPIB;ARF6;MTMR1;TMEM55B;COPA;CTDP1;TMED10;RPN1;USO1;RAP1GDS1;AK2;RRBP1;HDAC6;MTDH;HSP90B1;CORO1C;RAB21;GNA13;GGA3;NCLN;G3BP2;SEC23B;DCPS;PACSIN1;USP24;IQSEC1;M6PR;AP3D1;ARPC4;TMCO1;CCDC88A…
Adipocyte	0.0765777	0.299018	1.37495	3.53286	CLIC4;ACSS2;LRP1;GBE1;ETFDH;DBI;HSD17B12;CYB5R3;ME1;DLAT;HADH;GLUL;DECR1;TPM4;ACSL1;SORT1;ATP2B4;PRDX6;ACLY;FASN;GPD1;UBE2V2;ECHDC1;WDFY3;ACO1;COPS8;FERMT2;FKBP5;PCYOX1
CD105+ Endothelial	0.094325	0.334708	1.23267	2.91034	VARS;LDB1;CSE1L;MRPL37;HDDC3;HEBP1;CHCHD3;SART3;KHSRP;UBAP2L;KPNA1;CHID1;CAST;ATG3;MAP2K2;METTL1;VBP1;ATPIF1;TCF12;CACYBP;REXO2;UCHL5;ARMC1;PPA2;PCCB;VDAC3;BLVRB;FKBP4;BLVRA;TSTA3;PSMD12;LXN;ANP32A;MRPS36;TIMM10;SRI;ADD2;PRDX2;SYNGR1;NFS1;SAMM50;SNX5;NAA50;DNAJC11;EIF2S1;CCT6A;COPS3;COPS2;HNRNPD;UBAP2;NAA15;GCLM;EIF3A;METAP2
CD71+ EarlyErythroid	0.0973698	0.334708	1.18549	2.7613	MTMR12;RNF14;ITSN1;SLC2A1;AP2A1;DCAF6;HK1;ALAD;HEBP1;PSMD9;ACTR1A;CA1;OPA1;GUK1;PPME1;CA2;BSG;PIP4K2A;ACP1;UBXN6;SH3GLB2;RAB2B;GLRX5;ACSL6;TALDO1;BPGM;RANGAP1;SPTB;RBX1;EPN2;PPM1A;CAT;BLVRB;HAGH;PAFAH1B3;OSBP2;NAPA;USP14;USP15;MTMR3;TSG101;FECH;ABCB7;MGST3;ENDOD1;DCUN1D1;GMPR;GSPT1;ADD2;SELENBP1;SNX3;PRDX2;LARP1;SV2C;AP2S1;MFN2;RAB6B;UGGT1;MARK3;SNCA;USP9X;IDH2;XPO7;AP2B1;PRDX6;GCLC;H1F0;EIF5;TME…
CingulateCortex	0.100057	0.334708	1.93665	4.45819	GNAO1;EPHA4;SYT3;KIF5C;TRPC4;BAI1;GRIA3
FetalThyroid	0.102045	0.334708	1.59923	3.64999	RPS4X;SRRM2;CAMK2D;SNX1;EEF1D;RPL27A;RPL37A;NUCKS1;RPL38;CALR;COX5B;CTSB
Liver	0.131951	0.416154	1.1508	2.33074	SLC25A1;SH3GL3;ALDH1L1;ACY1;CD81;PRKCSH;PZP;ADK;GPT;ETFB;PTMS;AKR7A2;SPR;ALDH2;FLOT1;ACP2;PGM1;PDK2;SH3GL1;CHID1;ARSA;AHSG;GSTO1;AMT;ACSL6;AKR1A1;NDUFC2;APOA1;FAHD2A;PDIA4;MTHFD1;BDH1;TST;ARMC6;IVD;GPD1;HAGH;PPIB;THOP1;PFDN6;GCDH;ECHS1;A1BG;ADCY1;PHB;HSD17B10;BPHL;HSD17B8;ADD2;C3;SEC14L2;HPX;HMGCL;ALDH1B1;DDT;CBS;APOE;SLC38A3;PCK2;MPST;CYB5A;GSTM1;EPHX2;APOC3;DHRS1;BAIAP2;FAH;PRDX6;ASS1;MANF;SOD1…
Leukemia chronicMyelogenousK-562	0.176957	0.523872	1.30219	2.25519	RANBP1;WARS;SF3A2;HMGCS1;GAD1;TARS;EPRS;COX5B;UQCRH;UBE2L3;CRKL;GOLGA2;AIMP2;PSMD5;CBS;MARS;LONP1;HIST1H2BF;GALK2
Lymphoma burkitts(Daudi)	0.178883	0.523872	1.2808	2.20428	NPM1;SET;RPS3A;PPP2R5C;TIMM10;EIF2S2;PFAS;IPO5;GNAL;ALDH5A1;MTHFD1L;EEF1D;C1QBP;GNG7;IMPDH2;RPL14;RPL26;ACADM;RPL29;CUTC;EIF4B
MedullaOblongata	0.195327	0.552305	1.91705	3.13069	MAGI1;BCAN;SV2C;OPA1
small intestine	0.22367	0.611364	1.1805	1.7679	SPON1;SYNM;DDC;SEC23A;OAT;ACAA2;MAOA;SAR1B;CTNND1;ETFDH;ATP5J;ADH5;GLS;PPP1CB;PGRMC2;SCP2;GMDS;GNA11;TMED2;TMED7;HIBCH;CBR1;GK;TTC7B;APOA4;GNG12;RAB11A;AKR1B10;XPNPEP1;ALDH1A1;SUCLG2
CD34+	0.241422	0.6386	1.09358	1.5542	RPL3;RPL31;PDCD6;CSE1L;HNRNPU;NUCKS1;HMGB1;PRPF19;SLC8A1;SYNCRIP;HINT1;NNT;KHSRP;XPO5;WDR5;DHX15;PMPCB;ME3;DENR;DNM1L;KPNA1;MESDC2;GUCY1A3;LYPLA2;NUDC;RPS9;RBM14;TPI1;METTL1;RPL22;TCF12;ACAD9;FN3KRP;TOMM34;SSU72;HDHD2;TOMM40L;TSN;PSMA6;MTHFD1;PSMA1;PPA2;EWSR1;PSMA2;DDAH2;EXOC4;TFAM;FKBP4;PTMA;SNRPA;KPNB1;KHDRBS1;DCTN5;SET;DHX9;DDX1;AK2;NOLC1;ATP5O;SYNGR1;LARP1;HECTD1;CAND1;LARS;TRA2B;TPR;THEM4;HN…
colon	0.279446	0.716081	1.12928	1.43976	SYNM;FH;GMFB;ACAA2;MAOA;CTNND1;GDE1;ETFDH;WASL;LIN7C;SLC4A4;CLINT1;ADH5;PPP1CB;PGRMC2;SCP2;GMDS;NNT;CLMN;TMED2;TMED7;HADH;HIBCH;TPD52;BAD;TPM1;DSTN;RAB11A;TANC2;MARCKS;DLG3;PCCA;CCDC6;SUCLG2;VCL
Pituitary	0.327549	0.813911	1.19819	1.33732	GOLGA2;PCSK1N;RPS28;TCEAL5;CUL5;HNRNPUL2;U2AF2;OCRL;HTATSF1;PLD3;DLK1;CHGB
BronchialEpithelialCells	0.398548	0.930329	1.06073	0.975791	PYGB;GSK3B;PSMD12;GMFB;GSTP1;ADK;CLTB;TWF1;TXN;BZW1;PTS;HSP90B1;TUBB6;PSMB5;GM2A;PLS3;YKT6;EIF4E;SEC23B;ACOT9;CSNK2A1;ANXA2;HMGCS1;DST;GLRX3;ANXA3;RRAS2;SARS;UCHL3;UCHL5;FKBP1A;HADHA;GCLC;CPD;S100A6;ALDH7A1
TemporalLobe	0.403145	0.930329	1.23899	1.12557	RAP2A;TDP1;CAMK2A;AGAP2;FBXO41
Prostate	0.408437	0.930329	1.06008	0.94921	RAB3B;PYGB;GMPR;HSPB1;ATP2C1;NDRG1;CORO1B;EFNB2;ABHD11;CAPZB;GNA11;LAMP2;DBT;SLC39A6;PACSIN2;RPL13;NANS;NEFH;GUCY1A3;UPF1;CADM4;SEC16A;IDH1;AP1B1;SORD;MIF;SDHB;CFDP1;SMS;GPD1L;CRK;ERGIC1
Thyroid	0.487028	0.999994	1.0144	0.72979	MTCH1;ASAH1;SLC20A2;ZFAND2B;TWF1;PEBP1;UBE3A;RRBP1;ATP1A1;HSP90B1;PRPSAP1;PRDX5;SLK;ACADL;GNA11;PLS3;MAL2;SNX5;UBXN6;HIBCH;APPL1;CTSB;PDIA3;DARS;GSN;NDUFA5;HSPA5;ACTN2;SACM1L;DCAKD;TXNL1;SORD;TSC2;ABHD14B;ERLIN2;GBAS;PDIA6;RAB11B;PDIA4;BCR;ACTA1;IMPACT;IVD;CHMP2B;ADSSL1;NUCB1;CALR;ITM2B
CD14+ Monocytes	0.511386	0.999994	1.0049	0.673919	FAM49A;CAMK2B;ASAH1;CTDP1;UBXN2B;TWF2;CAPG;ARRB1;GLRX;HNMT;CORO1B;PPM1F;PAK1;COMMD9;PSAP;RNPEP;COTL1;TOM1;EFHD2;PTK2B;SH3BGRL3;LTA4H;PGLS;ATG7;PAK2;WARS;GAA;CACNA2D3;DNAJB12;TALDO1;TRAFD1;ARPC4;CNPY3;TSN;CPPED1;FMNL1;UBE2R2;XRN2;CAPZA2;DMXL2;PPT1;S100A4;TLN1;TKT;ARL8A;BLVRA;GAS7
Adrenalgland	0.54796	0.999994	1.00821	0.606492	VAT1;BRE;GSTA4;EPB41L1;RDX;FDXR;AKR1B1;DLK1
CardiacMyocytes	0.554758	0.999994	0.987536	0.581879	CNTFR;CLIC4;FH;RPL10;WDR1;PCDH10;RNMT;CUL3;ENO1;SLC7A11;HAPLN1;RPL7;ACAN;NCLN;PSMD4;CDH2;GPC1;TPR;EIF5A;TPM4;TXNRD1;CKAP4;MARCKS;RABEP1;PCCA;MAP1A;CAT;CALU;RAB3GAP2;CDH13;KRAS;COPS8;RAB7A
GlobusPallidus	0.592783	0.999994	0.966889	0.505612	PURB;TJP1;PHACTR1;TPPP;BTBD8;GPR158;ATP6V1C1
Leukemia promyelocytic-HL-60	0.646479	0.999994	0.913993	0.398696	EIF5A;KHDRBS1;ME2;AP3S1;FAM136A;NIPSNAP1;CUTC
Pons	0.657654	0.999994	0.897788	0.376242	PSMB1;CADPS;GRIN1
OlfactoryBulb	0.698865	0.999994	0.873178	0.312857	CADM3;EPB41L2;PHACTR1;PRKCA;S100B;NDRG1;EHBP1;SPTBN1;LHPP
WholeBlood	0.718152	0.999994	0.929766	0.307821	FAM49A;FAM49B;LPGAT1;UBXN2B;UBE2D3;PITPNA;PTEN;LACTB;NAMPT;LAMP2;EFHD2;COTL1;PDK3;FLOT2;SH3BGRL3;ACTR3;CAP1;MAP2K4;PPP1R12A;ACSL1;RHOG;DYNC1LI1;ACAP2;NUMB;S100A4;WDFY3;LCP1;TLN1;S100A9;KPNB1;RAB5C;CAB39;GMPR2;GNAI3;GLRX;SDCBP;PPP3R1;PAK1;RAP1A;STX6;MBP;STXBP5;PAK2;S100A11;GK;OSBPL2;ARPC5;SOD2;TPD52L2;SORL1;ARPC2;ARPC3;CPD;CAPZA1;GNB2;CAPZA2;ZYX;CDS2;PICALM
CD33+ Myeloid	0.740357	0.999994	0.930043	0.279593	DDX3X;MTMR12;ITGB2;IRS2;SLC2A3;HNMT;OSBPL10;TMEM143;AKAP10;KIAA1468;FTH1;TOM1;COTL1;CAPN2;ME2;AGFG1;CAP1;CAST;ACOT9;ACTR2;DUSP3;PDCD6IP;SSU72;ADAM10;CKAP4;HADHA;ACAP2;TMX4;WDFY3;KCTD12;TKT;PLCB1;BLVRA;GAS7;CAMK2B;MTPN;VCP;USP15;TTYH3;NDUFB3;UBR4;CAPG;ASAP1;CORO1B;PPM1F;GNAI2;CDC42;VCPIP1;SH3BGRL;DPP8;TRA2B;PSAP;PCBP2;EIF4EBP2;LTA4H;ATG7;SEC23B;PAK2;AP1M1;SEC31A;CTSA;YTHDF3;SORT1;M6PR;SOD2;QKI;CPP…
DorsalRootGanglion	0.754151	0.999994	0.810476	0.228685	PURB;SH3GL3;OTUD6B;SLC2A13;PAPOLA;APBA1;CNTNAP4
Lung	0.76045	0.999994	0.889672	0.243632	C1QB;GRN;TRIO;ARRB1;CRIP1;EFNB2;CRTAC1;GNA11;PACSIN2;FLOT1;STXBP6;PELO;CTSD;SPTBN1;GPR158;FARP1;CYB5A;PPP1R14A;GSN;PMM1;WFS1;BAD;GAA;HPCAL1;AIP;CACNA2D2;ADCY9;EHD4;RAB14;MYH9;WDFY3;MGLL;C1QC
Kidney	0.839252	0.999994	0.784439	0.137469	FARP1;DDC;C11ORF54;ACY1;PEPD;SLC4A4;BPHL;ACSF2;ASS1;ACAT1;ALDH6A1;PCBP2;SUCLG1;TLN2
Colorectaladenocarcinoma	0.868496	0.999994	0.82031	0.115658	HIP1;SLC2A3;APEH;IPO7;PTMS;PPP1R2;ABHD11;TRIM28;PPME1;ARHGDIA;OPA3;PSMD3;YKT6;EIF5A;DARS;GSS;TOMM34;PDAP1;ACTN4;FAM136A;TPD52L2;COPS6;RHEB;VAPB;RBP1;NMT2;UBA2;FKBP4;SAE1;BCL2L1
TrigeminalGanglion	0.88666	0.999994	0.769296	0.0925412	RAB2A;UTP15;RPL5;KSR1;NEBL;ADAM22;TRAFD1;PTPN11;SCAMP1;FKBP1A;ACADL;SYT12;FAM162A;KIAA1468;OTUD6B;MARS;G3BP1;PELO;OGT
Trachea	0.887867	0.999994	0.652174	0.0775653	SLC12A2;ACAN;SLC6A17;YTHDF3;APIP;CBR3
CD56+ NKCells	0.903704	0.999994	0.862581	0.0873397	SETD3;NDUFA12;ITGB2;ARPC5L;LPCAT1;LASP1;PPP3CC;LAMP1;PPP2R5E;ENSA;ANXA6;EFHD2;SBF1;KPNA3;CCDC93;ACTR3;CAST;LYPLA2;ACTR2;USP47;TPI1;PPP1R12A;CACNA2D2;ADAM10;CNPY2;PPP2R5C;RABGGTA;EML2;COPZ1;UCHL5;PPM1A;RAP2B;UBE2R2;RAB35;WDFY1;ELMO2;PFDN1;VAMP4;MAPRE2;SHANK1;OTUB1;MTPN;RBM8A;CTBP1;GNAI3;VPS26B;MAT2B;IQGAP2;ADD3;RAP1B;CDC42;SLC9A3R1;GNG2;STX6;THEM4;MAPK1;MBP;NCAM1;VPS16;SNX6;TSNAX;UBL4A;ARFGEF1;AGK…
SkeletalMuscle	0.939932	0.999994	0.792397	0.0490876	DDX6;NDUFB7;PDCD6;LAMA4;ATP2A2;ABAT;PYGM;BRCC3;HNMT;ENO3;CAMSAP1;RIMS1;GGA3;DBT;HABP4;TNR;EIF4EBP2;GRIA3;PGM1;PURG;TSFM;NEBL;ACTN2;TPM2;SLC6A11;KRT76;HSPA12A;GRIN2B;SPTB;MTOR;ACTA1;SEC23IP;CACNB4;SYT12;BIN1;RHEB;PACS1;DNAJA2;NMT2;ALDOA;SLC25A4;PAFAH1B2;BLVRA;SLC27A4
Lymphnode	0.950646	0.999994	0.409992	0.020751	ATP5C1;ADRA2A
AdrenalCortex	0.955491	0.999994	0.585034	0.0266366	CYB5B;APP;TH;FDXR;AKR1B1;ATP1B3;HSPE1;HSPD1
Tonsil	0.966324	0.999994	0.287041	0.00983298	GLTP
Ovary	0.968071	0.999994	0.367857	0.0119368	EEF1D;ALDH7A1
TestisSeminiferousTubule	0.975642	0.999994	0.441135	0.010878	USP31;PRKAR2A;TCTE3;DYNLL2
CD19+ BCells(neg. sel.)	0.985287	0.999994	0.704276	0.0104392	CNTNAP2;TMEM55B;WDR48;UBXN1;TIMM9;UBE2D2;COX4I1;ADK;ITPR1;COX7C;TOMM20;OSBPL10;SNX3;PPP1R2;SNX2;PPP3CC;GNG7;TRA2B;PAPOLA;PHACTR1;IGBP1;SF3A2;PPP1R12A;PRKCB;STX7;SSU72;RPL35A;APRT;RPS26;AIMP1;RRAGC;PSPC1;CHMP2B;EZR;RPS21;ITPA;ARF6
Testis	0.985709	0.999994	0.693544	0.0099826	MTCH2;PDXK;GTF2A2;SRRT;KATNB1;CAMSAP1;PPM1G;GGA1;PPP3CB;NFS1;DNPEP;CLMN;PRKAR2A;CHCHD6;MAP7;KPNA6;PRPS1L1;GYG1;RAB11FIP5;UPF1;LANCL1;DNAJB12;ASRGL1;EHD1;FKBP1A;SCCPDH;XPNPEP1;PRKAR1A;SIK3;LANCL2;CIAPIN1;CRAT;CDS2;PAFAH1B1
Skin	0.986553	0.999994	0.482008	0.00652537	CA1;TPI1;GDA;GNAQ;G3BP1;TNIK;CNTNAP4
PancreaticIslet	0.987268	0.999994	0.498065	0.00638198	RAB3B;VGF;SST;GAD2;RPL29;SEZ6L;SOD2;SLC4A4
Appendix	0.990684	0.999994	0.481213	0.00450421	FAM49B;NCKAP1;CPSF6;DST;RPL13;ANK2;PTPN11;EPS15L1
Thymus	0.992339	0.999994	0.330716	0.00254328	LETM1;TCF12;PCBP2
retina	0.993014	0.999994	0.566134	0.00396891	CALCOCO1;PITPNA;CIRBP;AQP4;ERLIN2;ADH5;CAMSAP1;PRPSAP1;ABR;NSFL1C;EPB41L2;CHCHD6;GNA11;KDSR;PTGDS;RAB7A
Salivarygland	0.994737	0.999994	0.260606	0.0013753	NEGR1;PHACTR1
Tongue	0.996529	0.999994	0.393923	0.0013697	CSTB;FABP5;RPL37A;KRT76;TXN;RABGGTB
AtrioventricularNode	0.99799	0.999994	0.542374	0.00109135	CAST;SH3GL3;HOMER1;GDA;CLTA;TRAFD1;PA2G4;ATP5J2;TCEAL6;HECTD1;ALDH1B1;LRRC7;RHEB;GNAQ;PHACTR1;RPL29;SHANK3;ERGIC1;RGS7
SuperiorCervicalGanglion	0.998168	0.999994	0.672174	0.00123287	PDCD6;ITSN1;PTEN;SLC4A4;OSBPL10;DBT;ME1;RAB2B;TSFM;VPS13C;HDGFRP3;PRKCA;TANC2;ATP5J2;ACSBG1;L2HGDH;PCDH10;UBA6;ADAM22;TROVE2;GSPT1;NAPG;LMAN1;SRR;DNPEP;RBBP4;GNG4;TSPAN2;CCT8;ATP6V1D;SRPK2;USP24;MGEA5;MON2;NEBL;PLCL2;GAD2;ATP2B3;PTPN11;EIF2S1;QKI;RABIF;PDE10A;ARL2BP;ABI2;RAB14;RHEB;DMXL2;NMT2;TLL2;KRAS;GSTM5
CiliaryGanglion	0.998894	0.999994	0.523254	0.000579301	CAST;SLC24A2;RAB3C;DST;FMN2;TCTE3;AP2A2;SYN2;CLU;HECTD1;NBEA;ALDH1B1;PACS1;KIAA1468;GNAQ;FAM120A;WDFY3;RPL29;SHANK3
Uterus	0.998969	0.999994	0.453399	0.000467884	PPP1CB;CLIC4;TAGLN;YTHDF3;CUL5;DDAH2;TPM2;ATP2B4;RPL24;CDH13;THUMPD1;FERMT2
TestisLeydigCell	0.99943	0.999994	0.277781	0.000158426	WDR48;EEF1D;RANBP9;TCTE3
TestisGermCell	0.999578	0.999994	0.51064	0.000215673	SRPK2;DDX3X;CUL3;CSNK2A2;CUL2;TOMM34;OCRL;AP2B1;TCTE3;MPP6;STRN4;PPM1G;TJP1;GGA1;AP1G1;PRKAR2A;TPR;UBE2N;SBF1;PRPS1L1;GYG1
UterusCorpus	0.999701	0.999994	0.225891	6.76045e-05	TRIO;TRIM3;HDLBP
Leukemialymphoblastic(MOLT-4)	0.99982	0.999994	0.25082	4.52692e-05	DDAH2;CPNE1;PHACTR1;STT3B
Placenta	0.999922	0.999994	0.507654	3.98396e-05	MAOA;HEXB;CLTB;SLC2A1;GLRX;GLG1;NCSTN;GANAB;GM2A;ENSA;PIP5K1A;PHACTR1;PCDH1;SYNPO;CD34;SORT1;GAA;BPGM;DLK1;DDB1;TM9SF2;MARCKS;TPPP3;REEP5;SEC22B;EZR;CD200
Fetalliver	0.999922	0.999994	0.234265	1.83664e-05	GLUD1;ALB;SNX12;ACADSB
CD4+ Tcells	0.999975	0.999994	0.528717	1.32353e-05	EIF4A1;RPL10;CELF1;ADD3;GGA3;TMEM65;KIAA1468;SPOCK2;PAPOLA;G3BP2;THEM4;HNRNPA1;SBF1;EIF4B;REPS1;DDX17;EIF2B5;ARFGEF1;USP24;MGEA5;HNRNPA3;MON2;WDR37;VPS13C;SYNRG;TOMM34;HNRNPH1;ATG16L1;HNRNPD;NMT2;TPP2;TNIK;CORO7;SSBP1;TARDBP;OGT;TNRC6B
Pancreas	0.999993	0.999994	0.0752354	5.24182e-07	EFNB2
TestisIntersitial	0.999993	0.999994	0.478405	3.26195e-06	GTF2A2;PDXK;WDR48;INPP1;CUL3;HSPA4L;CUL1;KATNB1;COX7A2;IPO5;CLMN;PPP1R7;KPNA1;RAB11FIP5;SPAG9;SRPK2;PCYT2;CSNK2A2;LANCL1;RANBP9;AP2B1;TCTE3;DYNLL2;ASRGL1;SCCPDH;ABI2;KIF2A;XPNPEP1;CPD;LANCL2;SIK3;UBE2N;TPP2;CALM3;CRAT;PAFAH1B1
CD8+ Tcells	0.999994	0.999994	0.475832	3.05339e-06	EIF4A1;NDUFB8;RPL3;RPL10;HEXA;PRUNE;ADD3;PPP1R2;PPP3CC;KIAA1468;SPOCK2;HNRNPA1;REPS1;USP24;MGEA5;HNRNPA3;MON2;WDR37;API5;VPS13C;SYNRG;RPL22;PPP2R5C;BTBD8;NELL2;SFPQ;NACA;HNRNPH1;PSPC1;ATG16L1;CAMK4;HNRNPD;NMT2;TPP2;TNIK;TARDBP;OGT;EIF3A

## Sheet: 5. Enrich. (SynGO_2024)
Term	P-value	Adjusted P-value	Odds Ratio	Combined Score	Genes
Synapse (GO:0045202) CC	2.88076e-111	3.83142e-109	16.6425	4236	CYFIP2;RPL5;RPL30;RPL3;RPL32;CPNE4;RPL31;RPL34;WIPF3;ARPC5L;PPP2R2A;RPL8;RPL9;NUDT3;RPL6;RPL7;RPS15;RPS14;RPS17;RPS16;RPL18A;RPS19;DPYSL5;PPP2R1A;RPS18;HABP4;RPL36;RPL35;RPL38;RPL37;RPS11;RPS10;RPS13;RPL21;RPL23;RPL22;SLC6A11;PPA2;PRKAR1B;BIN1;PRKAR1A;RPL24;RPL27;RPL26;TAGLN3;RPL29;RPL28;TTYH1;HNRNPLL;PPP3R1;PRKAR2A;GNG12;GNG13;RPS26;RPS25;RPS28;EIF5;RPS27;EIF6;HNRNPF;RPL27A;HNRNPD;RPS20;RPS21;RP…
Postsynaptic Ribosome CC	9.15519e-57	6.0882e-55	162.391	20953.8	RPL4;RPL5;RPL30;RPL32;RPL31;RPL34;RPLP1;RPLP0;RPL10A;RPL8;RPL9;RPL6;RPL7;RPS15;RPS14;RPS17;RPS16;RPS19;RPS18;RPL36;RPL35;RPLP2;RPL38;RPL37;RPS11;RPS10;RPS13;RPS9;RPL21;RPS7;RPS8;RPL23;RPS5;RPL22;RPS6;RPL13A;RPS3A;RPSA;RPL37A;RPL24;RPL27;RPL26;RPL29;RPL28;RPL10;RPL12;RPL11;RPS15A;RPL14;RPS3;RPL13;RPL15;RPS2;RPL18;RPS27A;RPL17;RPL35A;RPL23A;RPS26;RPS28;RPS27;RPL27A;RPS20;RPS21;RPS24;RPS23
Postsynapse (GO:0098794) CC	9.36494e-49	4.15179e-47	7.24007	800.677	CYFIP1;NCKAP1;FAAH;TRIO;ICAM5;RPL8;LAMP1;PALM;CAPN2;VPS35;PRKACA;SH3GL2;ADAM10;CASK;SRCIN1;EEF1A1;PRKAR1B;BIN1;MAP1B;PFN1;NGEF;PFN2;NECAB2;AGAP2;CACNA1A;THY1;CPLX2;CPLX1;RTN4;CNN3;NCKIPSD;KIF3B;EPB41L1;MAP2;PRKAR2B;KIF3A;EPB41L3;TSPAN7;CASKIN1;EIF4EBP2;SRGAP3;SPTBN1;MARK1;HSPA8;SYT3;RMDN3;DSTN;DCLK1;MOB4;HNRNPK;GNAL;ARPC2;CDK5;GIPC1;CAPRIN1;PPP1R1B;UBE2N;STRN;PICALM;UBE2M;DOCK4;RPLP0;WASL;ELAVL1;…
Presynapse (GO:0098793) CC	5.09966e-45	1.69564e-43	9.29996	948.477	FAAH;ROGDI;DPYSL2;KIF21A;VPS35;PRKACA;RGS7;SH3GL1;MAGI1;CASK;SRCIN1;CACNB4;BIN1;AMPH;TLN2;TNIK;PFN1;PFN2;NECAB2;GPM6A;RTN3;THY1;CPLX2;CPLX1;SDCBP;GRK2;EPB41L1;CASKIN1;DVL1;STXBP5;RAB6A;RAB6B;SPTBN2;VPS16;SRPK2;HSPA8;PRNP;PTPRN2;DSTN;RMDN3;EHD1;GNAL;RPS27;ARPC2;SYNJ1;GIPC1;GNAQ;AAK1;GRB2;GNB5;UBE2M;HIP1;CNRIP1;MAP1LC3B;SCRN1;AP1G1;SUMO2;FLOT1;GIT1;YWHAG;APPL1;RAB8B;YWHAH;DBNL;SGIP1;EPS15L1;AP3B2;D…
Presynaptic Ribosome CC	1.43205e-40	3.17438e-39	117.215	10753.8	RPL4;RPL5;RPL32;RPL10;RPL34;RPL12;RPLP0;RPL11;RPL10A;RPL8;RPL9;RPL6;RPL7;RPS14;RPS16;RPS15A;RPL36;RPL14;RPL35;RPLP2;RPL13;RPL38;RPL37;RPL15;RPS11;RPL18;RPS27A;RPS10;RPL17;RPS13;RPL23;RPS5;RPL22;RPS6;RPL13A;RPL35A;RPL23A;RPS26;RPS28;RPS27;RPL27A;RPL37A;RPL24;RPL27;RPL26;RPL29;RPL28;RPS24
Translation At Postsynapse (GO:0140242) BP	1.43205e-40	3.17438e-39	117.215	10753.8	RPL4;RPL5;RPL32;RPL10;RPL34;RPL12;RPLP0;RPL11;RPL10A;RPL8;RPL9;RPL6;RPL7;RPS14;RPS16;RPS15A;RPL36;RPL14;RPL35;RPLP2;RPL13;RPL38;RPL37;RPL15;RPS11;RPL18;RPS27A;RPS10;RPL17;RPS13;RPL23;RPS5;RPL22;RPL13A;RPL35A;RPL23A;EEF2;RPS26;RPS28;RPS27;RPL27A;RPL37A;RPL24;RPL27;RPL26;RPL29;RPL28;RPS24
Translation At Presynapse (GO:0140236) BP	1.12217e-39	2.13213e-38	114.725	10289.2	RPL4;RPL5;RPL32;RPL10;RPL34;RPL12;RPLP0;RPL11;RPL10A;RPL8;RPL9;RPL6;RPL7;RPS14;RPS16;RPS15A;RPL36;RPL14;RPL35;RPLP2;RPL13;RPL38;RPL37;RPL15;RPS11;RPL18;RPS27A;RPS10;RPL17;RPS13;RPL23;RPS5;RPL22;RPL13A;RPL35A;RPL23A;RPS26;RPS28;RPS27;RPL27A;RPL37A;RPL24;RPL27;RPL26;RPL29;RPL28;RPS24
Postsynaptic Density (GO:0014069) CC	7.51217e-36	1.2489e-34	8.28741	670.257	RPL4;NCKAP1;RPL5;GSK3B;RPL30;DDX3X;CRTC1;CTNND2;RPLP0;ARRB1;RPL10A;RPL8;PHB2;RPL6;RPL7;PPP1R9B;ARHGAP44;RPS14;SYNCRIP;RPL18A;RPS19;CAPZB;RPS18;CRTAC1;DPYSL2;CASP3;RPL38;RPS13;ANKS1B;KPNA1;PPFIA2;MAP2K1;MAGI2;TSC2;TSC1;DYNLL2;TANC2;HNRNPH1;MAP1A;NUMB;HNRNPH2;UBE2V1;SHANK3;DBN1;VAMP2;RAPGEF4;SHANK1;CAMK2B;BRSK1;SNAP47;ROCK2;RPL12;CAMK2A;AGAP3;PURA;PAK1;GRK2;PCBP1;DVL1;PCBP2;RPL14;RPS3;MAPK1;PIP5K1C…
Synaptic Vesicle Endocytosis (GO:0048488) BP	1.36692e-23	2.02e-22	27.5057	1448.09	ATP8A1;CTBP1;CLTC;ITSN1;CLTB;CLTA;AP2A1;AP2A2;AP3M2;AP1G1;AP2S1;CAPN2;DNM1L;SNCB;AP2M1;SH3GL2;PACSIN1;SNCA;SGIP1;AP2B1;EPS15L1;AP3B2;BTBD8;DNM1;EPN1;SNAP91;DNM3;EHD1;BIN1;CANX;AMPH;RAB5A;ARF6;PICALM
Modulation Of Chemical Synaptic Transmission (GO:0050804) BP	1.58613e-20	2.10955e-19	7.46211	340.201	TRIO;PTPRS;DGKB;NCAN;UBE3A;ARHGAP44;GRM5;SYNGAP1;CDH2;CAMKV;CFL1;TNR;VPS35;DLGAP3;DLGAP2;SYP;DNM1;BCR;TUBB2B;PRKAR1B;VGF;PFN1;SHANK3;PFN2;CNTNAP4;PAFAH1B1;SHANK1;IGSF8;PLPPR4;AKAP7;ADCY1;PTN;NOL3;RTN4;GNAI2;ABR;MAPK9;SYNGR1;PRKAR2B;PRKAR2A;PACSIN2;NCAM1;MAPK3;IQSEC2;L1CAM;BAIAP2;HNRNPK;PTPRA;WNK1;CHMP2B
Presynaptic Cytosol (GO:0099523) CC	8.30343e-19	1.00396e-17	13.0216	542.12	USP14;GDI1;STXBP1;CAMK2A;RAPH1;HTT;CALB1;PPP3CC;SUMO3;NCS1;SUMO2;ARL6IP5;STXBP5;ERC1;SNCB;SH3GL2;ANKS1B;PPFIA2;NSF;PRKCG;MARCKSL1;SYT1;PRKCB;PRKCE;PRKCA;BAIAP2;HNRNPAB;MARCKS;RABEP1;APEX1;PPT1;CALM3;CALM1;OGT
Postsynaptic Cytosol (GO:0099524) CC	2.94384e-15	3.26275e-14	10.377	347.204	CAMK2D;CAMK2A;PTEN;HTT;UBE3A;CALB1;KIF5C;KIF5B;SUMO3;NCS1;SUMO2;CAMK2G;EIF4E;PRKCG;HOMER1;SYT1;BAIAP2;MTOR;FABP5;APEX1;NEDD4;HNRNPA2B1;PIN1;ALDOC;CALM3;PLCB1;CALM1;OGT;DBN1;VAMP2
Extrinsic Component Of Synaptic Vesicle Membrane (GO:0098850) CC	1.1843e-12	1.16773e-11	19.6425	539.419	ATP6V1A;ATP6V1G1;ATP6V1G2;CLTC;SGTA;TPRG1L;SYN3;BTBD8;SYN2;SYN1;RPH3A;BIN1;ATP6V1B2;ATP6V1H;AMPH;ATP6V1E1;ATP6V1D;GAPDH;ATP6V1C1
Postsynaptic Density, Intracellular Component (GO:0099092) CC	1.23561e-12	1.16773e-11	8.51561	233.493	SH3GL3;CTNND1;AKAP5;ABR;SNX1;SYNGAP1;CFL1;PTK2B;CTNNA2;DLGAP2;ANKS1B;SH3GL1;IQSEC2;ACTN2;IQSEC1;CASK;BAIAP2;TANC2;BCR;DLG3;FABP5;EXOC4;CTNNB1;TNIK;GAPDH;INA;SHANK3
Postsynaptic Membrane (GO:0045211) CC	1.31698e-12	1.16773e-11	228228	6.24333e+06	NTRK2;HIP1;SYT1;SNAP91;NRGN;GNAO1;NAPEPLD;CTNNB1;GNB5;KCTD12;DBN1;KCTD16;RGS7
Integral Component Of Synaptic Vesicle Membrane (GO:0030285) CC	5.68262e-12	4.72368e-11	7.25497	187.857	STX12;ATP8A1;SCAMP5;SYNGR1;SV2C;LAMP1;SV2B;SV2A;STX6;MAL2;ATP6V0A1;PTPRN2;SYT2;ATP6AP1;SLC30A3;SLC32A1;SLC6A17;SYT1;WFS1;STX7;SYP;SCAMP1;VAMP7;VAMP1;ATP6V0D1;ATP6V0C;STX1A;VAMP2
Presynaptic Active Zone (GO:0048786) CC	7.05857e-12	5.52229e-11	28.916	742.469	APP;SNAP47;CNTNAP1;TRIO;UNC13A;SYT1;ROCK2;CACNA1B;PHB2;ARHGAP44;EHD1;C1QBP;MAP1A;FLOT1;CD200;PPFIA3
Synaptic Vesicle (GO:0008021) CC	1.17344e-11	8.67045e-11	11.6957	294.363	BRSK1;MARCKSL1;AP1B1;AP2A1;UBE3A;PARK7;AP2B1;SYNGR3;AP2A2;AP3M2;DMXL2;AP2S1;EXOC4;STXBP5;WDR7;AP3S1;VPS45;SEC22B;AP2M1;PPFIA2;BCL2L1
Anchored Component Of Synaptic Vesicle Membrane (GO:0098993) CC	1.65026e-10	1.15518e-09	21.6768	488.269	RAB2A;RAB3B;RAB3C;RAB5B;RAB3A;RAB5C;RAB11A;RAB11B;RAB10;RAB14;DNAJC5;RAB35;RAC1;RAB5A;RAB7A
Presynaptic Membrane (GO:0042734) CC	5.14975e-10	3.42458e-09	31.2888	669.17	PRRT2;ATP2B2;ATP2B1;SEPTIN7;GNAO1;SNPH;NAPEPLD;CTNNB1;GNB5;KCTD12;KCTD16;PPFIA2;RGS7
Regulation Of Neurotransmitter Receptor Localization To Postsynaptic Specialization Membrane (GO:0098696) BP	2.9886e-09	1.89278e-08	9.29678	182.482	GSK3B;MAP2K1;IQSEC2;CAMK2A;MAGI2;ADAM10;CACNA2D2;VPS26B;OLFM1;PAK1;RAP1A;NBEA;EPB41L3;EXOC4;TNIK;PAK2;OGT;RAPGEF4
Extrinsic Component Of Presynaptic Endocytic Zone Membrane (GO:0098894) CC	7.14585e-09	4.31999e-08	72.1241	1352.81	CTBP1;DNAJC6;AP2S1;AMPH;AP2B1;EPS15L1;AP2M1;EPN1;SNAP91;PICALM
Integral Component Of Presynaptic Active Zone Membrane (GO:0099059) CC	9.12857e-09	5.27869e-08	5.74173	106.29	GRIA1;GABRA2;GPM6A;GRIA2;GABBR1;NRXN1;GABRA3;ATP2B4;CACNA1A;NRXN2;ATP2B2;ATP2B1;GRIN2B;ADRA2A;GRIN1;STX1B;GRM7;CANX;NPTN;STX1A;GRIA3;HCN1;NECTIN1
Integral Component Of Presynaptic Membrane (GO:0099056) CC	1.27988e-08	7.09264e-08	3.26553	59.3475	GRIA1;GRIA2;IGSF8;CNTNAP2;PTPRS;KCNA1;NRXN1;KCNA2;CACNA1B;SLC1A2;ATP1A3;SLC6A1;EFNB2;GRM3;GRM2;NCSTN;CDH2;GRM7;ADAM23;NCAM1;GRIA3;EPHA4;GABBR2;CADM3;GABBR1;PRRT2;CADM1;ATP2B3;SLC6A11;L1CAM;GRIN2B;SYT7;GRIN1;VAPA;VAPB;ADGRL1;FXYD6;SCN2A;STX1A;CNTNAP4
Regulation Of Postsynapse Assembly (GO:0150052) BP	1.39517e-08	7.4223e-08	5.02963	90.9742	CYFIP2;DOCK4;NUMBL;CRMP1;NRXN2;NEDD8;RTN4;PPP1R9B;GNA13;NCKIPSD;DPYSL2;PALM;RAC3;VPS35;RAC1;NAE1;SRGAP3;MARK1;SLC12A5;USP9X;RHOG;DCLK1;MAP1B;NUMB;UBE2M
Synaptic Vesicle Membrane (GO:0030672) CC	1.74332e-08	8.91776e-08	15.6417	279.437	ANXA5;CLTB;CLTA;GNAO1;ARPC2;GNB2;GNG7;PPT1;PHF24;SLC17A7;DNM1L;SH3GL2;SNCA
Postsynaptic Actin Cytoskeleton Organization (GO:0098974) BP	1.95838e-08	9.64682e-08	12.6374	224.297	ACTR3;FARP1;DBNL;ROCK2;CPNE6;WASL;SRCIN1;SIPA1L1;ABI2;RAC3;RAC1;EZR;DBN1;SH3GL2
Regulation Of Postsynaptic Neurotransmitter Receptor Endocytosis (GO:0099149) BP	2.96241e-08	1.40714e-07	6.28964	109.029	ATAD1;RALA;HIP1;LRP1;IQSEC1;CACNA1A;AKAP5;NOL3;SIRT2;EFNB2;PPP3R1;RABEP1;SYNJ1;APEX1;NEDD4;TSPAN7;NUMB;NCDN;PIP5K1C;PACSIN1
Regulation Of Synaptic Vesicle Endocytosis (GO:1900242) BP	9.45164e-08	4.33472e-07	10.1088	163.505	VPS29;PARK7;ACTB;SYT7;ACTG1;SCAMP5;PPP3CB;PPP3CC;ARPC3;VPS35;PIP5K1C;RAC1;VAMP4;BCL2L1
Synaptic Vesicle Proton Loading (GO:0097401) BP	9.84715e-08	4.36557e-07	14.4326	232.848	ATP6V1A;ATP6V1G1;ATP6V1G2;ATP6AP1;ATP6V1B2;ATP6V1H;ATP6V0D1;ATP6V1E1;ATP6V0C;ATP6V1D;ATP6V1C1;ATP6V0A1
Presynaptic Active Zone Cytoplasmic Component (GO:0098831) CC	1.02994e-07	4.41877e-07	11.7299	188.718	IQSEC2;CTBP1;STXBP1;CTNND1;OSBPL2;RIMS1;PCLO;RIMBP2;CTNNB1;CTNNA2;ERC1;BSN;PPFIA3
Presynaptic Dense Core Vesicle Exocytosis (GO:0099525) BP	1.46999e-07	6.10966e-07	24.0386	378.196	DNM3;RAB10;SNAP25;RIMS1;RAB5B;RAB5C;STXBP1;CADPS;RAB5A;DNM1
Regulation Of Synaptic Vesicle Priming (GO:0010807) BP	4.03808e-07	1.62747e-06	122892	1.80926e+06	NAPA;BRSK1;OSBPL2;STXBP5;SYP;SEPTIN9;SYNGR3
Regulation Of Synaptic Vesicle Cycle (GO:0098693) BP	5.27187e-07	2.06223e-06	10.8232	156.457	RAB3B;PPP3R1;PRKAR1B;SCRN1;NRXN1;ARHGDIA;CASP3;DNAJC5;PLS3;BSN;SYN1;RAPGEF4
Regulation Of Postsynapse Organization (GO:0099175) BP	5.70581e-07	2.16821e-06	4.60215	66.1633	ARF4;HSPA8;DGKB;NCAN;PLPPR4;ITSN1;MINK1;ADAM10;TSC2;ASAP1;WASL;BAIAP2;CDC42;NELL2;HNRNPK;DVL1;CHMP2B;NRCAM;SHANK3;PAFAH1B1;RAPGEF4
Extrinsic Component Of Postsynaptic Membrane (GO:0098890) CC	9.31779e-07	3.44241e-06	21.6259	300.301	C1QB;FARP1;NBEA;FBXO2;MAGI2;CTNNA2;C1QC;CRKL;PPP1R9B
Postsynaptic Endocytic Zone (GO:0098843) CC	1.23947e-06	4.45539e-06	11.3346	154.159	SH3GLB2;NRN1;CLTC;ITSN1;HIP1R;CLTA;AP2A1;AMPH;AP2B1;EPN2;PICALM
Regulation Of Synaptic Vesicle Exocytosis (GO:2000300) BP	2.40882e-06	8.43088e-06	5.50247	71.182	PRKCG;PRKCB;TPRG1L;CASK;PRKCA;SYT7;STXBP5L;SV2C;CACNB4;SV2B;DVL1;NCS1;CSPG5;STXBP5;GIT1;PPFIA2
Modification Of Postsynaptic Actin Cytoskeleton (GO:0098885) BP	2.69756e-06	8.96939e-06	16.2185	207.972	CTTN;CFL1;ITPKA;CTNNA2;PFN1;WASF1;SPTB;WASF3;PFN2
Structural Constituent Of Postsynaptic Density (GO:0098919) BP	2.69756e-06	8.96939e-06	16.2185	207.972	DLG2;DLG3;DLG4;CTNND2;MAGI2;SHANK3;TANC2;PPFIA2;SHANK1
Regulation Of Postsynaptic Membrane Neurotransmitter Receptor Levels (GO:0099072) BP	3.2743e-06	9.78795e-06	4.64468	58.6596	YWHAE;CNTNAP2;STX12;HSP90AA1;SYT3;CTNND2;CTNND1;AGAP3;EFNB2;CACNG8;RAP2A;SNX27;DLG3;FRRS1L;SST;FLOT2;CAMK2G;SNX6
Anchored Component Of Postsynaptic Membrane (GO:0099025) CC	3.31171e-06	9.78795e-06	105336	1.32913e+06	MARCKS;CACNA2D1;CNTN1;LSAMP;CNTN2;RAC1
Presynaptic Endocytic Zone Membrane (GO:0098835) CC	3.31171e-06	9.78795e-06	105336	1.32913e+06	CLTC;CLTB;CLTA;PIP5K1C;DNM1L;DNM1
Structural Constituent Of Postsynaptic Actin Cytoskeleton (GO:0098973) BP	3.31171e-06	9.78795e-06	105336	1.32913e+06	CAMK2B;DBNL;ACTN2;ACTN4;ACTB;ACTG1
Synaptic Vesicle Cycle (GO:0099504) BP	3.31171e-06	9.78795e-06	105336	1.32913e+06	NSF;STXBP5;SYN3;ATG7;SYN2;SYN1
Postsynaptic Modulation Of Chemical Synaptic Transmission (GO:0099170) BP	3.67034e-06	1.06121e-05	5.69988	71.3352	TRIO;IQSEC1;NRGN;GRM3;GNAO1;PPP3CA;PPP3R1;CAMK4;NEFL;PTK2B;PRKACA;SYNPO;PLCB1;NEFH;INA
Integral Component Of Postsynaptic Membrane (GO:0099055) CC	4.61819e-06	1.30685e-05	2.74831	33.7644	GRIA1;GRIA2;PCDH10;KCNA1;KCNA2;CACNA1A;SLC6A1;SLC8A1;SLC8A2;GRM3;GRM2;GRM5;CDH2;NRCAM;NCAM1;GRIA3;PRRT1;EPHA4;GABBR2;GABBR1;CADM1;KCND2;CADM2;SLC6A11;ATP2B2;SEZ6L;ADRA2A;NELL2;CANX;CSPG5;FXYD6;PLXNB1;HCN1
Synaptic Vesicle Clustering (GO:0097091) BP	1.16045e-05	3.21542e-05	25.2109	286.5	PCLO;ABI2;CTBP1;CTNNB1;BSN;SYN3;SYN2
Presynapse Assembly (GO:0099054) BP	1.49907e-05	4.06889e-05	10.8111	120.09	EFNB2;SDCBP;PTPRS;CADM1;NRXN1;DVL1;RAPH1;PPFIA3;PPFIA2
Regulation Of Modification Of Postsynaptic Structure (GO:0099159) BP	2.3589e-05	6.27468e-05	8.01013	85.3458	CDC42;GSK3B;CAMKV;CHMP2B;PDXP;PHACTR1;STRN;RHOA;STRN4;RHOB
Anchored Component Of Presynaptic Membrane (GO:0099026) CC	3.4572e-05	9.01582e-05	16.8063	172.642	SNAP25;MARCKS;MARCKSL1;CNTN1;LSAMP;RAC1;RGS7BP
Synaptic Vesicle Priming (GO:0016082) BP	3.57779e-05	9.15089e-05	11.5278	118.023	NAPA;RPH3A;RIMS1;SV2A;STXBP1;CADPS;VAMP1;ERC1
Extrinsic Component Of Presynaptic Membrane (GO:0098888) CC	7.43806e-05	0.000186653	21.6005	205.341	C1QB;SNAP25;STXBP1;STXBP5;CTNNA2;C1QC
Maintenance Of Synapse Structure (GO:0099558) BP	0.000146344	0.000353887	35.9881	317.759	GRN;SORT1;L1CAM;PLXNA4;APPL1
Presynaptic Active Zone Membrane (GO:0048787) CC	0.000146344	0.000353887	35.9881	317.759	NAPA;APBA1;VDAC1;KCTD12;SEPTIN9
Regulation Of Synapse Maturation (GO:0090128) BP	0.000259654	0.000616679	4.66451	38.511	CAMK2B;CNTNAP1;PAK1;NRN1;SNX27;ROCK2;CLSTN1;NEFL;VPS35;PAK2;YWHAZ
Postsynapse Organization (GO:0099173) BP	0.0002833	0.000661032	5.89528	48.1586	ACTR3;CNKSR2;ABI2;DVL1;HIP1R;ADAM10;WASL;SEPTIN7;SPTBN2
Integral Component Of Postsynaptic Density Membrane (GO:0099061) CC	0.000422196	0.000968139	2.26925	17.6321	GRIA1;GRIA2;LRP1;PLPPR4;CLSTN1;ADAM22;ADCY1;ELFN2;RTN4;EFNB2;CACNG8;PTPRZ1;NPTN;NRCAM;CACNG3;GRIA3;GPR158;LRRC4B;PRRT1;ATP2B2;KCNAB2;GRIN2B;ADRA2A;GRIN1;LRRC7;VDAC1;STX1A
Postsynaptic Actin Cytoskeleton (GO:0098871) CC	0.000442216	0.000996859	5.4037	41.7366	ABI2;CTTN;ACTN2;ITSN1;ITPKA;ACTN4;ACTB;DBN1;ACTG1
Regulation Of Calcium-Dependent Activation Of Synaptic Vesicle Fusion (GO:0150037) BP	0.000460309	0.00102035	17.993	138.251	RIMS1;PRRT2;CACNA1B;RIMBP2;ERC1
Synaptic Vesicle Exocytosis (GO:0016079) BP	0.00063237	0.00137877	7.20107	53.0433	SNAP25;STX1B;UNC13A;VAMP7;PPFIA3;STX1A;VAMP2
Postsynaptic Neurotransmitter Receptor Endocytosis (GO:0098884) BP	0.000883567	0.00186531	8.63872	60.7435	SH3GLB2;AP2S1;AP2B1;RAB5A;AP2M1;RAB11FIP5
Presynaptic Endosome (GO:0098830) CC	0.000883567	0.00186531	8.63872	60.7435	EEA1;AP3D1;CTSD;RAB5A;RAB11A;RAB7A
Neurotransmitter Receptor Transport To Postsynaptic Membrane (GO:0098969) BP	0.00100392	0.00196354	28.7787	198.684	MAPK10;SACM1L;CLSTN1;RAB8A
Presynaptic Endocytic Zone (GO:0098833) CC	0.00100392	0.00196354	28.7787	198.684	ITSN1;AMPH;VPS35;PACSIN1
Regulation Of Synaptic Vesicle Fusion To Presynaptic Active Zone Membrane (GO:0031630) BP	0.00100392	0.00196354	28.7787	198.684	RAB3A;VAMP1;CPLX2;CPLX1
Structural Constituent Of Postsynapse (GO:0099186) BP	0.00100392	0.00196354	28.7787	198.684	DNM3;HOMER1;SEPTIN7;SPTBN2
Synaptic Vesicle To Endosome Fusion (GO:0016189) BP	0.00100392	0.00196354	28.7787	198.684	STX12;STX7;STX6;VAMP4
Anchored Component Of Presynaptic Active Zone Membrane (GO:0099029) CC	0.00110353	0.00206717	11.9947	81.6746	CACNA2D1;NTM;CACNA2D3;CACNA2D2;FLOT2
Neurotransmitter Receptor Transport, Endosome To Postsynaptic Membrane (GO:0098887) BP	0.00110353	0.00206717	11.9947	81.6746	VPS35;NSG1;VAMP4;RAB11A;RAB8A
Structural Constituent Of Active Zone (GO:0098882) BPp	0.00110353	0.00206717	11.9947	81.6746	RIMS1;PCLO;RIMBP2;ERC1;BSN
Regulation Of Synapse Organization (GO:0050807) BP	0.00161259	0.00297881	3.79211	24.3829	ARF4;GPM6A;NCKAP1;VCP;TUBB2A;SPARCL1;APOE;SEPTIN11;CNTNAP4;NECTIN1
Regulation Of Postsynaptic Specialization Assembly (GO:0099150) BP	0.00223302	0.00406838	8.99549	54.9121	EEF1A1;GAP43;NRXN1;EEF1A2;SPTBN2
Perisynaptic Extracellular Matrix (GO:0098966) CC	0.00271907	0.00482182	14.3885	84.9997	ACAN;BCAN;NCAN;TNR
Presynaptic Endocytosis (GO:0140238) BP	0.00271907	0.00482182	14.3885	84.9997	NECAP1;AAK1;CALM3;CALM1
Neurotransmitter Receptor Localization To Postsynaptic Specialization Membrane (GO:0099645) BP	0.00356509	0.00623892	3.60123	20.2986	LGI1;DLG2;DLG4;ADAM22;NPTX1;CACNG3;GNAI1;GPHN;GIT1
Presynaptic Modulation Of Chemical Synaptic Transmission (GO:0099171) BP	0.00490768	0.0084769	2.6025	13.8373	GSK3B;HIP1;NRN1;PRKCE;NRXN2;ADCY1;ADRA2A;GRM2;GRM7;GIPC1;APBA1;YWHAH;PFN2
Postsynaptic Density Membrane (GO:0098839) CC	0.00573077	0.00952741	9.5918	49.512	IQSEC2;ACTN2;NOL3;PACSIN1
Postsynaptic Endosome (GO:0098845) CC	0.00573077	0.00952741	9.5918	49.512	SH3GL3;CLSTN1;NSG1;NOL3
Postsynaptic Specialization Assembly (GO:0098698) BP	0.00573077	0.00952741	9.5918	49.512	NLGN3;NLGN2;CRK;CRKL
Ligand-Gated IC Activity Involved In Regulation Of Presynaptic Membrane Potential (GO:0099507) BP	0.00592133	0.00972268	3.60016	18.4659	GABRA2;GRIA1;GABRA1;GRIA2;GABRA3;GRIN2B;GRIA3;GRIN1
Regulation Of Modification Of Postsynaptic Actin Cytoskeleton (GO:1905274) BP	0.0062027	0.00993926	4.7982	24.3881	CYFIP1;PRMT8;MARCKS;ITSN1;BAIAP2;RHOA
Regulation Protein Catabolic Process At Postsynapse (GO:0140252) BP	0.0062027	0.00993926	4.7982	24.3881	CUL3;NEDD4;TRIM3;UBE2N;PIN1;UBE2V1
Anchored Component Of Postsynaptic Density Membrane (GO:0099031) CC	0.00663017	0.0103743	5.99631	30.0782	IGSF21;DLG2;DLG4;NTM;RGS7BP
Regulation Of Synapse Disassembly (GO:1905806) BP	0.00663017	0.0103743	5.99631	30.0782	EPHA4;CDK5;CD47;NGEF;SKP1
Regulation Of Synapse Assembly (GO:0051963) BP	0.00779058	0.0120482	3.3882	16.4492	RAP2A;CRTAC1;CTNNB1;ICAM5;SRGAP3;L1CAM;SRCIN1;OGT
Presynaptic Actin Cytoskeleton Organization (GO:0099140) BP	0.010358	0.0158347	7.19344	32.874	PCLO;ABI2;TLN2;PFN2
Regulation Of Presynaptic Cytosolic Calcium Levels (GO:0099509) BP	0.0123706	0.0186965	3.92535	17.2418	MARCKSL1;CDK5;SV2B;OSBPL2;NCS1;ERC1
GPCNR Activity Involved In Regulation Of Presynaptic Membrane Potential (GO:0150047) BP	0.0150534	0.021528	10.787	45.2638	GABBR1;KCTD12;KCTD16
Regulation Of Neurotransmitter Uptake (GO:0051580) BP	0.0150534	0.021528	10.787	45.2638	ARL6IP5;FLOT1;SYNGR3
Synaptic Membrane (GO:0097060) CC	0.0150534	0.021528	10.787	45.2638	RALA;RAP2A;NPTN
Synaptic Vesicle Docking (GO:0016081) BP	0.0150534	0.021528	10.787	45.2638	RIMS1;PPFIA3;VAMP2
Voltage-Gated IC Activity Involved In Regulation Of Postsynaptic Membrane Potential (GO:1905030) BP	0.0150534	0.021528	10.787	45.2638	KCND2;KCNA1;KCNA2
Synapse Adhesion Between Pre- And Post-Synapse (GO:0099560) BP	0.0164152	0.0231147	2.48307	10.2043	CADM3;PTPRS;CADM4;CADM1;CADM2;NRXN1;SPARCL1;NCAM1;ELFN2;LRRC4B
Modification Of Postsynaptic Structure (GO:0099010) BP	0.0168581	0.0231147	5.75443	23.4949	ARHGAP44;RAP1B;CTTN;DLGAP3
Regulation Of Postsynaptic Membrane Potential (GO:0060078) BP	0.0168581	0.0231147	5.75443	23.4949	DPP6;RGS7BP;HCN1;RGS7
Voltage-Gated Ca Channel Activity Involved In Regulation Of Presynaptic Cytosolic Ca Levels (GO:0099626) BP	0.0168581	0.0231147	5.75443	23.4949	CACNB4;CACNA1B;RIMBP2;CACNA1A
Postsynapse To Nucleus Signaling Pathway (GO:0099527) BP	0.0209993	0.028499	3.99686	15.4409	CRTC1;CAMK4;HTT;ANKS1B;KPNA1
Integral Component Of Synaptic Membrane (GO:0099699) CC	0.0219041	0.0294267	3.32107	12.6901	SYT3;CADM4;PCDH9;PTPRA;SLC2A3;SYT7
Anterograde Dendritic Transport Of Neurotransmitter Receptor Complex (GO:0098971) BP	0.0273877	0.0357115	7.19091	25.8704	KIF3B;KIF3A;SEPTIN9
Calcium-Dependent Activation Of Synaptic Vesicle Fusion (GO:0099502) BP	0.0273877	0.0357115	7.19091	25.8704	SYT2;SYT1;SYT7
Exocytic Insertion Of Neurotransmitter Receptor To Postsynaptic Membrane (GO:0098967) BP	0.0273877	0.0357115	7.19091	25.8704	SNAP47;SACM1L;VAMP2
Regulation Of Postsynaptic Density Assembly (GO:0099151) BP	0.0281368	0.036332	3.08368	11.0108	PTPRS;SIPA1L1;NRXN1;CASKIN1;PTK2B;LRRC4B
Integral Component Of Postsynaptic Specialization Membrane (GO:0099060) CC	0.031587	0.0403949	2.18159	7.53743	NLGN3;GABRA2;GABRA1;GABBR1;NLGN2;SLC12A5;KCND2;GABRA3;GABRG2;SHISA7
Extrinsic Component Of Postsynaptic Density Membrane (GO:0099147) CC	0.0361541	0.0453631	4.10984	13.6445	CNKSR2;OLFM1;PDE10A;DGKB
Regulation Of Presynaptic Dense Core Vesicle Exocytosis (GO:0099161) BP	0.0361541	0.0453631	4.10984	13.6445	RAB3A;PRKCE;STXBP5;RAB11B
Maintenance Of Postsynaptic Specialization Structure (GO:0098880) BP	0.0436305	0.0539891	5.39287	16.8905	HSPA8;SYNGAP1;CADM1
Regulation Of Postsynaptic Neurotransmitter Receptor Activity (GO:0098962) BP	0.0438408	0.0539891	2.69791	8.43688	HOMER1;SRC;NRXN2;NPTX1;DLGAP2;SHISA7
Neuronal Dense Core Vesicle (GO:0098992) CC	0.0472052	0.057599	2.39844	7.32304	APP;SST;CACNA2D1;DVL1;DMXL2;GNAI2;STXBP5L
Transmitter-Gated IC Activity Involved In Regulation Of Postsynaptic Membrane Potential (GO:1904315) BP	0.0637716	0.0771057	1.96263	5.40203	GRIA1;GABRA2;GRIA2;GABRA1;GABRA3;GRIN2B;GRIA3;GABRG2;GRIN1
Synapse Assembly (GO:0007416) BP	0.113338	0.135801	3.08111	6.70876	CADM1;NRXN1;ADD2
Protein Catabolic Process At Postsynapse (GO:0140249) BP	0.116047	0.137806	4.79197	10.3208	CAPN2;ADAM10
Postsynaptic Specialization, Intracellular Component (GO:0099091) CC	0.142282	0.167465	2.69582	5.2567	NSF;SRC;GPHN
Voltage-Gated IC Activity Involved In Regulation Of Presynaptic Membrane Potential (GO:0099508) BP	0.145114	0.169299	2.21223	4.27014	KCNA1;KCNA2;RIMBP2;SCN2A
Postsynaptic Process Involved In Chemical Synaptic Transmission (GO:0099565) BP	0.160376	0.182308	3.59378	6.57744	EEA1;ANKS1B
Regulation Of Protein Catabolic Process At Postsynapse, Modulating Synaptic Transmission (GO:0099576) BP	0.160376	0.182308	3.59378	6.57744	FBXO2;NEDD4
Spine Apparatus (GO:0097444) CC	0.160376	0.182308	3.59378	6.57744	SYNPO;PPP1R9B
Synaptic Cleft (GO:0043083) CC	0.169567	0.190426	2.0541	3.64502	LGI1;LAMA4;APOE;NPTX1
Regulation Of Presynapse Assembly (GO:1905606) BP	0.170381	0.190426	1.72578	3.05414	APP;FARP1;NLGN2;NRXN1;LRRC4B;ARF6
Postsynaptic Specialization (GO:0099572) CC	0.206054	0.222104	2.15641	3.4063	DLGAP3;YWHAZ;PPFIA2
Synapse Maturation (GO:0060074) BP	0.207075	0.222104	2.87486	4.52697	BCAN;PFN1
Synapse Organization (GO:0050808) BP	0.207075	0.222104	2.87486	4.52697	PTPRS;NBEA
Synaptic Vesicle Neurotransmitter Loading (GO:0098700) BP	0.207075	0.222104	2.87486	4.52697	SLC32A1;SLC17A7
Trans-Synaptic Signaling, Modulating Synaptic Transmission (GO:0099550) BP	0.207075	0.222104	2.87486	4.52697	IGSF21;NRXN1
Extracellular Matrix Of Synaptic Cleft (GO:0098965) CC	0.478868	0.501491	1.79615	1.32256	SPARCL1
Regulation Of Postsynaptic Cytosolic Calcium Levels (GO:0099566) BP	0.478868	0.501491	1.79615	1.32256	SYNPO
Regulation Of Postsynaptic Neurotransmitter Receptor Diffusion Trapping (GO:0150054) BP	0.478868	0.501491	1.79615	1.32256	RDX
Maintenance Of Postsynaptic Density Structure (GO:0099562) BP	0.542566	0.550849	1.43684	0.87855	ARF6
Neurotransmitter Uptake (GO:0001504) BP	0.542566	0.550849	1.43684	0.87855	SLC6A11
Postsynaptic Density Assembly (GO:0097107) BP	0.542566	0.550849	1.43684	0.87855	NPTX1
Trans-Synaptic Signaling (GO:0099537) BP	0.542566	0.550849	1.43684	0.87855	PTPRS
Regulation Of Synaptic Membrane Adhesion (GO:0099179) BP	0.598481	0.603015	1.1973	0.614646	MAGI2
Synaptic Signaling Via Neuropeptide (GO:0099538) BP	0.647564	0.647564	1.0262	0.445922	VGF

## Sheet: 6. Annot. gene (SynGO_2024)
your genelist input	gene hgnc_id	gene symbol	gene name	gene synonyms	GO term ID	GO term name	GO domain	SynGO annotation ID
VAPA	HGNC:12648	VAPA	VAMP associated protein A	HVAP-33,VAP-A	GO:0099569	presynaptic cytoskeleton (GO:0099569)	CC	22
VAPB	HGNC:12649	VAPB	VAMP associated protein B and C	VAP-B,VAP-C,ALS8	GO:0099569	presynaptic cytoskeleton (GO:0099569)	CC	22
NPTN	HGNC:17867	NPTN	neuroplastin	GP55,GP65,NP65,NP55,SDFR1	GO:0099061	integral component of postsynaptic density membrane (GO:0099061)	CC	23
NPTN	HGNC:17867	NPTN	neuroplastin	GP55,GP65,NP65,NP55,SDFR1	GO:0099557	trans-synaptic signaling by trans-synaptic complex, modulating synaptic transmission (GO:0099557)	BP	24
NPTN	HGNC:17867	NPTN	neuroplastin	GP55,GP65,NP65,NP55,SDFR1	GO:0099059	integral component of presynaptic active zone membrane (GO:0099059)	CC	25
NPTN	HGNC:17867	NPTN	neuroplastin	GP55,GP65,NP65,NP55,SDFR1	GO:0097060	synaptic membrane (GO:0097060)	CC	31
NAPA	HGNC:7641	NAPA	NSF attachment protein alpha		GO:0016082	synaptic vesicle priming (GO:0016082)	BP	35
NAPA	HGNC:7641	NAPA	NSF attachment protein alpha		GO:0048787	presynaptic active zone membrane (GO:0048787)	CC	36
SNAP25	HGNC:11132	SNAP25	synaptosome associated protein 25	SNAP-25,RIC-4,RIC4,SEC9,BA416N4.2,DJ1068F16.2,SNAP	GO:0098888	extrinsic component of presynaptic membrane (GO:0098888)	CC	38
SNAP25	HGNC:11132	SNAP25	synaptosome associated protein 25	SNAP-25,RIC-4,RIC4,SEC9,BA416N4.2,DJ1068F16.2,SNAP	GO:0016079	synaptic vesicle exocytosis (GO:0016079)	BP	39
RAB3A	HGNC:9777	RAB3A	RAB3A, member RAS oncogene family		GO:0098993	anchored component of synaptic vesicle membrane (GO:0098993)	CC	47
RAB3A	HGNC:9777	RAB3A	RAB3A, member RAS oncogene family		GO:0098993	anchored component of synaptic vesicle membrane (GO:0098993)	CC	48
RAB3B	HGNC:9778	RAB3B	RAB3B, member RAS oncogene family		GO:0098993	anchored component of synaptic vesicle membrane (GO:0098993)	CC	49
RAB3A	HGNC:9777	RAB3A	RAB3A, member RAS oncogene family		GO:0031630	regulation of synaptic vesicle fusion to presynaptic active zone membrane (GO:0031630)	BP	50
RAB3C	HGNC:30269	RAB3C	RAB3C, member RAS oncogene family		GO:0098993	anchored component of synaptic vesicle membrane (GO:0098993)	CC	59
RIMS1	HGNC:17282	RIMS1	regulating synaptic membrane exocytosis 1	KIAA0340,RIM1,RAB3IP2,CORD7	GO:0098831	presynaptic active zone cytoplasmic component (GO:0098831)	CC	60
RIMS1	HGNC:17282	RIMS1	regulating synaptic membrane exocytosis 1	KIAA0340,RIM1,RAB3IP2,CORD7	GO:0016082	synaptic vesicle priming (GO:0016082)	BP	61
RIMS1	HGNC:17282	RIMS1	regulating synaptic membrane exocytosis 1	KIAA0340,RIM1,RAB3IP2,CORD7	GO:0016081	synaptic vesicle docking (GO:0016081)	BP	62
RIMS1	HGNC:17282	RIMS1	regulating synaptic membrane exocytosis 1	KIAA0340,RIM1,RAB3IP2,CORD7	GO:0098882	structural constituent of active zone (GO:0098882)	BP	63
PPM1H	HGNC:18583	PPM1H	protein phosphatase, Mg2+/Mn2+ dependent 1H	KIAA1157,FLJ13253,NERPP-2C,ARHCL1	GO:0045202	synapse (GO:0045202)	CC	64
PRKCG	HGNC:9402	PRKCG	protein kinase C gamma	PKCC,MGC57564,PKCY,PKCG,SCA14	GO:0099523	presynaptic cytosol (GO:0099523)	CC	66
PRKCG	HGNC:9402	PRKCG	protein kinase C gamma	PKCC,MGC57564,PKCY,PKCG,SCA14	GO:2000300	regulation of synaptic vesicle exocytosis (GO:2000300)	BP	67
PRKCA	HGNC:9393	PRKCA	protein kinase C alpha	PKCA,PKCA	GO:0099523	presynaptic cytosol (GO:0099523)	CC	68
PRKCB	HGNC:9395	PRKCB	protein kinase C beta	PKCB,PRKCB2,PKCB,PRKCB1	GO:0099523	presynaptic cytosol (GO:0099523)	CC	69
PRKCA	HGNC:9393	PRKCA	protein kinase C alpha	PKCA,PKCA	GO:2000300	regulation of synaptic vesicle exocytosis (GO:2000300)	BP	70
PRKCB	HGNC:9395	PRKCB	protein kinase C beta	PKCB,PRKCB2,PKCB,PRKCB1	GO:2000300	regulation of synaptic vesicle exocytosis (GO:2000300)	BP	71
RIMS1	HGNC:17282	RIMS1	regulating synaptic membrane exocytosis 1	KIAA0340,RIM1,RAB3IP2,CORD7	GO:0098831	presynaptic active zone cytoplasmic component (GO:0098831)	CC	72
CDK5	HGNC:1774	CDK5	cyclin dependent kinase 5	PSSALRE	GO:0099509	regulation of presynaptic cytosolic calcium levels (GO:0099509)	BP	80
STXBP1	HGNC:11444	STXBP1	syntaxin binding protein 1	HUNC18,MUNC18-1,UNC18,RBSEC1,NSEC1	GO:0016082	synaptic vesicle priming (GO:0016082)	BP	82
STXBP1	HGNC:11444	STXBP1	syntaxin binding protein 1	HUNC18,MUNC18-1,UNC18,RBSEC1,NSEC1	GO:0099523	presynaptic cytosol (GO:0099523)	CC	83
STXBP1	HGNC:11444	STXBP1	syntaxin binding protein 1	HUNC18,MUNC18-1,UNC18,RBSEC1,NSEC1	GO:0098888	extrinsic component of presynaptic membrane (GO:0098888)	CC	84
ATP2B2	HGNC:815	ATP2B2	ATPase plasma membrane Ca2+ transporting 2	PMCA2	GO:0099061	integral component of postsynaptic density membrane (GO:0099061)	CC	85
ATP2B2	HGNC:815	ATP2B2	ATPase plasma membrane Ca2+ transporting 2	PMCA2	GO:0099055	integral component of postsynaptic membrane (GO:0099055)	CC	86
ATP2B3	HGNC:816	ATP2B3	ATPase plasma membrane Ca2+ transporting 3	PMCA3,CFAP39,SCAX1,CLA2	GO:0099056	integral component of presynaptic membrane (GO:0099056)	CC	87
ATP2B2	HGNC:815	ATP2B2	ATPase plasma membrane Ca2+ transporting 2	PMCA2	GO:0099059	integral component of presynaptic active zone membrane (GO:0099059)	CC	88
ATP2B1	HGNC:814	ATP2B1	ATPase plasma membrane Ca2+ transporting 1	PMCA1	GO:0099059	integral component of presynaptic active zone membrane (GO:0099059)	CC	89
ATP2B4	HGNC:817	ATP2B4	ATPase plasma membrane Ca2+ transporting 4	PMCA4,MXRA1	GO:0099059	integral component of presynaptic active zone membrane (GO:0099059)	CC	90
BSN	HGNC:1117	BSN	bassoon presynaptic cytomatrix protein	ZNF231	GO:0098831	presynaptic active zone cytoplasmic component (GO:0098831)	CC	92
RIMS1	HGNC:17282	RIMS1	regulating synaptic membrane exocytosis 1	KIAA0340,RIM1,RAB3IP2,CORD7	GO:0098831	presynaptic active zone cytoplasmic component (GO:0098831)	CC	93
BSN	HGNC:1117	BSN	bassoon presynaptic cytomatrix protein	ZNF231	GO:0098831	presynaptic active zone cytoplasmic component (GO:0098831)	CC	94
PRKCE	HGNC:9401	PRKCE	protein kinase C epsilon		GO:0099523	presynaptic cytosol (GO:0099523)	CC	95
PRKCE	HGNC:9401	PRKCE	protein kinase C epsilon		GO:0099171	presynaptic modulation of chemical synaptic transmission (GO:0099171)	BP	100
PCLO	HGNC:13406	PCLO	piccolo presynaptic cytomatrix protein	KIAA0559,DKFZP779G1236,ACZ	GO:0098831	presynaptic active zone cytoplasmic component (GO:0098831)	CC	102
PCLO	HGNC:13406	PCLO	piccolo presynaptic cytomatrix protein	KIAA0559,DKFZP779G1236,ACZ	GO:0098882	structural constituent of active zone (GO:0098882)	BP	103
RIMBP2	HGNC:30339	RIMBP2	RIMS binding protein 2	KIAA0318,MGC15831,RIM-BP2,PPP1R133	GO:0098831	presynaptic active zone cytoplasmic component (GO:0098831)	CC	111
RIMBP2	HGNC:30339	RIMBP2	RIMS binding protein 2	KIAA0318,MGC15831,RIM-BP2,PPP1R133	GO:0098882	structural constituent of active zone (GO:0098882)	BP	112
BSN	HGNC:1117	BSN	bassoon presynaptic cytomatrix protein	ZNF231	GO:0098831	presynaptic active zone cytoplasmic component (GO:0098831)	CC	121
BSN	HGNC:1117	BSN	bassoon presynaptic cytomatrix protein	ZNF231	GO:0098882	structural constituent of active zone (GO:0098882)	BP	122
DNAJC5	HGNC:16235	DNAJC5	DnaJ heat shock protein family (Hsp40) member C5	FLJ00118,FLJ13070,DNAJC5A,CLN4	GO:0098993	anchored component of synaptic vesicle membrane (GO:0098993)	CC	123
BSN	HGNC:1117	BSN	bassoon presynaptic cytomatrix protein	ZNF231	GO:0098693	regulation of synaptic vesicle cycle (GO:0098693)	BP	124
RAB5A	HGNC:9783	RAB5A	RAB5A, member RAS oncogene family	RAB5	GO:0098993	anchored component of synaptic vesicle membrane (GO:0098993)	CC	126
RAB5B	HGNC:9784	RAB5B	RAB5B, member RAS oncogene family		GO:0098993	anchored component of synaptic vesicle membrane (GO:0098993)	CC	127
RAB5C	HGNC:9785	RAB5C	RAB5C, member RAS oncogene family	RAB5CL,RABL	GO:0098993	anchored component of synaptic vesicle membrane (GO:0098993)	CC	134
RAB35	HGNC:9774	RAB35	RAB35, member RAS oncogene family	H-RAY	GO:0098993	anchored component of synaptic vesicle membrane (GO:0098993)	CC	137
RAB11B	HGNC:9761	RAB11B	RAB11B, member RAS oncogene family	H-YPT3	GO:0098993	anchored component of synaptic vesicle membrane (GO:0098993)	CC	138
ITPR1	HGNC:6180	ITPR1	inositol 1,4,5-trisphosphate receptor type 1	INSP3R1,IP3R1,ACV,PPP1R94,SCA15,SCA16,SCA29	GO:0098695	inositol 1,4,5-trisphosphate receptor activity involved in regulation of postsynaptic cytosolic calcium levels (GO:0098695)	BP	159
ITPR1	HGNC:6180	ITPR1	inositol 1,4,5-trisphosphate receptor type 1	INSP3R1,IP3R1,ACV,PPP1R94,SCA15,SCA16,SCA29	SYNGO:postsyn_ser_membrane_integral	integral component of postsynaptic SER membrane	CC	160
ITPR1	HGNC:6180	ITPR1	inositol 1,4,5-trisphosphate receptor type 1	INSP3R1,IP3R1,ACV,PPP1R94,SCA15,SCA16,SCA29	SYNGO:presyn_ser_membrane_integral	integral component of presynaptic SER membrane	CC	161
SV2A	HGNC:20566	SV2A	synaptic vesicle glycoprotein 2A	SV2,KIAA0736,SLC22B1	GO:0016082	synaptic vesicle priming (GO:0016082)	BP	162
PPP3CC	HGNC:9316	PPP3CC	protein phosphatase 3 catalytic subunit gamma	CALNA3,PP2BGAMMA	GO:0099523	presynaptic cytosol (GO:0099523)	CC	167
PPP3CC	HGNC:9316	PPP3CC	protein phosphatase 3 catalytic subunit gamma	CALNA3,PP2BGAMMA	GO:1900242	regulation of synaptic vesicle endocytosis (GO:1900242)	BP	168
KCNA1	HGNC:6218	KCNA1	potassium voltage-gated channel subfamily A member 1	KV1.1,RBK1,HUK1,MBK1,AEMK	GO:0099056	integral component of presynaptic membrane (GO:0099056)	CC	179
KCNA1	HGNC:6218	KCNA1	potassium voltage-gated channel subfamily A member 1	KV1.1,RBK1,HUK1,MBK1,AEMK	GO:0099055	integral component of postsynaptic membrane (GO:0099055)	CC	180
KCNA2	HGNC:6220	KCNA2	potassium voltage-gated channel subfamily A member 2	KV1.2	GO:0099056	integral component of presynaptic membrane (GO:0099056)	CC	182
KCNA2	HGNC:6220	KCNA2	potassium voltage-gated channel subfamily A member 2	KV1.2	GO:0099055	integral component of postsynaptic membrane (GO:0099055)	CC	183
KCNA1	HGNC:6218	KCNA1	potassium voltage-gated channel subfamily A member 1	KV1.1,RBK1,HUK1,MBK1,AEMK	GO:0099508	voltage-gated ion channel activity involved in regulation of presynaptic membrane potential (GO:0099508)	BP	187
KCNA1	HGNC:6218	KCNA1	potassium voltage-gated channel subfamily A member 1	KV1.1,RBK1,HUK1,MBK1,AEMK	GO:1905030	voltage-gated ion channel activity involved in regulation of postsynaptic membrane potential (GO:1905030)	BP	189
KCNA2	HGNC:6220	KCNA2	potassium voltage-gated channel subfamily A member 2	KV1.2	GO:0099508	voltage-gated ion channel activity involved in regulation of presynaptic membrane potential (GO:0099508)	BP	191
KCNA2	HGNC:6220	KCNA2	potassium voltage-gated channel subfamily A member 2	KV1.2	GO:1905030	voltage-gated ion channel activity involved in regulation of postsynaptic membrane potential (GO:1905030)	BP	192
RAB10	HGNC:9759	RAB10	RAB10, member RAS oncogene family		GO:0098993	anchored component of synaptic vesicle membrane (GO:0098993)	CC	193
RAB14	HGNC:16524	RAB14	RAB14, member RAS oncogene family	RAB-14	GO:0098993	anchored component of synaptic vesicle membrane (GO:0098993)	CC	196
FLOT1	HGNC:3757	FLOT1	flotillin 1		GO:0045202	synapse (GO:0045202)	CC	201
FLOT1	HGNC:3757	FLOT1	flotillin 1		GO:0051580	regulation of neurotransmitter uptake (GO:0051580)	BP	202
SNX1	HGNC:11172	SNX1	sorting nexin 1	SNX1A,MGC8664,HST17379,VPS5	GO:0098999	extrinsic component of postsynaptic endosome membrane (GO:0098999)	CC	203
RAB7A	HGNC:9788	RAB7A	RAB7A, member RAS oncogene family	RAB7,CMT2B	GO:0098993	anchored component of synaptic vesicle membrane (GO:0098993)	CC	204
RAB8B	HGNC:30273	RAB8B	RAB8B, member RAS oncogene family		GO:0098793	presynapse (GO:0098793)	CC	205
RAB8A	HGNC:7007	RAB8A	RAB8A, member RAS oncogene family	RAB8,MEL	GO:0045202	synapse (GO:0045202)	CC	206
RAB1B	HGNC:18370	RAB1B	RAB1B, member RAS oncogene family		GO:0045202	synapse (GO:0045202)	CC	207
ARL8A	HGNC:25192	ARL8A	ADP ribosylation factor like GTPase 8A	FLJ45195,GIE2,ARL10B	GO:1903742	regulation of anterograde synaptic vesicle transport (GO:1903742)	BP	209
ARL8B	HGNC:25564	ARL8B	ADP ribosylation factor like GTPase 8B	FLJ10702,GIE1,ARL10C	GO:1903742	regulation of anterograde synaptic vesicle transport (GO:1903742)	BP	209
RAB6A	HGNC:9786	RAB6A	RAB6A, member RAS oncogene family	RAB6	GO:0098793	presynapse (GO:0098793)	CC	211
RAB6B	HGNC:14902	RAB6B	RAB6B, member RAS oncogene family		GO:0098793	presynapse (GO:0098793)	CC	212
GRM5	HGNC:4597	GRM5	glutamate metabotropic receptor 5	MGLUR5,GPRC1E,MGLU5,PPP1R86	GO:0099055	integral component of postsynaptic membrane (GO:0099055)	CC	217
HOMER1	HGNC:17512	HOMER1	homer scaffold protein 1	VES-1,SYN47,HOMER-1B	GO:0014069	postsynaptic density (GO:0014069)	CC	219
CTTN	HGNC:3338	CTTN	cortactin	EMS1	GO:0098871	postsynaptic actin cytoskeleton (GO:0098871)	CC	223
GRIPAP1	HGNC:18706	GRIPAP1	GRIP1 associated protein 1	GRASP-1,GRASP1,KIAA1167,MPMGP800B12492Q3,DKFZP434P0630	GO:0098998	extrinsic component of postsynaptic early endosome membrane (GO:0098998)	CC	228
DBN1	HGNC:2695	DBN1	drebrin 1	D0S117E	GO:0098871	postsynaptic actin cytoskeleton (GO:0098871)	CC	229
CADM1	HGNC:5951	CADM1	cell adhesion molecule 1	NECL2,ST17,BL2,SYNCAM,IGSF4A,NECL-2,SYNCAM1,RA175,TSLC1,IGSF4	GO:0098880	maintenance of postsynaptic specialization structure (GO:0098880)	BP	230
CADM1	HGNC:5951	CADM1	cell adhesion molecule 1	NECL2,ST17,BL2,SYNCAM,IGSF4A,NECL-2,SYNCAM1,RA175,TSLC1,IGSF4	GO:0099055	integral component of postsynaptic membrane (GO:0099055)	CC	231
CASK	HGNC:1497	CASK	calcium/calmodulin dependent serine protein kinase	LIN2,CAGH39,FGS4,TNRC8	GO:0098793	presynapse (GO:0098793)	CC	232
CASK	HGNC:1497	CASK	calcium/calmodulin dependent serine protein kinase	LIN2,CAGH39,FGS4,TNRC8	GO:2000300	regulation of synaptic vesicle exocytosis (GO:2000300)	BP	233
CADM3	HGNC:17601	CADM3	cell adhesion molecule 3	BIGR,FLJ10698,TSLL1,NECL1,SYNCAM3,NECL-1,IGSF4B	GO:0099056	integral component of presynaptic membrane (GO:0099056)	CC	236
HOMER1	HGNC:17512	HOMER1	homer scaffold protein 1	VES-1,SYN47,HOMER-1B	GO:0098962	regulation of postsynaptic neurotransmitter receptor activity (GO:0098962)	BP	238
HOMER1	HGNC:17512	HOMER1	homer scaffold protein 1	VES-1,SYN47,HOMER-1B	GO:0099524	postsynaptic cytosol (GO:0099524)	CC	239
RAB2A	HGNC:9763	RAB2A	RAB2A, member RAS oncogene family	RAB2	GO:0098993	anchored component of synaptic vesicle membrane (GO:0098993)	CC	243
RAB21	HGNC:18263	RAB21	RAB21, member RAS oncogene family	KIAA0118	GO:0045202	synapse (GO:0045202)	CC	244
RAB18	HGNC:14244	RAB18	RAB18, member RAS oncogene family		GO:0045202	synapse (GO:0045202)	CC	246
MADD	HGNC:6766	MADD	MAP kinase activating death domain	DENN,KIAA0358,RAB3GEP,IG20	GO:0048490	anterograde synaptic vesicle transport (GO:0048490)	BP	247
ADAM10	HGNC:188	ADAM10	ADAM metallopeptidase domain 10	KUZ,HST18717,CD156C	GO:0098794	postsynapse (GO:0098794)	CC	248
PRKCG	HGNC:9402	PRKCG	protein kinase C gamma	PKCC,MGC57564,PKCY,PKCG,SCA14	GO:0099524	postsynaptic cytosol (GO:0099524)	CC	253
PPP3R1	HGNC:9317	PPP3R1	protein phosphatase 3 regulatory subunit B, alpha	CALNB1,CNB,CNB1	GO:0099149	regulation of postsynaptic neurotransmitter receptor endocytosis (GO:0099149)	BP	255
EPHA4	HGNC:3388	EPHA4	EPH receptor A4	HEK8,TYRO1	GO:0099056	integral component of presynaptic membrane (GO:0099056)	CC	258
EPHA4	HGNC:3388	EPHA4	EPH receptor A4	HEK8,TYRO1	GO:0099055	integral component of postsynaptic membrane (GO:0099055)	CC	259
FLOT1	HGNC:3757	FLOT1	flotillin 1		GO:0048786	presynaptic active zone (GO:0048786)	CC	260
FLOT2	HGNC:3758	FLOT2	flotillin 2	ECS-1,ECS1,M17S1	GO:0099029	anchored component of presynaptic active zone membrane (GO:0099029)	CC	261
FLOT2	HGNC:3758	FLOT2	flotillin 2	ECS-1,ECS1,M17S1	GO:0098937	anterograde dendritic transport (GO:0098937)	BP	262
FLOT2	HGNC:3758	FLOT2	flotillin 2	ECS-1,ECS1,M17S1	GO:0045202	synapse (GO:0045202)	CC	263
SYNPO	HGNC:30672	SYNPO	synaptopodin	KIAA1029,SYNPO1	GO:0097444	spine apparatus (GO:0097444)	CC	264
VAMP2	HGNC:12643	VAMP2	vesicle associated membrane protein 2	VAMP-2,SYB2	GO:0016081	synaptic vesicle docking (GO:0016081)	BP	265
SYNPO	HGNC:30672	SYNPO	synaptopodin	KIAA1029,SYNPO1	GO:0099170	postsynaptic modulation of chemical synaptic transmission (GO:0099170)	BP	266
SYNPO	HGNC:30672	SYNPO	synaptopodin	KIAA1029,SYNPO1	GO:0099566	regulation of postsynaptic cytosolic calcium levels (GO:0099566)	BP	267
CRKL	HGNC:2363	CRKL	CRK like proto-oncogene, adaptor protein		GO:0098890	extrinsic component of postsynaptic membrane (GO:0098890)	CC	268
CRKL	HGNC:2363	CRKL	CRK like proto-oncogene, adaptor protein		GO:0098698	postsynaptic specialization assembly (GO:0098698)	BP	269
VAMP1	HGNC:12642	VAMP1	vesicle associated membrane protein 1	VAMP-1,SYB1	GO:0016082	synaptic vesicle priming (GO:0016082)	BP	270
PPP3R1	HGNC:9317	PPP3R1	protein phosphatase 3 regulatory subunit B, alpha	CALNB1,CNB,CNB1	GO:0045202	synapse (GO:0045202)	CC	271
NSF	HGNC:8016	NSF	N-ethylmaleimide sensitive factor, vesicle fusing ATPase	SEC18	GO:0099523	presynaptic cytosol (GO:0099523)	CC	272
NSF	HGNC:8016	NSF	N-ethylmaleimide sensitive factor, vesicle fusing ATPase	SEC18	GO:0099504	synaptic vesicle cycle (GO:0099504)	BP	273
SNAP25	HGNC:11132	SNAP25	synaptosome associated protein 25	SNAP-25,RIC-4,RIC4,SEC9,BA416N4.2,DJ1068F16.2,SNAP	GO:0099026	anchored component of presynaptic membrane (GO:0099026)	CC	274
SNAP25	HGNC:11132	SNAP25	synaptosome associated protein 25	SNAP-25,RIC-4,RIC4,SEC9,BA416N4.2,DJ1068F16.2,SNAP	GO:0016079	synaptic vesicle exocytosis (GO:0016079)	BP	275
VAMP1	HGNC:12642	VAMP1	vesicle associated membrane protein 1	VAMP-1,SYB1	GO:0030285	integral component of synaptic vesicle membrane (GO:0030285)	CC	276
VAMP1	HGNC:12642	VAMP1	vesicle associated membrane protein 1	VAMP-1,SYB1	GO:0031630	regulation of synaptic vesicle fusion to presynaptic active zone membrane (GO:0031630)	BP	277
EFNB2	HGNC:3227	EFNB2	ephrin B2	LERK5,HTK-L,HTKL,MGC126226,MGC126227,MGC126228,EPLG5	GO:0099072	regulation of postsynaptic membrane neurotransmitter receptor levels (GO:0099072)	BP	279
VAMP2	HGNC:12643	VAMP2	vesicle associated membrane protein 2	VAMP-2,SYB2	GO:0030285	integral component of synaptic vesicle membrane (GO:0030285)	CC	290
VAMP2	HGNC:12643	VAMP2	vesicle associated membrane protein 2	VAMP-2,SYB2	GO:0016079	synaptic vesicle exocytosis (GO:0016079)	BP	291
VAMP4	HGNC:12645	VAMP4	vesicle associated membrane protein 4		GO:0099067	integral component of presynaptic endosome membrane (GO:0099067)	CC	292
VAMP4	HGNC:12645	VAMP4	vesicle associated membrane protein 4		GO:1900242	regulation of synaptic vesicle endocytosis (GO:1900242)	BP	293
CANX	HGNC:1473	CANX	calnexin	CNX,IP90	GO:0099059	integral component of presynaptic active zone membrane (GO:0099059)	CC	294
CANX	HGNC:1473	CANX	calnexin	CNX,IP90	GO:0099055	integral component of postsynaptic membrane (GO:0099055)	CC	295
CANX	HGNC:1473	CANX	calnexin	CNX,IP90	GO:0048488	synaptic vesicle endocytosis (GO:0048488)	BP	296
PHB	HGNC:8912	PHB1	prohibitin 1	PHB	GO:0098891	extrinsic component of presynaptic active zone membrane (GO:0098891)	CC	297
PHB2	HGNC:30306	PHB2	prohibitin 2	REA,BCAP37,BAP37	GO:0048786	presynaptic active zone (GO:0048786)	CC	298
PHB	HGNC:8912	PHB1	prohibitin 1	PHB	GO:0014069	postsynaptic density (GO:0014069)	CC	299
PHB2	HGNC:30306	PHB2	prohibitin 2	REA,BCAP37,BAP37	GO:0014069	postsynaptic density (GO:0014069)	CC	300
EPHA4	HGNC:3388	EPHA4	EPH receptor A4	HEK8,TYRO1	GO:0098883	synapse disassembly (GO:0098883)	BP	301
VAMP4	HGNC:12645	VAMP4	vesicle associated membrane protein 4		GO:0016189	synaptic vesicle to endosome fusion (GO:0016189)	BP	302
SCAMP1	HGNC:10563	SCAMP1	secretory carrier membrane protein 1	SCAMP37	GO:0030285	integral component of synaptic vesicle membrane (GO:0030285)	CC	303
RIMBP2	HGNC:30339	RIMBP2	RIMS binding protein 2	KIAA0318,MGC15831,RIM-BP2,PPP1R133	GO:0098831	presynaptic active zone cytoplasmic component (GO:0098831)	CC	309
CADM1	HGNC:5951	CADM1	cell adhesion molecule 1	NECL2,ST17,BL2,SYNCAM,IGSF4A,NECL-2,SYNCAM1,RA175,TSLC1,IGSF4	GO:0099056	integral component of presynaptic membrane (GO:0099056)	CC	310
PCLO	HGNC:13406	PCLO	piccolo presynaptic cytomatrix protein	KIAA0559,DKFZP779G1236,ACZ	GO:0098831	presynaptic active zone cytoplasmic component (GO:0098831)	CC	313
SCAMP5	HGNC:30386	SCAMP5	secretory carrier membrane protein 5	MGC24969	GO:1900242	regulation of synaptic vesicle endocytosis (GO:1900242)	BP	316
SYN1	HGNC:11494	SYN1	synapsin I	MRX50	GO:0098850	extrinsic component of synaptic vesicle membrane (GO:0098850)	CC	317
SYN1	HGNC:11494	SYN1	synapsin I	MRX50	GO:0098693	regulation of synaptic vesicle cycle (GO:0098693)	BP	318
VAMP7	HGNC:11486	VAMP7	vesicle associated membrane protein 7	VAMP-7,TI-VAMP,SYBL1	GO:0030285	integral component of synaptic vesicle membrane (GO:0030285)	CC	319
VAMP4	HGNC:12645	VAMP4	vesicle associated membrane protein 4		GO:0016189	synaptic vesicle to endosome fusion (GO:0016189)	BP	320
ADCY1	HGNC:232	ADCY1	adenylate cyclase 1	DFNB44	GO:0099061	integral component of postsynaptic density membrane (GO:0099061)	CC	321
ADCY1	HGNC:232	ADCY1	adenylate cyclase 1	DFNB44	GO:0099171	presynaptic modulation of chemical synaptic transmission (GO:0099171)	BP	324
ERC1	HGNC:17072	ERC1	ELKS/RAB6-interacting/CAST family member 1	ELKS,KIAA1081,CAST2,MGC12974,RAB6IP2	GO:0098831	presynaptic active zone cytoplasmic component (GO:0098831)	CC	329
ERC1	HGNC:17072	ERC1	ELKS/RAB6-interacting/CAST family member 1	ELKS,KIAA1081,CAST2,MGC12974,RAB6IP2	GO:0016082	synaptic vesicle priming (GO:0016082)	BP	331
ERC1	HGNC:17072	ERC1	ELKS/RAB6-interacting/CAST family member 1	ELKS,KIAA1081,CAST2,MGC12974,RAB6IP2	GO:0099509	regulation of presynaptic cytosolic calcium levels (GO:0099509)	BP	333
CACNB4	HGNC:1404	CACNB4	calcium voltage-gated channel auxiliary subunit beta 4	EJM4	GO:0098793	presynapse (GO:0098793)	CC	335
BAIAP2	HGNC:947	BAIAP2	BAR/IMD domain containing adaptor protein 2	BAP2,IRSP53,WAML	GO:0099524	postsynaptic cytosol (GO:0099524)	CC	337
BAIAP2	HGNC:947	BAIAP2	BAR/IMD domain containing adaptor protein 2	BAP2,IRSP53,WAML	GO:0099523	presynaptic cytosol (GO:0099523)	CC	338
C1QBP	HGNC:1243	C1QBP	complement C1q binding protein	GC1Q-R,GC1QR,SF2P32,HABP1	GO:0048786	presynaptic active zone (GO:0048786)	CC	340
EFNB2	HGNC:3227	EFNB2	ephrin B2	LERK5,HTK-L,HTKL,MGC126226,MGC126227,MGC126228,EPLG5	GO:0099149	regulation of postsynaptic neurotransmitter receptor endocytosis (GO:0099149)	BP	341
ROGDI	HGNC:29478	ROGDI	rogdi atypical leucine zipper	FLJ22386,ROGD1,RAV2	GO:0098793	presynapse (GO:0098793)	CC	342
EFNB2	HGNC:3227	EFNB2	ephrin B2	LERK5,HTK-L,HTKL,MGC126226,MGC126227,MGC126228,EPLG5	GO:0099054	presynapse assembly (GO:0099054)	BP	343
CACNA2D1	HGNC:1399	CACNA2D1	calcium voltage-gated channel auxiliary subunit alpha2delta 1	LNCRNA-N3,ALPHA2DELTA-1,CACNL2A,CACNA2,MHS3,LINC01112	GO:0099029	anchored component of presynaptic active zone membrane (GO:0099029)	CC	344
DPYSL2	HGNC:3014	DPYSL2	dihydropyrimidinase like 2	DRP-2,DHPRP2,CRMP2	GO:0098793	presynapse (GO:0098793)	CC	347
DVL1	HGNC:3084	DVL1	dishevelled segment polarity protein 1		GO:0099054	presynapse assembly (GO:0099054)	BP	352
MAL2	HGNC:13634	MAL2	mal, T cell differentiation protein 2		GO:0030285	integral component of synaptic vesicle membrane (GO:0030285)	CC	353
PCLO	HGNC:13406	PCLO	piccolo presynaptic cytomatrix protein	KIAA0559,DKFZP779G1236,ACZ	GO:0097091	synaptic vesicle clustering (GO:0097091)	BP	356
GPHN	HGNC:15465	GPHN	gephyrin	KIAA1385,GEPH,GPH	GO:0099091	postsynaptic specialization, intracellular component (GO:0099091)	CC	367
GPHN	HGNC:15465	GPHN	gephyrin	KIAA1385,GEPH,GPH	GO:0099091	postsynaptic specialization, intracellular component (GO:0099091)	CC	368
GPHN	HGNC:15465	GPHN	gephyrin	KIAA1385,GEPH,GPH	GO:0099645	neurotransmitter receptor localization to postsynaptic specialization membrane (GO:0099645)	BP	369
GPHN	HGNC:15465	GPHN	gephyrin	KIAA1385,GEPH,GPH	GO:0099645	neurotransmitter receptor localization to postsynaptic specialization membrane (GO:0099645)	BP	371
CTBP1	HGNC:2494	CTBP1	C-terminal binding protein 1	BARS	GO:0098831	presynaptic active zone cytoplasmic component (GO:0098831)	CC	373
CTBP1	HGNC:2494	CTBP1	C-terminal binding protein 1	BARS	GO:0099526	presynapse to nucleus signaling pathway (GO:0099526)	BP	376
CACNA1B	HGNC:1389	CACNA1B	calcium voltage-gated channel subunit alpha1 B	CAV2.2,CACNN,CACNL1A5	GO:0099056	integral component of presynaptic membrane (GO:0099056)	CC	383
CACNA1A	HGNC:1388	CACNA1A	calcium voltage-gated channel subunit alpha1 A	CAV2.1,EA2,APCA,FHM,CACNL1A4,SCA6,MHP1,MHP	GO:0099059	integral component of presynaptic active zone membrane (GO:0099059)	CC	384
ATP1A3	HGNC:801	ATP1A3	ATPase Na+/K+ transporting subunit alpha 3	DYT12	GO:0099056	integral component of presynaptic membrane (GO:0099056)	CC	389
EFNB2	HGNC:3227	EFNB2	ephrin B2	LERK5,HTK-L,HTKL,MGC126226,MGC126227,MGC126228,EPLG5	GO:0099056	integral component of presynaptic membrane (GO:0099056)	CC	390
EFNB2	HGNC:3227	EFNB2	ephrin B2	LERK5,HTK-L,HTKL,MGC126226,MGC126227,MGC126228,EPLG5	GO:0099061	integral component of postsynaptic density membrane (GO:0099061)	CC	391
ADAM22	HGNC:201	ADAM22	ADAM metallopeptidase domain 22	MDC2	GO:0099061	integral component of postsynaptic density membrane (GO:0099061)	CC	395
AKAP5	HGNC:375	AKAP5	A-kinase anchoring protein 5	AKAP75,AKAP79	GO:0099092	postsynaptic density, intracellular component (GO:0099092)	CC	396
FLOT2	HGNC:3758	FLOT2	flotillin 2	ECS-1,ECS1,M17S1	GO:0099072	regulation of postsynaptic membrane neurotransmitter receptor levels (GO:0099072)	BP	397
RIMS1	HGNC:17282	RIMS1	regulating synaptic membrane exocytosis 1	KIAA0340,RIM1,RAB3IP2,CORD7	GO:0098882	structural constituent of active zone (GO:0098882)	BP	400
ERC1	HGNC:17072	ERC1	ELKS/RAB6-interacting/CAST family member 1	ELKS,KIAA1081,CAST2,MGC12974,RAB6IP2	GO:0098882	structural constituent of active zone (GO:0098882)	BP	402
AKAP5	HGNC:375	AKAP5	A-kinase anchoring protein 5	AKAP75,AKAP79	GO:0099149	regulation of postsynaptic neurotransmitter receptor endocytosis (GO:0099149)	BP	404
APOE	HGNC:613	APOE	apolipoprotein E	AD2	GO:0043083	synaptic cleft (GO:0043083)	CC	405
ACTB	HGNC:132	ACTB	actin beta		GO:1900242	regulation of synaptic vesicle endocytosis (GO:1900242)	BP	409
BSN	HGNC:1117	BSN	bassoon presynaptic cytomatrix protein	ZNF231	GO:0098882	structural constituent of active zone (GO:0098882)	BP	410
CACNA1A	HGNC:1388	CACNA1A	calcium voltage-gated channel subunit alpha1 A	CAV2.1,EA2,APCA,FHM,CACNL1A4,SCA6,MHP1,MHP	GO:0099626	voltage-gated calcium channel activity involved in regulation of presynaptic cytosolic calcium levels (GO:0099626)	BP	411
GPM6A	HGNC:4460	GPM6A	glycoprotein M6A	GPM6	GO:0099059	integral component of presynaptic active zone membrane (GO:0099059)	CC	413
RPS27	HGNC:10416	RPS27	ribosomal protein S27	MPS-1,S27,ES27	GO:0098793	presynapse (GO:0098793)	CC	414
VCPIP1	HGNC:30897	VCPIP1	valosin containing protein interacting protein 1	VCIP135,KIAA1850,FLJ23132,DUBA3	GO:0045202	synapse (GO:0045202)	CC	415
ACTG1	HGNC:144	ACTG1	actin gamma 1	ACTG,DFNA20,DFNA26	GO:0099143	presynaptic actin cytoskeleton (GO:0099143)	CC	419
CNTNAP4	HGNC:18747	CNTNAP4	contactin associated protein family member 4	CASPR4,KIAA1763	GO:0099056	integral component of presynaptic membrane (GO:0099056)	CC	423
SHANK3	HGNC:14294	SHANK3	SH3 and multiple ankyrin repeat domains 3	SPANK-2,PROSAP2,KIAA1650,PSAP2	GO:0099092	postsynaptic density, intracellular component (GO:0099092)	CC	425
HNRNPAB	HGNC:5034	HNRNPAB	heterogeneous nuclear ribonucleoprotein A/B	ABBP1,FLJ40338,HNRPAB	GO:0099523	presynaptic cytosol (GO:0099523)	CC	432
CYFIP2	HGNC:13760	CYFIP2	cytoplasmic FMR1 interacting protein 2	PIR121	GO:0045202	synapse (GO:0045202)	CC	433
CYFIP1	HGNC:13759	CYFIP1	cytoplasmic FMR1 interacting protein 1	KIAA0068,P140SRA-1,SHYC	GO:0098794	postsynapse (GO:0098794)	CC	435
PRKAR2B	HGNC:9392	PRKAR2B	protein kinase cAMP-dependent type II regulatory subunit beta		GO:0098794	postsynapse (GO:0098794)	CC	436
PRKAR1B	HGNC:9390	PRKAR1B	protein kinase cAMP-dependent type I regulatory subunit beta		GO:0050804	modulation of chemical synaptic transmission (GO:0050804)	BP	437
PRKAR1B	HGNC:9390	PRKAR1B	protein kinase cAMP-dependent type I regulatory subunit beta		GO:0098693	regulation of synaptic vesicle cycle (GO:0098693)	BP	438
PRKAR1B	HGNC:9390	PRKAR1B	protein kinase cAMP-dependent type I regulatory subunit beta		GO:0050804	modulation of chemical synaptic transmission (GO:0050804)	BP	439
PRKAR2A	HGNC:9391	PRKAR2A	protein kinase cAMP-dependent type II regulatory subunit alpha		GO:0050804	modulation of chemical synaptic transmission (GO:0050804)	BP	440
PRKAR2B	HGNC:9392	PRKAR2B	protein kinase cAMP-dependent type II regulatory subunit beta		GO:0050804	modulation of chemical synaptic transmission (GO:0050804)	BP	441
PRKAR1A	HGNC:9388	PRKAR1A	protein kinase cAMP-dependent type I regulatory subunit alpha	CNC1,PRKAR1,TSE1,PRKAR1ALPHA	GO:0045202	synapse (GO:0045202)	CC	442
PRKAR1B	HGNC:9390	PRKAR1B	protein kinase cAMP-dependent type I regulatory subunit beta		GO:0045202	synapse (GO:0045202)	CC	443
PRKAR2A	HGNC:9391	PRKAR2A	protein kinase cAMP-dependent type II regulatory subunit alpha		GO:0045202	synapse (GO:0045202)	CC	444
CYFIP1	HGNC:13759	CYFIP1	cytoplasmic FMR1 interacting protein 1	KIAA0068,P140SRA-1,SHYC	GO:1905274	regulation of modification of postsynaptic actin cytoskeleton (GO:1905274)	BP	461
CACNA1B	HGNC:1389	CACNA1B	calcium voltage-gated channel subunit alpha1 B	CAV2.2,CACNN,CACNL1A5	GO:0099626	voltage-gated calcium channel activity involved in regulation of presynaptic cytosolic calcium levels (GO:0099626)	BP	462
CACNA2D1	HGNC:1399	CACNA2D1	calcium voltage-gated channel auxiliary subunit alpha2delta 1	LNCRNA-N3,ALPHA2DELTA-1,CACNL2A,CACNA2,MHS3,LINC01112	GO:0099025	anchored component of postsynaptic membrane (GO:0099025)	CC	464
ELAVL1	HGNC:3312	ELAVL1	ELAV like RNA binding protein 1	HUR,HUA,MELG	GO:0098794	postsynapse (GO:0098794)	CC	466
ADCY1	HGNC:232	ADCY1	adenylate cyclase 1	DFNB44	GO:0050804	modulation of chemical synaptic transmission (GO:0050804)	BP	471
PLCB1	HGNC:15917	PLCB1	phospholipase C beta 1	KIAA0581,PLC-I,PLC154	GO:0099524	postsynaptic cytosol (GO:0099524)	CC	473
DMXL2	HGNC:2938	DMXL2	Dmx like 2	KIAA0856,DFNA71	GO:0008021	synaptic vesicle (GO:0008021)	CC	477
DMXL2	HGNC:2938	DMXL2	Dmx like 2	KIAA0856,DFNA71	GO:0098992	neuronal dense core vesicle (GO:0098992)	CC	478
NCKAP1	HGNC:7666	NCKAP1	NCK associated protein 1	HEM2,NAP125	GO:0098794	postsynapse (GO:0098794)	CC	480
NCKAP1	HGNC:7666	NCKAP1	NCK associated protein 1	HEM2,NAP125	GO:0050807	regulation of synapse organization (GO:0050807)	BP	482
VCP	HGNC:12666	VCP	valosin containing protein	IBMPFD,CDC48	GO:0045202	synapse (GO:0045202)	CC	483
VCP	HGNC:12666	VCP	valosin containing protein	IBMPFD,CDC48	GO:0050807	regulation of synapse organization (GO:0050807)	BP	484
VCP	HGNC:12666	VCP	valosin containing protein	IBMPFD,CDC48	GO:0045202	synapse (GO:0045202)	CC	485
CADPS	HGNC:1426	CADPS	calcium dependent secretion activator	KIAA1121,UNC-31,CADPS1	GO:0098793	presynapse (GO:0098793)	CC	491
CADPS	HGNC:1426	CADPS	calcium dependent secretion activator	KIAA1121,UNC-31,CADPS1	GO:0099525	presynaptic dense core vesicle exocytosis (GO:0099525)	BP	493
CADPS	HGNC:1426	CADPS	calcium dependent secretion activator	KIAA1121,UNC-31,CADPS1	GO:0016082	synaptic vesicle priming (GO:0016082)	BP	494
ARF6	HGNC:659	ARF6	ADP ribosylation factor 6		GO:0048488	synaptic vesicle endocytosis (GO:0048488)	BP	496
PTEN	HGNC:9588	PTEN	phosphatase and tensin homolog	MMAC1,PTEN1,BZS,MHAM	GO:0099524	postsynaptic cytosol (GO:0099524)	CC	497
ELAVL4	HGNC:3315	ELAVL4	ELAV like RNA binding protein 4	PNEM,HUD	GO:0140245	regulation of translation at postsynapse (GO:0140245)	BP	499
PAK1	HGNC:8590	PAK1	p21 (RAC1) activated kinase 1		GO:0014069	postsynaptic density (GO:0014069)	CC	500
PAK2	HGNC:8591	PAK2	p21 (RAC1) activated kinase 2	PAK65,PAKGAMMA	GO:0014069	postsynaptic density (GO:0014069)	CC	501
CFL1	HGNC:1874	CFL1	cofilin 1	CFL	GO:0098885	modification of postsynaptic actin cytoskeleton (GO:0098885)	BP	507
TRIM3	HGNC:10064	TRIM3	tripartite motif containing 3	HAC1,BERP,RNF97,RNF22	GO:0098794	postsynapse (GO:0098794)	CC	509
SYNGAP1	HGNC:11497	SYNGAP1	synaptic Ras GTPase activating protein 1	SYNGAP,RASA5,KIAA1938	GO:0099092	postsynaptic density, intracellular component (GO:0099092)	CC	519
HTT	HGNC:4851	HTT	huntingtin	IT15,HD	GO:0099523	presynaptic cytosol (GO:0099523)	CC	523
HTT	HGNC:4851	HTT	huntingtin	IT15,HD	GO:0099524	postsynaptic cytosol (GO:0099524)	CC	524
PIN1	HGNC:8988	PIN1	peptidylprolyl cis/trans isomerase, NIMA-interacting 1	DOD	GO:0099524	postsynaptic cytosol (GO:0099524)	CC	527
SHANK3	HGNC:14294	SHANK3	SH3 and multiple ankyrin repeat domains 3	SPANK-2,PROSAP2,KIAA1650,PSAP2	GO:0014069	postsynaptic density (GO:0014069)	CC	530
SCN2A	HGNC:10588	SCN2A	sodium voltage-gated channel alpha subunit 2	NAV1.2,HBSCII,SCN2A1,SCN2A2	GO:0099056	integral component of presynaptic membrane (GO:0099056)	CC	531
SHANK1	HGNC:15474	SHANK1	SH3 and multiple ankyrin repeat domains 1	SSTRIP,SPANK-1,SYNAMON	GO:0014069	postsynaptic density (GO:0014069)	CC	532
SCN2A	HGNC:10588	SCN2A	sodium voltage-gated channel alpha subunit 2	NAV1.2,HBSCII,SCN2A1,SCN2A2	GO:0099508	voltage-gated ion channel activity involved in regulation of presynaptic membrane potential (GO:0099508)	BP	533
NEDD4	HGNC:7727	NEDD4	NEDD4 E3 ubiquitin protein ligase	KIAA0093,MGC176705,NEDD4-1	GO:0099524	postsynaptic cytosol (GO:0099524)	CC	538
MAGI2	HGNC:18957	MAGI2	membrane associated guanylate kinase, WW and PDZ domain containing 2	ACVRIP1,MAGI-2	GO:0014069	postsynaptic density (GO:0014069)	CC	541
MAGI2	HGNC:18957	MAGI2	membrane associated guanylate kinase, WW and PDZ domain containing 2	ACVRIP1,MAGI-2	GO:0098890	extrinsic component of postsynaptic membrane (GO:0098890)	CC	542
MAGI1	HGNC:946	MAGI1	membrane associated guanylate kinase, WW and PDZ domain containing 1	MAGI-1,TNRC19,AIP3,WWP3,BAIAP1	GO:0098793	presynapse (GO:0098793)	CC	543
ABI2	HGNC:24011	ABI2	abl interactor 2	ABI-2,AIP-1,ABI2B,ABLBP3,ARGBPIA,SSH3BP2	GO:0098871	postsynaptic actin cytoskeleton (GO:0098871)	CC	548
BAIAP2	HGNC:947	BAIAP2	BAR/IMD domain containing adaptor protein 2	BAP2,IRSP53,WAML	GO:0099092	postsynaptic density, intracellular component (GO:0099092)	CC	549
BAIAP2	HGNC:947	BAIAP2	BAR/IMD domain containing adaptor protein 2	BAP2,IRSP53,WAML	GO:0050804	modulation of chemical synaptic transmission (GO:0050804)	BP	550
UNC13A	HGNC:23150	UNC13A	unc-13 homolog A	KIAA1032,MUNC13-1	GO:0048786	presynaptic active zone (GO:0048786)	CC	555
CADPS	HGNC:1426	CADPS	calcium dependent secretion activator	KIAA1121,UNC-31,CADPS1	GO:0098674	extrinsic component of neuronal dense core vesicle membrane (GO:0098674)	CC	557
UNC13A	HGNC:23150	UNC13A	unc-13 homolog A	KIAA1032,MUNC13-1	GO:0016079	synaptic vesicle exocytosis (GO:0016079)	BP	559
SLC17A7	HGNC:16704	SLC17A7	solute carrier family 17 member 7	BNPI,VGLUT1	GO:0030672	synaptic vesicle membrane (GO:0030672)	CC	562
SLC17A7	HGNC:16704	SLC17A7	solute carrier family 17 member 7	BNPI,VGLUT1	GO:0098700	synaptic vesicle neurotransmitter loading (GO:0098700)	BP	564
PABPC1	HGNC:8554	PABPC1	poly(A) binding protein cytoplasmic 1	PAB1,PABPC2	GO:0045202	synapse (GO:0045202)	CC	565
WASF1	HGNC:12732	WASF1	WASP family member 1	WAVE1,KIAA0269,WAVE	GO:0098794	postsynapse (GO:0098794)	CC	566
WASF3	HGNC:12734	WASF3	WASP family member 3	WAVE3,KIAA0900	GO:0098794	postsynapse (GO:0098794)	CC	568
WASF3	HGNC:12734	WASF3	WASP family member 3	WAVE3,KIAA0900	GO:0098885	modification of postsynaptic actin cytoskeleton (GO:0098885)	BP	569
WASF1	HGNC:12732	WASF1	WASP family member 1	WAVE1,KIAA0269,WAVE	GO:0098939	dendritic transport of mitochondrion (GO:0098939)	BP	570
WASF1	HGNC:12732	WASF1	WASP family member 1	WAVE1,KIAA0269,WAVE	GO:0098885	modification of postsynaptic actin cytoskeleton (GO:0098885)	BP	571
SCAMP1	HGNC:10563	SCAMP1	secretory carrier membrane protein 1	SCAMP37	GO:0030285	integral component of synaptic vesicle membrane (GO:0030285)	CC	573
SCAMP5	HGNC:30386	SCAMP5	secretory carrier membrane protein 5	MGC24969	GO:0030285	integral component of synaptic vesicle membrane (GO:0030285)	CC	574
CPLX1	HGNC:2309	CPLX1	complexin 1	CPX-I	GO:0031630	regulation of synaptic vesicle fusion to presynaptic active zone membrane (GO:0031630)	BP	575
CPLX2	HGNC:2310	CPLX2	complexin 2	CPX-2,DKFZP547D155	GO:0031630	regulation of synaptic vesicle fusion to presynaptic active zone membrane (GO:0031630)	BP	576
CPLX1	HGNC:2309	CPLX1	complexin 1	CPX-I	GO:0099145	regulation of exocytic insertion of neurotransmitter receptor to postsynaptic membrane (GO:0099145)	BP	578
CPLX1	HGNC:2309	CPLX1	complexin 1	CPX-I	GO:0098794	postsynapse (GO:0098794)	CC	579
CPLX2	HGNC:2310	CPLX2	complexin 2	CPX-2,DKFZP547D155	GO:0098793	presynapse (GO:0098793)	CC	580
CPLX1	HGNC:2309	CPLX1	complexin 1	CPX-I	GO:0098793	presynapse (GO:0098793)	CC	581
CPLX2	HGNC:2310	CPLX2	complexin 2	CPX-2,DKFZP547D155	GO:0098793	presynapse (GO:0098793)	CC	582
CPLX1	HGNC:2309	CPLX1	complexin 1	CPX-I	GO:0098794	postsynapse (GO:0098794)	CC	583
CPLX1	HGNC:2309	CPLX1	complexin 1	CPX-I	GO:0098793	presynapse (GO:0098793)	CC	584
CPLX2	HGNC:2310	CPLX2	complexin 2	CPX-2,DKFZP547D155	GO:0098794	postsynapse (GO:0098794)	CC	585
SCAMP5	HGNC:30386	SCAMP5	secretory carrier membrane protein 5	MGC24969	GO:1900242	regulation of synaptic vesicle endocytosis (GO:1900242)	BP	586
EIF4E	HGNC:3287	EIF4E	eukaryotic translation initiation factor 4E	EIF4E1,EIF4EL1	GO:0098794	postsynapse (GO:0098794)	CC	588
EIF4E	HGNC:3287	EIF4E	eukaryotic translation initiation factor 4E	EIF4E1,EIF4EL1	GO:0099578	regulation of translation at postsynapse, modulating synaptic transmission (GO:0099578)	BP	592
TUFM	HGNC:12420	TUFM	Tu translation elongation factor, mitochondrial	EFTU,EF-TUMT	GO:0045202	synapse (GO:0045202)	CC	594
EIF5A	HGNC:3300	EIF5A	eukaryotic translation initiation factor 5A	EIF5A1,EIF-5A,MGC99547,MGC104255	GO:0045202	synapse (GO:0045202)	CC	595
EEF1D	HGNC:3211	EEF1D	eukaryotic translation elongation factor 1 delta	EF-1D,FLJ20897	GO:0045202	synapse (GO:0045202)	CC	596
EIF3B	HGNC:3280	EIF3B	eukaryotic translation initiation factor 3 subunit B	PRT1,EIF3S9	GO:0045202	synapse (GO:0045202)	CC	597
EEF2	HGNC:3214	EEF2	eukaryotic translation elongation factor 2	EEF-2,EF2	GO:0045202	synapse (GO:0045202)	CC	599
EIF2S1	HGNC:3265	EIF2S1	eukaryotic translation initiation factor 2 subunit alpha	EIF-2ALPHA	GO:0045202	synapse (GO:0045202)	CC	600
RPLP2	HGNC:10377	RPLP2	ribosomal protein lateral stalk subunit P2	MGC71408,LP2,D11S2243E	GO:0045202	synapse (GO:0045202)	CC	601
RPSA	HGNC:6502	RPSA	ribosomal protein SA	37LRP,US2,LAMR1	GO:0045202	synapse (GO:0045202)	CC	602
RPS3A	HGNC:10421	RPS3A	ribosomal protein S3A	S3A,MFTL	GO:0045202	synapse (GO:0045202)	CC	603
RPL29	HGNC:10331	RPL29	ribosomal protein L29	HUMRPL29,L29,EL29,RPL29P10	GO:0045202	synapse (GO:0045202)	CC	604
RPL17	HGNC:10307	RPL17	ribosomal protein L17	L17,UL22	GO:0045202	synapse (GO:0045202)	CC	605
RPL5	HGNC:10360	RPL5	ribosomal protein L5	PPP1R135,UL18	GO:0045202	synapse (GO:0045202)	CC	606
RPL6	HGNC:10362	RPL6	ribosomal protein L6	TAXREB107,EL6,TXREB1	GO:0045202	synapse (GO:0045202)	CC	607
RPL37	HGNC:10347	RPL37	ribosomal protein L37	L37,EL37	GO:0045202	synapse (GO:0045202)	CC	609
RPS15	HGNC:10388	RPS15	ribosomal protein S15	MGC111130,S15,US19	GO:0045202	synapse (GO:0045202)	CC	610
RPS7	HGNC:10440	RPS7	ribosomal protein S7	ES7	GO:0045202	synapse (GO:0045202)	CC	611
RPL3	HGNC:10332	RPL3	ribosomal protein L3	L3,UL3	GO:0045202	synapse (GO:0045202)	CC	612
RPS13	HGNC:10386	RPS13	ribosomal protein S13	US15	GO:0045202	synapse (GO:0045202)	CC	613
RPS18	HGNC:10401	RPS18	ribosomal protein S18	KE3,KE-3,HKE3,S18,US13,D6S218E	GO:0045202	synapse (GO:0045202)	CC	614
RPS3	HGNC:10420	RPS3	ribosomal protein S3	FLJ26283,FLJ27450,MGC87870,US3	GO:0045202	synapse (GO:0045202)	CC	615
RPL18A	HGNC:10311	RPL18A	ribosomal protein L18a	L18A,EL20	GO:0045202	synapse (GO:0045202)	CC	616
RPLP0	HGNC:10371	RPLP0	ribosomal protein lateral stalk subunit P0	PRLP0,L10E,RPP0,LP0,UL10	GO:0045202	synapse (GO:0045202)	CC	617
RPL18	HGNC:10310	RPL18	ribosomal protein L18	L18,EL18	GO:0045202	synapse (GO:0045202)	CC	618
RPL19	HGNC:10312	RPL19	ribosomal protein L19	FLJ27452,MGC71997,DKFZP779D216,EL19	GO:0045202	synapse (GO:0045202)	CC	619
RPL11	HGNC:10301	RPL11	ribosomal protein L11	UL5	GO:0045202	synapse (GO:0045202)	CC	620
RPS4X	HGNC:10424	RPS4X	ribosomal protein S4 X-linked	DXS306,CCG2,SCAR,SCR10,FLJ40595,RPS4,ES4	GO:0045202	synapse (GO:0045202)	CC	621
RPS21	HGNC:10409	RPS21	ribosomal protein S21	S21,ES21	GO:0045202	synapse (GO:0045202)	CC	622
RPS19	HGNC:10402	RPS19	ribosomal protein S19	S19,ES19,DBA,LOH19CR1	GO:0045202	synapse (GO:0045202)	CC	623
RPL24	HGNC:10325	RPL24	ribosomal protein L24	L24,EL24	GO:0045202	synapse (GO:0045202)	CC	624
RPL8	HGNC:10368	RPL8	ribosomal protein L8	UL2	GO:0045202	synapse (GO:0045202)	CC	625
RPS2	HGNC:10404	RPS2	ribosomal protein S2	LLREP3,US5	GO:0045202	synapse (GO:0045202)	CC	626
RPS25	HGNC:10413	RPS25	ribosomal protein S25	S25,ES25	GO:0045202	synapse (GO:0045202)	CC	627
RPL7	HGNC:10363	RPL7	ribosomal protein L7	HUML7-1,L7,UL30	GO:0045202	synapse (GO:0045202)	CC	628
RPL7A	HGNC:10364	RPL7A	ribosomal protein L7a	SURF3,TRUP,L7A,EL8	GO:0045202	synapse (GO:0045202)	CC	629
RPL36	HGNC:13631	RPL36	ribosomal protein L36	DKFZP566B023,L36,EL36	GO:0045202	synapse (GO:0045202)	CC	630
RPL10	HGNC:10298	RPL10	ribosomal protein L10	QM,DXS648,FLJ23544,L10,UL16	GO:0045202	synapse (GO:0045202)	CC	631
RPL10A	HGNC:10299	RPL10A	ribosomal protein L10a	CSA-19,L10A,UL1,NEDD6	GO:0045202	synapse (GO:0045202)	CC	632
RPL31	HGNC:10334	RPL31	ribosomal protein L31	L31,EL31	GO:0045202	synapse (GO:0045202)	CC	633
RPL38	HGNC:10349	RPL38	ribosomal protein L38	L38,EL38	GO:0045202	synapse (GO:0045202)	CC	634
RPL9	HGNC:10369	RPL9	ribosomal protein L9	UL6	GO:0045202	synapse (GO:0045202)	CC	635
RPS17	HGNC:10397	RPS17	ribosomal protein S17	MGC72007,S17,ES17,RPS17L	GO:0045202	synapse (GO:0045202)	CC	636
RPS20	HGNC:10405	RPS20	ribosomal protein S20	S20,US10	GO:0045202	synapse (GO:0045202)	CC	637
RPS9	HGNC:10442	RPS9	ribosomal protein S9	US4	GO:0045202	synapse (GO:0045202)	CC	638
BCAN	HGNC:23059	BCAN	brevican	BEHAB,MGC13038,CSPG7	GO:0098966	perisynaptic extracellular matrix (GO:0098966)	CC	641
MAP1LC3A	HGNC:6838	MAP1LC3A	microtubule associated protein 1 light chain 3 alpha	MAP1BLC3,MAP1ALC3,LC3,LC3A,ATG8E	GO:0045202	synapse (GO:0045202)	CC	642
TTYH1	HGNC:13476	TTYH1	tweety family member 1		GO:0045202	synapse (GO:0045202)	CC	643
SLC6A11	HGNC:11044	SLC6A11	solute carrier family 6 member 11	GAT3	GO:0045202	synapse (GO:0045202)	CC	644
AMPH	HGNC:471	AMPH	amphiphysin		GO:0098850	extrinsic component of synaptic vesicle membrane (GO:0098850)	CC	645
BIN1	HGNC:1052	BIN1	bridging integrator 1	SH3P9,AMPH2,AMPHL	GO:0045202	synapse (GO:0045202)	CC	646
FKBP1A	HGNC:3711	FKBP1A	FKBP prolyl isomerase 1A	FKBP-12,FKBP12,PKC12,FKBP12C,FKBP1	GO:0045202	synapse (GO:0045202)	CC	650
HNRNPD	HGNC:5036	HNRNPD	heterogeneous nuclear ribonucleoprotein D	AUF1,HNRPD	GO:0045202	synapse (GO:0045202)	CC	651
SLC32A1	HGNC:11018	SLC32A1	solute carrier family 32 member 1	VGAT,BA122O1.1,VIAAT	GO:0030285	integral component of synaptic vesicle membrane (GO:0030285)	CC	653
CLTC	HGNC:2092	CLTC	clathrin heavy chain	HC,CLTCL2	GO:0098850	extrinsic component of synaptic vesicle membrane (GO:0098850)	CC	656
CLTC	HGNC:2092	CLTC	clathrin heavy chain	HC,CLTCL2	GO:0048488	synaptic vesicle endocytosis (GO:0048488)	BP	657
SLC6A17	HGNC:31399	SLC6A17	solute carrier family 6 member 17	NTT4	GO:0030285	integral component of synaptic vesicle membrane (GO:0030285)	CC	660
CLTC	HGNC:2092	CLTC	clathrin heavy chain	HC,CLTCL2	GO:0098835	presynaptic endocytic zone membrane (GO:0098835)	CC	665
SH3GL2	HGNC:10831	SH3GL2	SH3 domain containing GRB2 like 2, endophilin A1	SH3P4,SH3D2A,CNSA2,EEN-B1	GO:0048488	synaptic vesicle endocytosis (GO:0048488)	BP	666
DNM1	HGNC:2972	DNM1	dynamin 1	DNM	GO:0048488	synaptic vesicle endocytosis (GO:0048488)	BP	670
DNAJC5	HGNC:16235	DNAJC5	DnaJ heat shock protein family (Hsp40) member C5	FLJ00118,FLJ13070,DNAJC5A,CLN4	GO:0098693	regulation of synaptic vesicle cycle (GO:0098693)	BP	671
DNAJC5	HGNC:16235	DNAJC5	DnaJ heat shock protein family (Hsp40) member C5	FLJ00118,FLJ13070,DNAJC5A,CLN4	GO:0098993	anchored component of synaptic vesicle membrane (GO:0098993)	CC	673
DNM3	HGNC:29125	DNM3	dynamin 3	KIAA0820	GO:0048488	synaptic vesicle endocytosis (GO:0048488)	BP	676
SLC32A1	HGNC:11018	SLC32A1	solute carrier family 32 member 1	VGAT,BA122O1.1,VIAAT	GO:0098700	synaptic vesicle neurotransmitter loading (GO:0098700)	BP	680
KPNA1	HGNC:6394	KPNA1	karyopherin subunit alpha 1	SRP1,RCH2,NPI-1,IPOA5	GO:0014069	postsynaptic density (GO:0014069)	CC	684
CHMP4B	HGNC:16171	CHMP4B	charged multivesicular body protein 4B	DJ553F4.4,SHAX1,SNF7-2,VPS32B,C20ORF178	GO:0014069	postsynaptic density (GO:0014069)	CC	687
TRIM3	HGNC:10064	TRIM3	tripartite motif containing 3	HAC1,BERP,RNF97,RNF22	GO:0140252	regulation protein catabolic process at postsynapse (GO:0140252)	BP	696
PIN1	HGNC:8988	PIN1	peptidylprolyl cis/trans isomerase, NIMA-interacting 1	DOD	GO:0140252	regulation protein catabolic process at postsynapse (GO:0140252)	BP	697
SYNJ1	HGNC:11503	SYNJ1	synaptojanin 1	INPP5G,PARK20	GO:0016191	synaptic vesicle uncoating (GO:0016191)	BP	701
SNAP91	HGNC:14986	SNAP91	synaptosome associated protein 91	KIAA0656,AP180	GO:0048488	synaptic vesicle endocytosis (GO:0048488)	BP	702
ADAM22	HGNC:201	ADAM22	ADAM metallopeptidase domain 22	MDC2	GO:0099645	neurotransmitter receptor localization to postsynaptic specialization membrane (GO:0099645)	BP	703
PICALM	HGNC:15514	PICALM	phosphatidylinositol binding clathrin assembly protein	CLTH	GO:0048488	synaptic vesicle endocytosis (GO:0048488)	BP	704
AMPH	HGNC:471	AMPH	amphiphysin		GO:0048488	synaptic vesicle endocytosis (GO:0048488)	BP	705
SYNJ1	HGNC:11503	SYNJ1	synaptojanin 1	INPP5G,PARK20	GO:0098793	presynapse (GO:0098793)	CC	706
NCS1	HGNC:3953	NCS1	neuronal calcium sensor 1	NCS-1,FREQ	GO:0099523	presynaptic cytosol (GO:0099523)	CC	707
NCS1	HGNC:3953	NCS1	neuronal calcium sensor 1	NCS-1,FREQ	GO:0099524	postsynaptic cytosol (GO:0099524)	CC	708
NCS1	HGNC:3953	NCS1	neuronal calcium sensor 1	NCS-1,FREQ	GO:0098794	postsynapse (GO:0098794)	CC	709
NCS1	HGNC:3953	NCS1	neuronal calcium sensor 1	NCS-1,FREQ	GO:0099509	regulation of presynaptic cytosolic calcium levels (GO:0099509)	BP	713
NAPA	HGNC:7641	NAPA	NSF attachment protein alpha		GO:0010807	regulation of synaptic vesicle priming (GO:0010807)	BP	716
NAPB	HGNC:15751	NAPB	NSF attachment protein beta	SNAP-BETA,SNAPB	GO:0010807	regulation of synaptic vesicle priming (GO:0010807)	BP	717
NAPA	HGNC:7641	NAPA	NSF attachment protein alpha		GO:0098793	presynapse (GO:0098793)	CC	718
NAPB	HGNC:15751	NAPB	NSF attachment protein beta	SNAP-BETA,SNAPB	GO:0098793	presynapse (GO:0098793)	CC	719
NAPG	HGNC:7642	NAPG	NSF attachment protein gamma		GO:0045202	synapse (GO:0045202)	CC	720
NCS1	HGNC:3953	NCS1	neuronal calcium sensor 1	NCS-1,FREQ	GO:2000300	regulation of synaptic vesicle exocytosis (GO:2000300)	BP	723
NAPB	HGNC:15751	NAPB	NSF attachment protein beta	SNAP-BETA,SNAPB	GO:0098794	postsynapse (GO:0098794)	CC	726
NAPA	HGNC:7641	NAPA	NSF attachment protein alpha		GO:0098794	postsynapse (GO:0098794)	CC	727
FXYD6	HGNC:4030	FXYD6	FXYD domain containing ion transport regulator 6		GO:0099056	integral component of presynaptic membrane (GO:0099056)	CC	730
FXYD6	HGNC:4030	FXYD6	FXYD domain containing ion transport regulator 6		GO:0099055	integral component of postsynaptic membrane (GO:0099055)	CC	731
TPD52	HGNC:12005	TPD52	tumor protein D52	D52,HD52,N8L	GO:0045202	synapse (GO:0045202)	CC	732
PIP5K1C	HGNC:8996	PIP5K1C	phosphatidylinositol-4-phosphate 5-kinase type 1 gamma	PIP5KGAMMA,KIAA0589,LCCS3	GO:1900242	regulation of synaptic vesicle endocytosis (GO:1900242)	BP	733
PIP5K1C	HGNC:8996	PIP5K1C	phosphatidylinositol-4-phosphate 5-kinase type 1 gamma	PIP5KGAMMA,KIAA0589,LCCS3	GO:0098835	presynaptic endocytic zone membrane (GO:0098835)	CC	734
PACSIN1	HGNC:8570	PACSIN1	protein kinase C and casein kinase substrate in neurons 1	SDPI	GO:0048488	synaptic vesicle endocytosis (GO:0048488)	BP	735
SLC6A17	HGNC:31399	SLC6A17	solute carrier family 6 member 17	NTT4	SYNGO:metabolism	metabolism	BP	750
ANKS1B	HGNC:24600	ANKS1B	ankyrin repeat and sterile alpha motif domain containing 1B	EB-1,AIDA-1,CAJALIN-2,ANKS2	GO:0014069	postsynaptic density (GO:0014069)	CC	755
ANKS1B	HGNC:24600	ANKS1B	ankyrin repeat and sterile alpha motif domain containing 1B	EB-1,AIDA-1,CAJALIN-2,ANKS2	GO:0099523	presynaptic cytosol (GO:0099523)	CC	756
CRTC1	HGNC:16062	CRTC1	CREB regulated transcription coactivator 1	KIAA0616,FLJ14027,TORC1,MECT1	GO:0014069	postsynaptic density (GO:0014069)	CC	758
SLC6A1	HGNC:11042	SLC6A1	solute carrier family 6 member 1	GAT1,GABATR,GABATHG,GAT-1,HGAT-1	GO:0098810	neurotransmitter reuptake (GO:0098810)	BP	762
SLC6A11	HGNC:11044	SLC6A11	solute carrier family 6 member 11	GAT3	GO:0001504	neurotransmitter uptake (GO:0001504)	BP	763
SLC6A1	HGNC:11042	SLC6A1	solute carrier family 6 member 1	GAT1,GABATR,GABATHG,GAT-1,HGAT-1	GO:0099056	integral component of presynaptic membrane (GO:0099056)	CC	764
CTTN	HGNC:3338	CTTN	cortactin	EMS1	GO:0098885	modification of postsynaptic actin cytoskeleton (GO:0098885)	BP	766
SLC6A1	HGNC:11042	SLC6A1	solute carrier family 6 member 1	GAT1,GABATR,GABATHG,GAT-1,HGAT-1	GO:0099055	integral component of postsynaptic membrane (GO:0099055)	CC	767
SLC6A11	HGNC:11044	SLC6A11	solute carrier family 6 member 11	GAT3	GO:0099056	integral component of presynaptic membrane (GO:0099056)	CC	768
SLC6A11	HGNC:11044	SLC6A11	solute carrier family 6 member 11	GAT3	GO:0099055	integral component of postsynaptic membrane (GO:0099055)	CC	769
ACAN	HGNC:319	ACAN	aggrecan	CSPGCP,CSPG1	GO:0098966	perisynaptic extracellular matrix (GO:0098966)	CC	776
TNR	HGNC:11953	TNR	tenascin R		GO:0098966	perisynaptic extracellular matrix (GO:0098966)	CC	778
NCAN	HGNC:2465	NCAN	neurocan	CSPG3	GO:0045202	synapse (GO:0045202)	CC	781
PTPRZ1	HGNC:9685	PTPRZ1	protein tyrosine phosphatase receptor type Z1	PTP18,RPTPB,PHOSPHACAN,PTPZ	GO:0045202	synapse (GO:0045202)	CC	784
PFN2	HGNC:8882	PFN2	profilin 2		GO:0098794	postsynapse (GO:0098794)	CC	800
PFN2	HGNC:8882	PFN2	profilin 2		GO:0099171	presynaptic modulation of chemical synaptic transmission (GO:0099171)	BP	801
ACTBL2	HGNC:17780	ACTBL2	actin beta like 2	DKFZP686D0972	GO:0045202	synapse (GO:0045202)	CC	802
ARPC2	HGNC:705	ARPC2	actin related protein 2/3 complex subunit 2	P34-ARC,ARC34	GO:0045202	synapse (GO:0045202)	CC	804
ARPC5L	HGNC:23366	ARPC5L	actin related protein 2/3 complex subunit 5 like	MGC3038,ARC16-2	GO:0045202	synapse (GO:0045202)	CC	805
ACTG1	HGNC:144	ACTG1	actin gamma 1	ACTG,DFNA20,DFNA26	GO:1900242	regulation of synaptic vesicle endocytosis (GO:1900242)	BP	811
ACTB	HGNC:132	ACTB	actin beta		GO:0098973	structural constituent of postsynaptic actin cytoskeleton (GO:0098973)	BP	812
ACTB	HGNC:132	ACTB	actin beta		GO:0098871	postsynaptic actin cytoskeleton (GO:0098871)	CC	814
ACTG1	HGNC:144	ACTG1	actin gamma 1	ACTG,DFNA20,DFNA26	GO:0098871	postsynaptic actin cytoskeleton (GO:0098871)	CC	815
ACTG1	HGNC:144	ACTG1	actin gamma 1	ACTG,DFNA20,DFNA26	GO:0098973	structural constituent of postsynaptic actin cytoskeleton (GO:0098973)	BP	816
ACTG1	HGNC:144	ACTG1	actin gamma 1	ACTG,DFNA20,DFNA26	GO:0098973	structural constituent of postsynaptic actin cytoskeleton (GO:0098973)	BP	818
PFN2	HGNC:8882	PFN2	profilin 2		GO:0098793	presynapse (GO:0098793)	CC	822
LGI1	HGNC:6572	LGI1	leucine rich glioma inactivated 1	IB1099,EPITEMPIN,EPT	GO:0043083	synaptic cleft (GO:0043083)	CC	823
ADAM23	HGNC:202	ADAM23	ADAM metallopeptidase domain 23	MDC3	GO:0099056	integral component of presynaptic membrane (GO:0099056)	CC	824
MARCKS	HGNC:6759	MARCKS	myristoylated alanine rich protein kinase C substrate	PKCSL,80K-L,MACS	GO:0099571	postsynaptic cytoskeleton (GO:0099571)	CC	825
MARCKS	HGNC:6759	MARCKS	myristoylated alanine rich protein kinase C substrate	PKCSL,80K-L,MACS	GO:0099523	presynaptic cytosol (GO:0099523)	CC	826
MARCKS	HGNC:6759	MARCKS	myristoylated alanine rich protein kinase C substrate	PKCSL,80K-L,MACS	GO:0099026	anchored component of presynaptic membrane (GO:0099026)	CC	827
MARCKS	HGNC:6759	MARCKS	myristoylated alanine rich protein kinase C substrate	PKCSL,80K-L,MACS	GO:0099025	anchored component of postsynaptic membrane (GO:0099025)	CC	828
MARCKS	HGNC:6759	MARCKS	myristoylated alanine rich protein kinase C substrate	PKCSL,80K-L,MACS	GO:1905274	regulation of modification of postsynaptic actin cytoskeleton (GO:1905274)	BP	829
MARCKSL1	HGNC:7142	MARCKSL1	MARCKS like 1	F52,MACMARCKS	GO:0099026	anchored component of presynaptic membrane (GO:0099026)	CC	831
MARCKSL1	HGNC:7142	MARCKSL1	MARCKS like 1	F52,MACMARCKS	GO:0008021	synaptic vesicle (GO:0008021)	CC	832
MARCKSL1	HGNC:7142	MARCKSL1	MARCKS like 1	F52,MACMARCKS	GO:0099523	presynaptic cytosol (GO:0099523)	CC	833
MARCKSL1	HGNC:7142	MARCKSL1	MARCKS like 1	F52,MACMARCKS	GO:0099509	regulation of presynaptic cytosolic calcium levels (GO:0099509)	BP	834
SLC8A1	HGNC:11068	SLC8A1	solute carrier family 8 member A1	NCX1	GO:1905060	calcium:cation antiporter activity involved in regulation of postsynaptic cytosolic calcium ion levels (GO:1905060)	BP	839
SLC8A1	HGNC:11068	SLC8A1	solute carrier family 8 member A1	NCX1	GO:0099055	integral component of postsynaptic membrane (GO:0099055)	CC	841
SLC8A2	HGNC:11069	SLC8A2	solute carrier family 8 member A2	NCX2,KIAA1087	GO:0099055	integral component of postsynaptic membrane (GO:0099055)	CC	842
PTPRS	HGNC:9681	PTPRS	protein tyrosine phosphatase receptor type S		GO:0099056	integral component of presynaptic membrane (GO:0099056)	CC	844
SLC8A2	HGNC:11069	SLC8A2	solute carrier family 8 member A2	NCX2,KIAA1087	GO:1905060	calcium:cation antiporter activity involved in regulation of postsynaptic cytosolic calcium ion levels (GO:1905060)	BP	845
INA	HGNC:6057	INA	internexin neuronal intermediate filament protein alpha	NF-66,NEF5	GO:0099160	postsynaptic intermediate filament cytoskeleton (GO:0099160)	CC	847
APBA1	HGNC:578	APBA1	amyloid beta precursor protein binding family A member 1	D9S411E,X11,MINT1	GO:0048787	presynaptic active zone membrane (GO:0048787)	CC	869
APBA1	HGNC:578	APBA1	amyloid beta precursor protein binding family A member 1	D9S411E,X11,MINT1	GO:0099171	presynaptic modulation of chemical synaptic transmission (GO:0099171)	BP	870
APBA1	HGNC:578	APBA1	amyloid beta precursor protein binding family A member 1	D9S411E,X11,MINT1	GO:0099171	presynaptic modulation of chemical synaptic transmission (GO:0099171)	BP	872
CALB1	HGNC:1434	CALB1	calbindin 1	CALB	GO:0099524	postsynaptic cytosol (GO:0099524)	CC	883
CALB1	HGNC:1434	CALB1	calbindin 1	CALB	GO:0099523	presynaptic cytosol (GO:0099523)	CC	884
CALB1	HGNC:1434	CALB1	calbindin 1	CALB	GO:0099534	calcium ion binding involved in regulation of presynaptic cytosolic calcium levels (GO:0099534)	BP	885
CAMK2A	HGNC:1460	CAMK2A	calcium/calmodulin dependent protein kinase II alpha	KIAA0968,CAMKIIΑ,CAMKA	GO:0099523	presynaptic cytosol (GO:0099523)	CC	886
CAMK2A	HGNC:1460	CAMK2A	calcium/calmodulin dependent protein kinase II alpha	KIAA0968,CAMKIIΑ,CAMKA	GO:0099524	postsynaptic cytosol (GO:0099524)	CC	887
CAMK2B	HGNC:1461	CAMK2B	calcium/calmodulin dependent protein kinase II beta	CAM2,CAMK2,CAMKIIB,CAMKB	GO:0014069	postsynaptic density (GO:0014069)	CC	888
CAMK2A	HGNC:1460	CAMK2A	calcium/calmodulin dependent protein kinase II alpha	KIAA0968,CAMKIIΑ,CAMKA	GO:0014069	postsynaptic density (GO:0014069)	CC	889
PFN1	HGNC:8881	PFN1	profilin 1		GO:0098793	presynapse (GO:0098793)	CC	890
PFN1	HGNC:8881	PFN1	profilin 1		GO:0098794	postsynapse (GO:0098794)	CC	891
CHMP2B	HGNC:24537	CHMP2B	charged multivesicular body protein 2B	DKFZP564O123,CHMP2.5,VPS2B	GO:0014069	postsynaptic density (GO:0014069)	CC	892
NRXN1	HGNC:8008	NRXN1	neurexin 1	KIAA0578,HS.22998	GO:0099056	integral component of presynaptic membrane (GO:0099056)	CC	894
NRXN1	HGNC:8008	NRXN1	neurexin 1	KIAA0578,HS.22998	GO:0150036	regulation of trans-synaptic signaling by endocannabinoid, modulating synaptic transmission (GO:0150036)	BP	895
NRXN1	HGNC:8008	NRXN1	neurexin 1	KIAA0578,HS.22998	GO:0098693	regulation of synaptic vesicle cycle (GO:0098693)	BP	898
CNTNAP1	HGNC:8011	CNTNAP1	contactin associated protein 1	P190,CASPR,CNTNAP	GO:0048786	presynaptic active zone (GO:0048786)	CC	899
NRXN1	HGNC:8008	NRXN1	neurexin 1	KIAA0578,HS.22998	GO:0099056	integral component of presynaptic membrane (GO:0099056)	CC	900
ATP1A3	HGNC:801	ATP1A3	ATPase Na+/K+ transporting subunit alpha 3	DYT12	GO:0099056	integral component of presynaptic membrane (GO:0099056)	CC	904
ATP1A3	HGNC:801	ATP1A3	ATPase Na+/K+ transporting subunit alpha 3	DYT12	GO:0098794	postsynapse (GO:0098794)	CC	905
CAPRIN1	HGNC:6743	CAPRIN1	cell cycle associated protein 1	CAPRIN-1,RNG105,M11S1,GPIAP1	GO:0045202	synapse (GO:0045202)	CC	906
TSC2	HGNC:12363	TSC2	TSC complex subunit 2	TUBERIN,PPP1R160,TSC4	GO:0045202	synapse (GO:0045202)	CC	907
QKI	HGNC:21100	QKI	QKI, KH domain containing RNA binding	QK3	GO:0045202	synapse (GO:0045202)	CC	908
CHMP2B	HGNC:24537	CHMP2B	charged multivesicular body protein 2B	DKFZP564O123,CHMP2.5,VPS2B	GO:0099175	regulation of postsynapse organization (GO:0099175)	BP	909
PPP1R9B	HGNC:9298	PPP1R9B	protein phosphatase 1 regulatory subunit 9B	SPINO,PPP1R9	GO:0014069	postsynaptic density (GO:0014069)	CC	914
CTBP1	HGNC:2494	CTBP1	C-terminal binding protein 1	BARS	GO:0098831	presynaptic active zone cytoplasmic component (GO:0098831)	CC	923
CAMK4	HGNC:1464	CAMK4	calcium/calmodulin dependent protein kinase IV	CAMK-GR,CAMKIV	GO:0098794	postsynapse (GO:0098794)	CC	924
CAMK4	HGNC:1464	CAMK4	calcium/calmodulin dependent protein kinase IV	CAMK-GR,CAMKIV	GO:0099527	postsynapse to nucleus signaling pathway (GO:0099527)	BP	925
CTBP1	HGNC:2494	CTBP1	C-terminal binding protein 1	BARS	GO:0099526	presynapse to nucleus signaling pathway (GO:0099526)	BP	928
PPFIA2	HGNC:9246	PPFIA2	PTPRF interacting protein alpha 2		GO:0045202	synapse (GO:0045202)	CC	931
PPFIA3	HGNC:9247	PPFIA3	PTPRF interacting protein alpha 3	KIAA0654,LPNA3,MGC126567,MGC126569	GO:0045202	synapse (GO:0045202)	CC	932
PPFIA2	HGNC:9246	PPFIA2	PTPRF interacting protein alpha 2		GO:2000300	regulation of synaptic vesicle exocytosis (GO:2000300)	BP	935
PPFIA2	HGNC:9246	PPFIA2	PTPRF interacting protein alpha 2		GO:0099181	structural constituent of presynapse (GO:0099181)	BP	936
CNTN2	HGNC:2172	CNTN2	contactin 2	TAG-1,TAX1,TAX,AXT	GO:0099025	anchored component of postsynaptic membrane (GO:0099025)	CC	937
PLCB1	HGNC:15917	PLCB1	phospholipase C beta 1	KIAA0581,PLC-I,PLC154	GO:0099178	regulation of retrograde trans-synaptic signaling by endocanabinoid (GO:0099178)	BP	940
PLCB1	HGNC:15917	PLCB1	phospholipase C beta 1	KIAA0581,PLC-I,PLC154	GO:0099170	postsynaptic modulation of chemical synaptic transmission (GO:0099170)	BP	941
CNTN1	HGNC:2171	CNTN1	contactin 1		GO:0099026	anchored component of presynaptic membrane (GO:0099026)	CC	945
CNTN1	HGNC:2171	CNTN1	contactin 1		GO:0099025	anchored component of postsynaptic membrane (GO:0099025)	CC	946
CAMK2B	HGNC:1461	CAMK2B	calcium/calmodulin dependent protein kinase II beta	CAM2,CAMK2,CAMKIIB,CAMKB	GO:0098973	structural constituent of postsynaptic actin cytoskeleton (GO:0098973)	BP	947
LIN7A	HGNC:17787	LIN7A	lin-7 homolog A, crumbs cell polarity complex component	MALS-1,TIP-33,LIN-7A,VELI1	GO:0045202	synapse (GO:0045202)	CC	951
PLCXD3	HGNC:31822	PLCXD3	phosphatidylinositol specific phospholipase C X domain containing 3		GO:0045202	synapse (GO:0045202)	CC	952
SDCBP	HGNC:10662	SDCBP	syndecan binding protein	SYCL,MDA-9,SDCBP1	GO:0099054	presynapse assembly (GO:0099054)	BP	954
CRTC1	HGNC:16062	CRTC1	CREB regulated transcription coactivator 1	KIAA0616,FLJ14027,TORC1,MECT1	GO:0099527	postsynapse to nucleus signaling pathway (GO:0099527)	BP	966
PPP2R1A	HGNC:9302	PPP2R1A	protein phosphatase 2 scaffold subunit Aalpha	PR65A,PP2A-AALPHA,PP2AA	GO:0045202	synapse (GO:0045202)	CC	970
PPP3R1	HGNC:9317	PPP3R1	protein phosphatase 3 regulatory subunit B, alpha	CALNB1,CNB,CNB1	GO:0099170	postsynaptic modulation of chemical synaptic transmission (GO:0099170)	BP	972
ANKS1B	HGNC:24600	ANKS1B	ankyrin repeat and sterile alpha motif domain containing 1B	EB-1,AIDA-1,CAJALIN-2,ANKS2	GO:0099527	postsynapse to nucleus signaling pathway (GO:0099527)	BP	974
ALDOC	HGNC:418	ALDOC	aldolase, fructose-bisphosphate C		GO:0099524	postsynaptic cytosol (GO:0099524)	CC	976
CAMK2A	HGNC:1460	CAMK2A	calcium/calmodulin dependent protein kinase II alpha	KIAA0968,CAMKIIΑ,CAMKA	GO:0099148	regulation of synaptic vesicle docking (GO:0099148)	BP	981
DYNLL2	HGNC:24596	DYNLL2	dynein light chain LC8-type 2	MGC17810,DNCL1B,RSPH22	GO:0014069	postsynaptic density (GO:0014069)	CC	983
AKAP5	HGNC:375	AKAP5	A-kinase anchoring protein 5	AKAP75,AKAP79	GO:0099092	postsynaptic density, intracellular component (GO:0099092)	CC	987
ACTN2	HGNC:164	ACTN2	actinin alpha 2		GO:0098871	postsynaptic actin cytoskeleton (GO:0098871)	CC	988
GIPC1	HGNC:1226	GIPC1	GIPC PDZ domain containing family member 1	TIP-2,HS.6454,GIPC,SEMCAP,GLUT1CBP,SYNECTIN,C19ORF3,RGS19IP1	GO:0098793	presynapse (GO:0098793)	CC	989
GIPC1	HGNC:1226	GIPC1	GIPC PDZ domain containing family member 1	TIP-2,HS.6454,GIPC,SEMCAP,GLUT1CBP,SYNECTIN,C19ORF3,RGS19IP1	GO:0098794	postsynapse (GO:0098794)	CC	990
CTNNA2	HGNC:2510	CTNNA2	catenin alpha 2	CAP-R,CT114	GO:0099092	postsynaptic density, intracellular component (GO:0099092)	CC	992
ATP8A1	HGNC:13531	ATP8A1	ATPase phospholipid transporting 8A1	ATPIA	GO:0030285	integral component of synaptic vesicle membrane (GO:0030285)	CC	993
CTNNA2	HGNC:2510	CTNNA2	catenin alpha 2	CAP-R,CT114	GO:0098831	presynaptic active zone cytoplasmic component (GO:0098831)	CC	994
CTTN	HGNC:3338	CTTN	cortactin	EMS1	GO:0098871	postsynaptic actin cytoskeleton (GO:0098871)	CC	995
CTNNA2	HGNC:2510	CTNNA2	catenin alpha 2	CAP-R,CT114	GO:0098885	modification of postsynaptic actin cytoskeleton (GO:0098885)	BP	996
NEFM	HGNC:7734	NEFM	neurofilament medium chain	NFM,NF-M,NEF3	GO:0099160	postsynaptic intermediate filament cytoskeleton (GO:0099160)	CC	997
CTNNB1	HGNC:2514	CTNNB1	catenin beta 1	BETA-CATENIN,ARMADILLO,CTNNB	GO:0099092	postsynaptic density, intracellular component (GO:0099092)	CC	999
CTNNB1	HGNC:2514	CTNNB1	catenin beta 1	BETA-CATENIN,ARMADILLO,CTNNB	GO:0098831	presynaptic active zone cytoplasmic component (GO:0098831)	CC	1000
CTNNB1	HGNC:2514	CTNNB1	catenin beta 1	BETA-CATENIN,ARMADILLO,CTNNB	GO:0097091	synaptic vesicle clustering (GO:0097091)	BP	1001
NEFM	HGNC:7734	NEFM	neurofilament medium chain	NFM,NF-M,NEF3	GO:0099182	presynaptic intermediate filament cytoskeleton (GO:0099182)	CC	1002
SPARCL1	HGNC:11220	SPARCL1	SPARC like 1	MAST9	GO:0098965	extracellular matrix of synaptic cleft (GO:0098965)	CC	1003
SPARCL1	HGNC:11220	SPARCL1	SPARC like 1	MAST9	GO:0099560	synapse adhesion between pre- and post-synapse (GO:0099560)	BP	1004
CTTN	HGNC:3338	CTTN	cortactin	EMS1	GO:0098885	modification of postsynaptic actin cytoskeleton (GO:0098885)	BP	1005
SEPTIN3	HGNC:10750	SEPTIN3	septin 3	SEP3,SEPT3	GO:0098793	presynapse (GO:0098793)	CC	1009
ADGRL1	HGNC:20973	ADGRL1	adhesion G protein-coupled receptor L1	KIAA0821,CIRL1,LEC2,LPHN1	GO:0099056	integral component of presynaptic membrane (GO:0099056)	CC	1012
HSPA8	HGNC:5241	HSPA8	heat shock protein family A (Hsp70) member 8	HSC71,HSC70,HSP73,HSPA10	GO:0016191	synaptic vesicle uncoating (GO:0016191)	BP	1014
CADM1	HGNC:5951	CADM1	cell adhesion molecule 1	NECL2,ST17,BL2,SYNCAM,IGSF4A,NECL-2,SYNCAM1,RA175,TSLC1,IGSF4	GO:0099560	synapse adhesion between pre- and post-synapse (GO:0099560)	BP	1016
CADM1	HGNC:5951	CADM1	cell adhesion molecule 1	NECL2,ST17,BL2,SYNCAM,IGSF4A,NECL-2,SYNCAM1,RA175,TSLC1,IGSF4	GO:0099054	presynapse assembly (GO:0099054)	BP	1018
CADM1	HGNC:5951	CADM1	cell adhesion molecule 1	NECL2,ST17,BL2,SYNCAM,IGSF4A,NECL-2,SYNCAM1,RA175,TSLC1,IGSF4	GO:0098942	retrograde trans-synaptic signaling by trans-synaptic protein complex (GO:0098942)	BP	1019
AP2M1	HGNC:564	AP2M1	adaptor related protein complex 2 subunit mu 1	AP50,CLAPM1	GO:0048488	synaptic vesicle endocytosis (GO:0048488)	BP	1020
PPP3CC	HGNC:9316	PPP3CC	protein phosphatase 3 catalytic subunit gamma	CALNA3,PP2BGAMMA	GO:0099523	presynaptic cytosol (GO:0099523)	CC	1024
PPP3CC	HGNC:9316	PPP3CC	protein phosphatase 3 catalytic subunit gamma	CALNA3,PP2BGAMMA	GO:1900242	regulation of synaptic vesicle endocytosis (GO:1900242)	BP	1025
SEPTIN5	HGNC:9164	SEPTIN5	septin 5	HCDCREL-1,SEPTIN-5,CDCREL-1,PNUTL1,SEPT5	GO:0098793	presynapse (GO:0098793)	CC	1026
SEPTIN6	HGNC:15848	SEPTIN6	septin 6	KIAA0128,MGC16619,MGC20339,SEPTIN-6,SEPT6	GO:0098793	presynapse (GO:0098793)	CC	1027
SEPTIN7	HGNC:1717	SEPTIN7	septin 7	CDC3,SEPT7A,SEPTIN-7,CDC10,SEPT7	GO:0042734	presynaptic membrane (GO:0042734)	CC	1028
NCSTN	HGNC:17091	NCSTN	nicastrin	KIAA0253	GO:0099056	integral component of presynaptic membrane (GO:0099056)	CC	1032
PPFIA2	HGNC:9246	PPFIA2	PTPRF interacting protein alpha 2		GO:0099054	presynapse assembly (GO:0099054)	BP	1037
PPFIA3	HGNC:9247	PPFIA3	PTPRF interacting protein alpha 3	KIAA0654,LPNA3,MGC126567,MGC126569	GO:0099054	presynapse assembly (GO:0099054)	BP	1037
CTNND2	HGNC:2516	CTNND2	catenin delta 2	NPRAP,GT24	GO:0014069	postsynaptic density (GO:0014069)	CC	1038
FLOT1	HGNC:3757	FLOT1	flotillin 1		GO:0098793	presynapse (GO:0098793)	CC	1041
SNCA	HGNC:11138	SNCA	synuclein alpha	NACP,PARK1,PARK4	GO:0030672	synaptic vesicle membrane (GO:0030672)	CC	1047
IQSEC2	HGNC:29059	IQSEC2	IQ motif and Sec7 domain ArfGEF 2	KIAA0522,BRAG1,IQ-ARFGEF,MRX1,MRX78,MRX18	GO:0099092	postsynaptic density, intracellular component (GO:0099092)	CC	1053
IQSEC2	HGNC:29059	IQSEC2	IQ motif and Sec7 domain ArfGEF 2	KIAA0522,BRAG1,IQ-ARFGEF,MRX1,MRX78,MRX18	GO:0098831	presynaptic active zone cytoplasmic component (GO:0098831)	CC	1054
APP	HGNC:620	APP	amyloid beta precursor protein	ALPHA-SAPP	GO:0048786	presynaptic active zone (GO:0048786)	CC	1055
RAPH1	HGNC:14436	RAPH1	Ras association (RalGDS/AF-6) and pleckstrin homology domains 1	KIAA1681,ALS2CR9,ALS2CR18	GO:0099054	presynapse assembly (GO:0099054)	BP	1056
IQSEC2	HGNC:29059	IQSEC2	IQ motif and Sec7 domain ArfGEF 2	KIAA0522,BRAG1,IQ-ARFGEF,MRX1,MRX78,MRX18	GO:0098696	regulation of neurotransmitter receptor localization to postsynaptic specialization membrane (GO:0098696)	BP	1057
IQSEC1	HGNC:29112	IQSEC1	IQ motif and Sec7 domain ArfGEF 1	KIAA0763,GEP100,BRAG2,ARF-GEP100	GO:0099092	postsynaptic density, intracellular component (GO:0099092)	CC	1058
CDH2	HGNC:1759	CDH2	cadherin 2	CDHN,CD325,NCAD	GO:0099055	integral component of postsynaptic membrane (GO:0099055)	CC	1059
IQSEC1	HGNC:29112	IQSEC1	IQ motif and Sec7 domain ArfGEF 1	KIAA0763,GEP100,BRAG2,ARF-GEP100	GO:0099149	regulation of postsynaptic neurotransmitter receptor endocytosis (GO:0099149)	BP	1060
PPP3CA	HGNC:9314	PPP3CA	protein phosphatase 3 catalytic subunit alpha	PPP2B,CALN,CALNA	GO:0045202	synapse (GO:0045202)	CC	1062
PPP3CB	HGNC:9315	PPP3CB	protein phosphatase 3 catalytic subunit beta	CALNA2,PP2BBETA,CALNB	GO:0045202	synapse (GO:0045202)	CC	1063
CDC42	HGNC:1736	CDC42	cell division cycle 42	G25K,CDC42HS	GO:0099159	regulation of modification of postsynaptic structure (GO:0099159)	BP	1064
CTNND1	HGNC:2515	CTNND1	catenin delta 1	KIAA0384,P120CAS,P120CTN,CTNND	GO:0099072	regulation of postsynaptic membrane neurotransmitter receptor levels (GO:0099072)	BP	1067
CALB2	HGNC:1435	CALB2	calbindin 2	CAL2	GO:0045202	synapse (GO:0045202)	CC	1072
IQSEC2	HGNC:29059	IQSEC2	IQ motif and Sec7 domain ArfGEF 2	KIAA0522,BRAG1,IQ-ARFGEF,MRX1,MRX78,MRX18	GO:0050804	modulation of chemical synaptic transmission (GO:0050804)	BP	1077
ADRA2A	HGNC:281	ADRA2A	adrenoceptor alpha 2A	ADRAR,ADRA2,ADRA2R	GO:0099061	integral component of postsynaptic density membrane (GO:0099061)	CC	1081
ADRA2A	HGNC:281	ADRA2A	adrenoceptor alpha 2A	ADRAR,ADRA2,ADRA2R	GO:0099055	integral component of postsynaptic membrane (GO:0099055)	CC	1082
ADRA2A	HGNC:281	ADRA2A	adrenoceptor alpha 2A	ADRAR,ADRA2,ADRA2R	GO:0099059	integral component of presynaptic active zone membrane (GO:0099059)	CC	1083
MAL2	HGNC:13634	MAL2	mal, T cell differentiation protein 2		GO:0030285	integral component of synaptic vesicle membrane (GO:0030285)	CC	1087
SGTA	HGNC:10819	SGTA	small glutamine rich tetratricopeptide repeat co-chaperone alpha	UBP,VPU,HSGT,ALPHASGT,SGT	GO:0098850	extrinsic component of synaptic vesicle membrane (GO:0098850)	CC	1094
ADRA2A	HGNC:281	ADRA2A	adrenoceptor alpha 2A	ADRAR,ADRA2,ADRA2R	GO:0099171	presynaptic modulation of chemical synaptic transmission (GO:0099171)	BP	1100
SLC30A3	HGNC:11014	SLC30A3	solute carrier family 30 member 3	ZNT3	GO:0030285	integral component of synaptic vesicle membrane (GO:0030285)	CC	1103
RAB35	HGNC:9774	RAB35	RAB35, member RAS oncogene family	H-RAY	GO:0099532	synaptic vesicle endosomal processing (GO:0099532)	BP	1105
SLC30A3	HGNC:11014	SLC30A3	solute carrier family 30 member 3	ZNT3	GO:0099180	zinc ion import into synaptic vesicle (GO:0099180)	BP	1106
GRM7	HGNC:4599	GRM7	glutamate metabotropic receptor 7	GPRC1G,MGLU7,MGLUR7,PPP1R87	GO:0099059	integral component of presynaptic active zone membrane (GO:0099059)	CC	1119
SYP	HGNC:11506	SYP	synaptophysin	MRX96	GO:0030285	integral component of synaptic vesicle membrane (GO:0030285)	CC	1136
MAPK1	HGNC:6871	MAPK1	mitogen-activated protein kinase 1	ERK2,P41MAPK,MAPK2,PRKM2,PRKM1	GO:0014069	postsynaptic density (GO:0014069)	CC	1137
STXBP5	HGNC:19665	STXBP5	syntaxin binding protein 5	TOMOSYN,LLGL3,TOMOSYN-1	GO:0099523	presynaptic cytosol (GO:0099523)	CC	1138
SHANK3	HGNC:14294	SHANK3	SH3 and multiple ankyrin repeat domains 3	SPANK-2,PROSAP2,KIAA1650,PSAP2	GO:0098919	structural constituent of postsynaptic density (GO:0098919)	BP	1139
SPTBN2	HGNC:11276	SPTBN2	spectrin beta, non-erythrocytic 2	SCA5	GO:0098793	presynapse (GO:0098793)	CC	1140
STXBP5	HGNC:19665	STXBP5	syntaxin binding protein 5	TOMOSYN,LLGL3,TOMOSYN-1	GO:0098888	extrinsic component of presynaptic membrane (GO:0098888)	CC	1141
STXBP5	HGNC:19665	STXBP5	syntaxin binding protein 5	TOMOSYN,LLGL3,TOMOSYN-1	GO:0010807	regulation of synaptic vesicle priming (GO:0010807)	BP	1142
MAP2K1	HGNC:6840	MAP2K1	mitogen-activated protein kinase kinase 1	MEK1,MAPKK1,MKK1,PRKMK1	GO:0014069	postsynaptic density (GO:0014069)	CC	1143
SYT3	HGNC:11511	SYT3	synaptotagmin 3		GO:0099699	integral component of synaptic membrane (GO:0099699)	CC	1144
SYN3	HGNC:11496	SYN3	synapsin III		GO:0098850	extrinsic component of synaptic vesicle membrane (GO:0098850)	CC	1156
SYN3	HGNC:11496	SYN3	synapsin III		GO:0097091	synaptic vesicle clustering (GO:0097091)	BP	1157
SYN2	HGNC:11495	SYN2	synapsin II	SYNII,SYNIIA,SYNIIB	GO:0097091	synaptic vesicle clustering (GO:0097091)	BP	1158
SYN2	HGNC:11495	SYN2	synapsin II	SYNII,SYNIIA,SYNIIB	GO:0098850	extrinsic component of synaptic vesicle membrane (GO:0098850)	CC	1159
STX1A	HGNC:11433	STX1A	syntaxin 1A	HPC-1,P35-1,STX1	GO:0016079	synaptic vesicle exocytosis (GO:0016079)	BP	1160
SCAMP5	HGNC:30386	SCAMP5	secretory carrier membrane protein 5	MGC24969	GO:0030285	integral component of synaptic vesicle membrane (GO:0030285)	CC	1161
STX1A	HGNC:11433	STX1A	syntaxin 1A	HPC-1,P35-1,STX1	GO:0030285	integral component of synaptic vesicle membrane (GO:0030285)	CC	1162
STX1A	HGNC:11433	STX1A	syntaxin 1A	HPC-1,P35-1,STX1	GO:0099056	integral component of presynaptic membrane (GO:0099056)	CC	1163
SYNGR1	HGNC:11498	SYNGR1	synaptogyrin 1		GO:0030285	integral component of synaptic vesicle membrane (GO:0030285)	CC	1164
SYNGR3	HGNC:11501	SYNGR3	synaptogyrin 3		GO:0008021	synaptic vesicle (GO:0008021)	CC	1166
SYNGR3	HGNC:11501	SYNGR3	synaptogyrin 3		GO:0051580	regulation of neurotransmitter uptake (GO:0051580)	BP	1167
RAB5A	HGNC:9783	RAB5A	RAB5A, member RAS oncogene family	RAB5	GO:0048488	synaptic vesicle endocytosis (GO:0048488)	BP	1169
SLC32A1	HGNC:11018	SLC32A1	solute carrier family 32 member 1	VGAT,BA122O1.1,VIAAT	GO:0030285	integral component of synaptic vesicle membrane (GO:0030285)	CC	1171
SLC32A1	HGNC:11018	SLC32A1	solute carrier family 32 member 1	VGAT,BA122O1.1,VIAAT	GO:0098700	synaptic vesicle neurotransmitter loading (GO:0098700)	BP	1172
EPS15L1	HGNC:24634	EPS15L1	epidermal growth factor receptor pathway substrate 15 like 1	EPS15R	GO:0048488	synaptic vesicle endocytosis (GO:0048488)	BP	1176
EPN1	HGNC:21604	EPN1	epsin 1		GO:0048488	synaptic vesicle endocytosis (GO:0048488)	BP	1177
ITSN1	HGNC:6183	ITSN1	intersectin 1	SH3P17,MGC134948,MGC134949,SH3D1A,ITSN	GO:0048488	synaptic vesicle endocytosis (GO:0048488)	BP	1178
ITSN1	HGNC:6183	ITSN1	intersectin 1	SH3P17,MGC134948,MGC134949,SH3D1A,ITSN	GO:1905274	regulation of modification of postsynaptic actin cytoskeleton (GO:1905274)	BP	1179
GRIPAP1	HGNC:18706	GRIPAP1	GRIP1 associated protein 1	GRASP-1,GRASP1,KIAA1167,MPMGP800B12492Q3,DKFZP434P0630	GO:0099158	regulation of recycling endosome localization within postsynapse (GO:0099158)	BP	1189
GRIPAP1	HGNC:18706	GRIPAP1	GRIP1 associated protein 1	GRASP-1,GRASP1,KIAA1167,MPMGP800B12492Q3,DKFZP434P0630	GO:0099152	regulation of neurotransmitter receptor transport, endosome to postsynaptic membrane (GO:0099152)	BP	1190
GRIA2	HGNC:4572	GRIA2	glutamate ionotropic receptor AMPA type subunit 2	GLUA2,GLURB,GLUR-K2,GLUR-B,GLUR-2,GLUR2	GO:0099059	integral component of presynaptic active zone membrane (GO:0099059)	CC	1194
GRIA1	HGNC:4571	GRIA1	glutamate ionotropic receptor AMPA type subunit 1	GLUA1,GLURA,GLUR1	GO:0099056	integral component of presynaptic membrane (GO:0099056)	CC	1195
GRIA2	HGNC:4572	GRIA2	glutamate ionotropic receptor AMPA type subunit 2	GLUA2,GLURB,GLUR-K2,GLUR-B,GLUR-2,GLUR2	GO:0099056	integral component of presynaptic membrane (GO:0099056)	CC	1196
GRIA3	HGNC:4573	GRIA3	glutamate ionotropic receptor AMPA type subunit 3	GLUA3,GLURC,MRX94,GLUR-3,GLUR-C,GLUR-K3,IGLUR3,GLUR3	GO:0099056	integral component of presynaptic membrane (GO:0099056)	CC	1197
GRIA1	HGNC:4571	GRIA1	glutamate ionotropic receptor AMPA type subunit 1	GLUA1,GLURA,GLUR1	GO:0099055	integral component of postsynaptic membrane (GO:0099055)	CC	1198
GRIA2	HGNC:4572	GRIA2	glutamate ionotropic receptor AMPA type subunit 2	GLUA2,GLURB,GLUR-K2,GLUR-B,GLUR-2,GLUR2	GO:0099055	integral component of postsynaptic membrane (GO:0099055)	CC	1199
GRIA3	HGNC:4573	GRIA3	glutamate ionotropic receptor AMPA type subunit 3	GLUA3,GLURC,MRX94,GLUR-3,GLUR-C,GLUR-K3,IGLUR3,GLUR3	GO:0099055	integral component of postsynaptic membrane (GO:0099055)	CC	1200
GRIA1	HGNC:4571	GRIA1	glutamate ionotropic receptor AMPA type subunit 1	GLUA1,GLURA,GLUR1	GO:0099059	integral component of presynaptic active zone membrane (GO:0099059)	CC	1203
GRIA1	HGNC:4571	GRIA1	glutamate ionotropic receptor AMPA type subunit 1	GLUA1,GLURA,GLUR1	GO:0099061	integral component of postsynaptic density membrane (GO:0099061)	CC	1205
GRIA2	HGNC:4572	GRIA2	glutamate ionotropic receptor AMPA type subunit 2	GLUA2,GLURB,GLUR-K2,GLUR-B,GLUR-2,GLUR2	GO:0099056	integral component of presynaptic membrane (GO:0099056)	CC	1206
SV2C	HGNC:30670	SV2C	synaptic vesicle glycoprotein 2C	SLC22B3	GO:2000300	regulation of synaptic vesicle exocytosis (GO:2000300)	BP	1207
GRIA1	HGNC:4571	GRIA1	glutamate ionotropic receptor AMPA type subunit 1	GLUA1,GLURA,GLUR1	GO:0099507	ligand-gated ion channel activity involved in regulation of presynaptic membrane potential (GO:0099507)	BP	1209
SNAP47	HGNC:30669	SNAP47	synaptosome associated protein 47	SVAP1,SNAP-47,C1ORF142	GO:0048786	presynaptic active zone (GO:0048786)	CC	1211
GRIA2	HGNC:4572	GRIA2	glutamate ionotropic receptor AMPA type subunit 2	GLUA2,GLURB,GLUR-K2,GLUR-B,GLUR-2,GLUR2	GO:0099507	ligand-gated ion channel activity involved in regulation of presynaptic membrane potential (GO:0099507)	BP	1212
GRIA3	HGNC:4573	GRIA3	glutamate ionotropic receptor AMPA type subunit 3	GLUA3,GLURC,MRX94,GLUR-3,GLUR-C,GLUR-K3,IGLUR3,GLUR3	GO:0099507	ligand-gated ion channel activity involved in regulation of presynaptic membrane potential (GO:0099507)	BP	1224
PTPRN2	HGNC:9677	PTPRN2	protein tyrosine phosphatase receptor type N2	KIAA0387,PHOGRIN,ICAAR,IA-2BETA	GO:0030285	integral component of synaptic vesicle membrane (GO:0030285)	CC	1229
VPS45	HGNC:14579	VPS45	vacuolar protein sorting 45 homolog	H-VPS45,VPS45B,VPS45A	GO:0008021	synaptic vesicle (GO:0008021)	CC	1230
SYN1	HGNC:11494	SYN1	synapsin I	MRX50	GO:0098850	extrinsic component of synaptic vesicle membrane (GO:0098850)	CC	1231
SYN2	HGNC:11495	SYN2	synapsin II	SYNII,SYNIIA,SYNIIB	GO:0098850	extrinsic component of synaptic vesicle membrane (GO:0098850)	CC	1232
SYN3	HGNC:11496	SYN3	synapsin III		GO:0098850	extrinsic component of synaptic vesicle membrane (GO:0098850)	CC	1233
SV2B	HGNC:16874	SV2B	synaptic vesicle glycoprotein 2B	KIAA0735,HST19680,SLC22B2	GO:0030285	integral component of synaptic vesicle membrane (GO:0030285)	CC	1234
SV2A	HGNC:20566	SV2A	synaptic vesicle glycoprotein 2A	SV2,KIAA0736,SLC22B1	GO:0030285	integral component of synaptic vesicle membrane (GO:0030285)	CC	1235
SV2C	HGNC:30670	SV2C	synaptic vesicle glycoprotein 2C	SLC22B3	GO:0030285	integral component of synaptic vesicle membrane (GO:0030285)	CC	1236
EXOC4	HGNC:30389	EXOC4	exocyst complex component 4	KIAA1699,MGC27170,SEC8,SEC8P,SEC8L1	GO:0008021	synaptic vesicle (GO:0008021)	CC	1237
SEC22B	HGNC:10700	SEC22B	SEC22 homolog B, vesicle trafficking protein	ERS-24,SEC22L1	GO:0008021	synaptic vesicle (GO:0008021)	CC	1238
STX6	HGNC:11441	STX6	syntaxin 6		GO:0030285	integral component of synaptic vesicle membrane (GO:0030285)	CC	1240
STX7	HGNC:11442	STX7	syntaxin 7		GO:0030285	integral component of synaptic vesicle membrane (GO:0030285)	CC	1241
WFS1	HGNC:12762	WFS1	wolframin ER transmembrane glycoprotein	DIDMOAD,WFS,DFNA6,DFNA14,DFNA38	GO:0030285	integral component of synaptic vesicle membrane (GO:0030285)	CC	1243
LAMP1	HGNC:6499	LAMP1	lysosomal associated membrane protein 1	CD107A	GO:0030285	integral component of synaptic vesicle membrane (GO:0030285)	CC	1244
STX12	HGNC:11430	STX12	syntaxin 12	STX13,STX14	GO:0030285	integral component of synaptic vesicle membrane (GO:0030285)	CC	1245
STX1A	HGNC:11433	STX1A	syntaxin 1A	HPC-1,P35-1,STX1	GO:0030285	integral component of synaptic vesicle membrane (GO:0030285)	CC	1246
STX1A	HGNC:11433	STX1A	syntaxin 1A	HPC-1,P35-1,STX1	GO:0016079	synaptic vesicle exocytosis (GO:0016079)	BP	1247
STX1B	HGNC:18539	STX1B	syntaxin 1B	STX1B1,STX1B2	GO:0016079	synaptic vesicle exocytosis (GO:0016079)	BP	1248
GABRA3	HGNC:4077	GABRA3	gamma-aminobutyric acid type A receptor subunit alpha3		GO:0099060	integral component of postsynaptic specialization membrane (GO:0099060)	CC	1249
STXBP5	HGNC:19665	STXBP5	syntaxin binding protein 5	TOMOSYN,LLGL3,TOMOSYN-1	GO:0008021	synaptic vesicle (GO:0008021)	CC	1250
GABBR1	HGNC:4070	GABBR1	gamma-aminobutyric acid type B receptor subunit 1	HGB1A,GPRC3A	GO:0099056	integral component of presynaptic membrane (GO:0099056)	CC	1251
GABRA3	HGNC:4077	GABRA3	gamma-aminobutyric acid type A receptor subunit alpha3		GO:0099059	integral component of presynaptic active zone membrane (GO:0099059)	CC	1252
ADAM10	HGNC:188	ADAM10	ADAM metallopeptidase domain 10	KUZ,HST18717,CD156C	GO:0099173	postsynapse organization (GO:0099173)	BP	1253
STXBP5	HGNC:19665	STXBP5	syntaxin binding protein 5	TOMOSYN,LLGL3,TOMOSYN-1	GO:0098674	extrinsic component of neuronal dense core vesicle membrane (GO:0098674)	CC	1254
EHD1	HGNC:3242	EHD1	EH domain containing 1	H-PAST,HPAST1,FLJ42622,FLJ44618,PAST1	GO:0048488	synaptic vesicle endocytosis (GO:0048488)	BP	1255
STXBP5L	HGNC:30757	STXBP5L	syntaxin binding protein 5L	KIAA1006,LLGL4,TOMOSYN-2	GO:0098992	neuronal dense core vesicle (GO:0098992)	CC	1256
STXBP5L	HGNC:30757	STXBP5L	syntaxin binding protein 5L	KIAA1006,LLGL4,TOMOSYN-2	GO:2000300	regulation of synaptic vesicle exocytosis (GO:2000300)	BP	1257
STXBP5	HGNC:19665	STXBP5	syntaxin binding protein 5	TOMOSYN,LLGL3,TOMOSYN-1	GO:0099161	regulation of presynaptic dense core vesicle exocytosis (GO:0099161)	BP	1259
STXBP5	HGNC:19665	STXBP5	syntaxin binding protein 5	TOMOSYN,LLGL3,TOMOSYN-1	GO:0099504	synaptic vesicle cycle (GO:0099504)	BP	1260
STX6	HGNC:11441	STX6	syntaxin 6		GO:0030285	integral component of synaptic vesicle membrane (GO:0030285)	CC	1265
GABRA2	HGNC:4076	GABRA2	gamma-aminobutyric acid type A receptor subunit alpha2		GO:0099059	integral component of presynaptic active zone membrane (GO:0099059)	CC	1266
GABRA2	HGNC:4076	GABRA2	gamma-aminobutyric acid type A receptor subunit alpha2		GO:0099060	integral component of postsynaptic specialization membrane (GO:0099060)	CC	1267
CNTNAP4	HGNC:18747	CNTNAP4	contactin associated protein family member 4	CASPR4,KIAA1763	GO:0050807	regulation of synapse organization (GO:0050807)	BP	1281
AP3D1	HGNC:568	AP3D1	adaptor related protein complex 3 subunit delta 1	ADTD	GO:0016182	synaptic vesicle budding from endosome (GO:0016182)	BP	1282
NEFL	HGNC:7739	NEFL	neurofilament light chain	NFL,CMT1F,CMT2E,NF68,PPP1R110	GO:0099160	postsynaptic intermediate filament cytoskeleton (GO:0099160)	CC	1288
NEFH	HGNC:7737	NEFH	neurofilament heavy chain	NF-H,NFH	GO:0099160	postsynaptic intermediate filament cytoskeleton (GO:0099160)	CC	1289
STX6	HGNC:11441	STX6	syntaxin 6		GO:0016189	synaptic vesicle to endosome fusion (GO:0016189)	BP	1290
ANKS1B	HGNC:24600	ANKS1B	ankyrin repeat and sterile alpha motif domain containing 1B	EB-1,AIDA-1,CAJALIN-2,ANKS2	GO:0099092	postsynaptic density, intracellular component (GO:0099092)	CC	1295
ANKS1B	HGNC:24600	ANKS1B	ankyrin repeat and sterile alpha motif domain containing 1B	EB-1,AIDA-1,CAJALIN-2,ANKS2	GO:0099565	postsynaptic process involved in chemical synaptic transmission (GO:0099565)	BP	1296
GABRA1	HGNC:4075	GABRA1	gamma-aminobutyric acid type A receptor subunit alpha1	EJM5	GO:0099060	integral component of postsynaptic specialization membrane (GO:0099060)	CC	1301
SYT7	HGNC:11514	SYT7	synaptotagmin 7	IPCA-7,SYT-VII,MGC150517,PCANAP7	GO:0099056	integral component of presynaptic membrane (GO:0099056)	CC	1314
CAPRIN1	HGNC:6743	CAPRIN1	cell cycle associated protein 1	CAPRIN-1,RNG105,M11S1,GPIAP1	GO:0098794	postsynapse (GO:0098794)	CC	1317
RPL8	HGNC:10368	RPL8	ribosomal protein L8	UL2	GO:0098794	postsynapse (GO:0098794)	CC	1318
RPLP0	HGNC:10371	RPLP0	ribosomal protein lateral stalk subunit P0	PRLP0,L10E,RPP0,LP0,UL10	GO:0098794	postsynapse (GO:0098794)	CC	1319
RPL5	HGNC:10360	RPL5	ribosomal protein L5	PPP1R135,UL18	GO:0014069	postsynaptic density (GO:0014069)	CC	1321
SYT7	HGNC:11514	SYT7	synaptotagmin 7	IPCA-7,SYT-VII,MGC150517,PCANAP7	GO:1900242	regulation of synaptic vesicle endocytosis (GO:1900242)	BP	1322
GABRA1	HGNC:4075	GABRA1	gamma-aminobutyric acid type A receptor subunit alpha1	EJM5	GO:0099507	ligand-gated ion channel activity involved in regulation of presynaptic membrane potential (GO:0099507)	BP	1324
GABRA3	HGNC:4077	GABRA3	gamma-aminobutyric acid type A receptor subunit alpha3		GO:0099507	ligand-gated ion channel activity involved in regulation of presynaptic membrane potential (GO:0099507)	BP	1325
GABRA2	HGNC:4076	GABRA2	gamma-aminobutyric acid type A receptor subunit alpha2		GO:0099507	ligand-gated ion channel activity involved in regulation of presynaptic membrane potential (GO:0099507)	BP	1326
PPP3R1	HGNC:9317	PPP3R1	protein phosphatase 3 regulatory subunit B, alpha	CALNB1,CNB,CNB1	GO:0099170	postsynaptic modulation of chemical synaptic transmission (GO:0099170)	BP	1329
GABRA2	HGNC:4076	GABRA2	gamma-aminobutyric acid type A receptor subunit alpha2		GO:1904315	transmitter-gated ion channel activity involved in regulation of postsynaptic membrane potential (GO:1904315)	BP	1332
GABBR1	HGNC:4070	GABBR1	gamma-aminobutyric acid type B receptor subunit 1	HGB1A,GPRC3A	GO:0150047	G protein-coupled neurotransmitter receptor activity involved in regulation of presynaptic membrane potential (GO:0150047)	BP	1339
NEDD4	HGNC:7727	NEDD4	NEDD4 E3 ubiquitin protein ligase	KIAA0093,MGC176705,NEDD4-1	GO:0099149	regulation of postsynaptic neurotransmitter receptor endocytosis (GO:0099149)	BP	1340
MAP2K1	HGNC:6840	MAP2K1	mitogen-activated protein kinase kinase 1	MEK1,MAPKK1,MKK1,PRKMK1	GO:0098696	regulation of neurotransmitter receptor localization to postsynaptic specialization membrane (GO:0098696)	BP	1342
PURA	HGNC:9701	PURA	purine rich element binding protein A	PURALPHA,PUR1,PUR-ALPHA	GO:0098794	postsynapse (GO:0098794)	CC	1343
PURA	HGNC:9701	PURA	purine rich element binding protein A	PURALPHA,PUR1,PUR-ALPHA	GO:0098963	dendritic transport of messenger ribonucleoprotein complex (GO:0098963)	BP	1344
PPP3CA	HGNC:9314	PPP3CA	protein phosphatase 3 catalytic subunit alpha	PPP2B,CALN,CALNA	GO:0099170	postsynaptic modulation of chemical synaptic transmission (GO:0099170)	BP	1346
GRIN1	HGNC:4584	GRIN1	glutamate ionotropic receptor NMDA type subunit 1	GLUN1,NMDAR1	GO:0099056	integral component of presynaptic membrane (GO:0099056)	CC	1348
GRIN2B	HGNC:4586	GRIN2B	glutamate ionotropic receptor NMDA type subunit 2B	GLUN2B,NR2B,NMDAR2B	GO:0099056	integral component of presynaptic membrane (GO:0099056)	CC	1350
GRIN2B	HGNC:4586	GRIN2B	glutamate ionotropic receptor NMDA type subunit 2B	GLUN2B,NR2B,NMDAR2B	GO:0099507	ligand-gated ion channel activity involved in regulation of presynaptic membrane potential (GO:0099507)	BP	1351
GRIN1	HGNC:4584	GRIN1	glutamate ionotropic receptor NMDA type subunit 1	GLUN1,NMDAR1	GO:0099507	ligand-gated ion channel activity involved in regulation of presynaptic membrane potential (GO:0099507)	BP	1353
EIF4E	HGNC:3287	EIF4E	eukaryotic translation initiation factor 4E	EIF4E1,EIF4EL1	GO:0098794	postsynapse (GO:0098794)	CC	1355
ARL6IP5	HGNC:16937	ARL6IP5	ADP ribosylation factor like GTPase 6 interacting protein 5	PRAF3,JWA,GTRAP3-18,DERP11,HSPC127,YIP6B	GO:0051580	regulation of neurotransmitter uptake (GO:0051580)	BP	1358
IQSEC2	HGNC:29059	IQSEC2	IQ motif and Sec7 domain ArfGEF 2	KIAA0522,BRAG1,IQ-ARFGEF,MRX1,MRX78,MRX18	GO:0098839	postsynaptic density membrane (GO:0098839)	CC	1361
EPN1	HGNC:21604	EPN1	epsin 1		GO:0098894	extrinsic component of presynaptic endocytic zone membrane (GO:0098894)	CC	1362
EPS15L1	HGNC:24634	EPS15L1	epidermal growth factor receptor pathway substrate 15 like 1	EPS15R	GO:0098894	extrinsic component of presynaptic endocytic zone membrane (GO:0098894)	CC	1363
EIF4B	HGNC:3285	EIF4B	eukaryotic translation initiation factor 4B		GO:0098794	postsynapse (GO:0098794)	CC	1367
EIF4EBP2	HGNC:3289	EIF4EBP2	eukaryotic translation initiation factor 4E binding protein 2		GO:0098794	postsynapse (GO:0098794)	CC	1369
CYFIP1	HGNC:13759	CYFIP1	cytoplasmic FMR1 interacting protein 1	KIAA0068,P140SRA-1,SHYC	GO:0099578	regulation of translation at postsynapse, modulating synaptic transmission (GO:0099578)	BP	1371
SYNGAP1	HGNC:11497	SYNGAP1	synaptic Ras GTPase activating protein 1	SYNGAP,RASA5,KIAA1938	GO:0098880	maintenance of postsynaptic specialization structure (GO:0098880)	BP	1372
SHANK1	HGNC:15474	SHANK1	SH3 and multiple ankyrin repeat domains 1	SSTRIP,SPANK-1,SYNAMON	GO:0098919	structural constituent of postsynaptic density (GO:0098919)	BP	1373
PAK1	HGNC:8590	PAK1	p21 (RAC1) activated kinase 1		GO:0098794	postsynapse (GO:0098794)	CC	1377
STXBP5	HGNC:19665	STXBP5	syntaxin binding protein 5	TOMOSYN,LLGL3,TOMOSYN-1	GO:0010807	regulation of synaptic vesicle priming (GO:0010807)	BP	1382
STXBP5	HGNC:19665	STXBP5	syntaxin binding protein 5	TOMOSYN,LLGL3,TOMOSYN-1	GO:0099148	regulation of synaptic vesicle docking (GO:0099148)	BP	1383
STXBP5	HGNC:19665	STXBP5	syntaxin binding protein 5	TOMOSYN,LLGL3,TOMOSYN-1	GO:0010807	regulation of synaptic vesicle priming (GO:0010807)	BP	1384
GRIN1	HGNC:4584	GRIN1	glutamate ionotropic receptor NMDA type subunit 1	GLUN1,NMDAR1	GO:0099059	integral component of presynaptic active zone membrane (GO:0099059)	CC	1385
GRIN2B	HGNC:4586	GRIN2B	glutamate ionotropic receptor NMDA type subunit 2B	GLUN2B,NR2B,NMDAR2B	GO:0099059	integral component of presynaptic active zone membrane (GO:0099059)	CC	1386
STXBP5	HGNC:19665	STXBP5	syntaxin binding protein 5	TOMOSYN,LLGL3,TOMOSYN-1	GO:0099161	regulation of presynaptic dense core vesicle exocytosis (GO:0099161)	BP	1389
STXBP5	HGNC:19665	STXBP5	syntaxin binding protein 5	TOMOSYN,LLGL3,TOMOSYN-1	GO:0098674	extrinsic component of neuronal dense core vesicle membrane (GO:0098674)	CC	1390
STXBP5	HGNC:19665	STXBP5	syntaxin binding protein 5	TOMOSYN,LLGL3,TOMOSYN-1	GO:2000300	regulation of synaptic vesicle exocytosis (GO:2000300)	BP	1391
ARF2	HGNC:655	ARF4	ADP ribosylation factor 4	ARF2	GO:0050807	regulation of synapse organization (GO:0050807)	BP	1392
ARF4	HGNC:655	ARF4	ADP ribosylation factor 4	ARF2	GO:0050807	regulation of synapse organization (GO:0050807)	BP	1392
STXBP5	HGNC:19665	STXBP5	syntaxin binding protein 5	TOMOSYN,LLGL3,TOMOSYN-1	GO:0098793	presynapse (GO:0098793)	CC	1393
STXBP5	HGNC:19665	STXBP5	syntaxin binding protein 5	TOMOSYN,LLGL3,TOMOSYN-1	GO:0098793	presynapse (GO:0098793)	CC	1394
STXBP5L	HGNC:30757	STXBP5L	syntaxin binding protein 5L	KIAA1006,LLGL4,TOMOSYN-2	GO:2000300	regulation of synaptic vesicle exocytosis (GO:2000300)	BP	1395
RPH3A	HGNC:17056	RPH3A	rabphilin 3A	KIAA0985,RABPHILIN,EXOPHILIN-1	GO:0016082	synaptic vesicle priming (GO:0016082)	BP	1403
RPH3A	HGNC:17056	RPH3A	rabphilin 3A	KIAA0985,RABPHILIN,EXOPHILIN-1	GO:0098850	extrinsic component of synaptic vesicle membrane (GO:0098850)	CC	1404
RPH3A	HGNC:17056	RPH3A	rabphilin 3A	KIAA0985,RABPHILIN,EXOPHILIN-1	GO:0098850	extrinsic component of synaptic vesicle membrane (GO:0098850)	CC	1405
HTT	HGNC:4851	HTT	huntingtin	IT15,HD	GO:0099527	postsynapse to nucleus signaling pathway (GO:0099527)	BP	1406
INA	HGNC:6057	INA	internexin neuronal intermediate filament protein alpha	NF-66,NEF5	GO:0099184	structural constituent of postsynaptic intermediate filament cytoskeleton (GO:0099184)	BP	1409
CHMP4B	HGNC:16171	CHMP4B	charged multivesicular body protein 4B	DJ553F4.4,SHAX1,SNF7-2,VPS32B,C20ORF178	GO:0099175	regulation of postsynapse organization (GO:0099175)	BP	1411
PLPPR4	HGNC:23496	PLPPR4	phospholipid phosphatase related 4	PRG-1,LPPR4,KIAA0455,PHP1	GO:0099061	integral component of postsynaptic density membrane (GO:0099061)	CC	1412
KPNA1	HGNC:6394	KPNA1	karyopherin subunit alpha 1	SRP1,RCH2,NPI-1,IPOA5	GO:0099527	postsynapse to nucleus signaling pathway (GO:0099527)	BP	1413
PPP3CB	HGNC:9315	PPP3CB	protein phosphatase 3 catalytic subunit beta	CALNA2,PP2BBETA,CALNB	GO:1900242	regulation of synaptic vesicle endocytosis (GO:1900242)	BP	1414
DBN1	HGNC:2695	DBN1	drebrin 1	D0S117E	GO:0099524	postsynaptic cytosol (GO:0099524)	CC	1434
ACTR2	HGNC:169	ACTR2	actin related protein 2		GO:0098794	postsynapse (GO:0098794)	CC	1436
ACTR3	HGNC:170	ACTR3	actin related protein 3		GO:0098794	postsynapse (GO:0098794)	CC	1437
SHANK3	HGNC:14294	SHANK3	SH3 and multiple ankyrin repeat domains 3	SPANK-2,PROSAP2,KIAA1650,PSAP2	GO:0098919	structural constituent of postsynaptic density (GO:0098919)	BP	1438
SPTBN2	HGNC:11276	SPTBN2	spectrin beta, non-erythrocytic 2	SCA5	GO:0099189	postsynaptic spectrin-associated cytoskeleton (GO:0099189)	CC	1440
SPTBN2	HGNC:11276	SPTBN2	spectrin beta, non-erythrocytic 2	SCA5	GO:0099173	postsynapse organization (GO:0099173)	BP	1441
ITSN1	HGNC:6183	ITSN1	intersectin 1	SH3P17,MGC134948,MGC134949,SH3D1A,ITSN	GO:0098871	postsynaptic actin cytoskeleton (GO:0098871)	CC	1442
ABI2	HGNC:24011	ABI2	abl interactor 2	ABI-2,AIP-1,ABI2B,ABLBP3,ARGBPIA,SSH3BP2	GO:0099140	presynaptic actin cytoskeleton organization (GO:0099140)	BP	1454
PPP1R1B	HGNC:9287	PPP1R1B	protein phosphatase 1 regulatory inhibitor subunit 1B	DARPP-32,FLJ20940	GO:0098794	postsynapse (GO:0098794)	CC	1455
GRIA2	HGNC:4572	GRIA2	glutamate ionotropic receptor AMPA type subunit 2	GLUA2,GLURB,GLUR-K2,GLUR-B,GLUR-2,GLUR2	GO:0099061	integral component of postsynaptic density membrane (GO:0099061)	CC	1459
GRIN1	HGNC:4584	GRIN1	glutamate ionotropic receptor NMDA type subunit 1	GLUN1,NMDAR1	GO:0099061	integral component of postsynaptic density membrane (GO:0099061)	CC	1461
GRIN2B	HGNC:4586	GRIN2B	glutamate ionotropic receptor NMDA type subunit 2B	GLUN2B,NR2B,NMDAR2B	GO:0099061	integral component of postsynaptic density membrane (GO:0099061)	CC	1462
GUCY1B3	HGNC:4687	GUCY1B1	guanylate cyclase 1 soluble subunit beta 1	GC-SB3,GC-S-BETA-1,GUC1B3,GUCY1B3	GO:0098831	presynaptic active zone cytoplasmic component (GO:0098831)	CC	1465
SYN1	HGNC:11494	SYN1	synapsin I	MRX50	GO:0099504	synaptic vesicle cycle (GO:0099504)	BP	1466
SYN2	HGNC:11495	SYN2	synapsin II	SYNII,SYNIIA,SYNIIB	GO:0099504	synaptic vesicle cycle (GO:0099504)	BP	1467
SYN3	HGNC:11496	SYN3	synapsin III		GO:0099504	synaptic vesicle cycle (GO:0099504)	BP	1468
BCAN	HGNC:23059	BCAN	brevican	BEHAB,MGC13038,CSPG7	GO:0098966	perisynaptic extracellular matrix (GO:0098966)	CC	1473
ATP2B3	HGNC:816	ATP2B3	ATPase plasma membrane Ca2+ transporting 3	PMCA3,CFAP39,SCAX1,CLA2	GO:1905056	ATPase-coupled calcium ion transmembrane transporter activity involved in regulation of presynaptic cytosolic calcium levels (GO:1905056)	BP	1474
ATP2B2	HGNC:815	ATP2B2	ATPase plasma membrane Ca2+ transporting 2	PMCA2	GO:1905059	ATPase-coupled calcium ion transmembrane transporter activity involved in regulation of postsynaptic cytosolic calcium levels (GO:1905059)	BP	1476
BAIAP2	HGNC:947	BAIAP2	BAR/IMD domain containing adaptor protein 2	BAP2,IRSP53,WAML	GO:0050804	modulation of chemical synaptic transmission (GO:0050804)	BP	1478
SPTBN1	HGNC:11275	SPTBN1	spectrin beta, non-erythrocytic 1		GO:0098794	postsynapse (GO:0098794)	CC	1479
RTN3	HGNC:10469	RTN3	reticulon 3	NSPL2,NSPLII,ASYIP,RTN3-A1	GO:0045202	synapse (GO:0045202)	CC	1489
AMPH	HGNC:471	AMPH	amphiphysin		GO:0048488	synaptic vesicle endocytosis (GO:0048488)	BP	1494
BIN1	HGNC:1052	BIN1	bridging integrator 1	SH3P9,AMPH2,AMPHL	GO:0098850	extrinsic component of synaptic vesicle membrane (GO:0098850)	CC	1495
BIN1	HGNC:1052	BIN1	bridging integrator 1	SH3P9,AMPH2,AMPHL	GO:0048488	synaptic vesicle endocytosis (GO:0048488)	BP	1496
GRM3	HGNC:4595	GRM3	glutamate metabotropic receptor 3	GPRC1C,MGLU3,MGLUR3	GO:0099055	integral component of postsynaptic membrane (GO:0099055)	CC	1578
GRM7	HGNC:4599	GRM7	glutamate metabotropic receptor 7	GPRC1G,MGLU7,MGLUR7,PPP1R87	GO:0099056	integral component of presynaptic membrane (GO:0099056)	CC	1581
GRM7	HGNC:4599	GRM7	glutamate metabotropic receptor 7	GPRC1G,MGLU7,MGLUR7,PPP1R87	GO:0099059	integral component of presynaptic active zone membrane (GO:0099059)	CC	1583
GABBR1	HGNC:4070	GABBR1	gamma-aminobutyric acid type B receptor subunit 1	HGB1A,GPRC3A	GO:0099579	G protein-coupled neurotransmitter receptor activity involved in regulation of postsynaptic membrane potential (GO:0099579)	BP	1587
GABBR1	HGNC:4070	GABBR1	gamma-aminobutyric acid type B receptor subunit 1	HGB1A,GPRC3A	GO:0099056	integral component of presynaptic membrane (GO:0099056)	CC	1588
HNRNPA2B1	HGNC:5033	HNRNPA2B1	heterogeneous nuclear ribonucleoprotein A2/B1	HNRNPA2,HNRNPB1,HNRPA2B1	GO:0099524	postsynaptic cytosol (GO:0099524)	CC	1592
HNRNPA3	HGNC:24941	HNRNPA3	heterogeneous nuclear ribonucleoprotein A3		GO:0098794	postsynapse (GO:0098794)	CC	1594
HNRNPK	HGNC:5044	HNRNPK	heterogeneous nuclear ribonucleoprotein K	CSBP,TUNP,HNRPK	GO:0098794	postsynapse (GO:0098794)	CC	1596
HNRNPK	HGNC:5044	HNRNPK	heterogeneous nuclear ribonucleoprotein K	CSBP,TUNP,HNRPK	GO:0050804	modulation of chemical synaptic transmission (GO:0050804)	BP	1597
ABI2	HGNC:24011	ABI2	abl interactor 2	ABI-2,AIP-1,ABI2B,ABLBP3,ARGBPIA,SSH3BP2	GO:0098974	postsynaptic actin cytoskeleton organization (GO:0098974)	BP	1602
BAIAP2	HGNC:947	BAIAP2	BAR/IMD domain containing adaptor protein 2	BAP2,IRSP53,WAML	GO:1905274	regulation of modification of postsynaptic actin cytoskeleton (GO:1905274)	BP	1603
INA	HGNC:6057	INA	internexin neuronal intermediate filament protein alpha	NF-66,NEF5	GO:0098794	postsynapse (GO:0098794)	CC	1607
SYT7	HGNC:11514	SYT7	synaptotagmin 7	IPCA-7,SYT-VII,MGC150517,PCANAP7	GO:0099502	calcium-dependent activation of synaptic vesicle fusion (GO:0099502)	BP	1608
SYT1	HGNC:11509	SYT1	synaptotagmin 1	SVP65	GO:0030285	integral component of synaptic vesicle membrane (GO:0030285)	CC	1609
SYT1	HGNC:11509	SYT1	synaptotagmin 1	SVP65	GO:0099502	calcium-dependent activation of synaptic vesicle fusion (GO:0099502)	BP	1610
SYT2	HGNC:11510	SYT2	synaptotagmin 2		GO:0030285	integral component of synaptic vesicle membrane (GO:0030285)	CC	1612
SEPTIN8	HGNC:16511	SEPTIN8	septin 8	KIAA0202,SEPTIN-8,SEPT8	GO:0098793	presynapse (GO:0098793)	CC	1613
SYT2	HGNC:11510	SYT2	synaptotagmin 2		GO:0099502	calcium-dependent activation of synaptic vesicle fusion (GO:0099502)	BP	1614
SEPTIN11	HGNC:25589	SEPTIN11	septin 11	FLJ10849,SEPTIN-11,SEPT11	GO:0098794	postsynapse (GO:0098794)	CC	1616
SEPTIN7	HGNC:1717	SEPTIN7	septin 7	CDC3,SEPT7A,SEPTIN-7,CDC10,SEPT7	GO:0099173	postsynapse organization (GO:0099173)	BP	1621
STX1B	HGNC:18539	STX1B	syntaxin 1B	STX1B1,STX1B2	GO:0031629	synaptic vesicle fusion to presynaptic active zone membrane (GO:0031629)	BP	1623
CALB1	HGNC:1434	CALB1	calbindin 1	CALB	GO:0098794	postsynapse (GO:0098794)	CC	1624
ARHGDIA	HGNC:678	ARHGDIA	Rho GDP dissociation inhibitor alpha	RHOGDI,GDIA1	GO:0098693	regulation of synaptic vesicle cycle (GO:0098693)	BP	1626
ARHGDIA	HGNC:678	ARHGDIA	Rho GDP dissociation inhibitor alpha	RHOGDI,GDIA1	GO:0045202	synapse (GO:0045202)	CC	1627
DPYSL2	HGNC:3014	DPYSL2	dihydropyrimidinase like 2	DRP-2,DHPRP2,CRMP2	SYNGO:transport	transport	BP	1628
GDI2	HGNC:4227	GDI2	GDP dissociation inhibitor 2	RABGDIB	GO:0045202	synapse (GO:0045202)	CC	1630
SEPTIN11	HGNC:25589	SEPTIN11	septin 11	FLJ10849,SEPTIN-11,SEPT11	GO:0050807	regulation of synapse organization (GO:0050807)	BP	1631
DNM1	HGNC:2972	DNM1	dynamin 1	DNM	GO:0048488	synaptic vesicle endocytosis (GO:0048488)	BP	1632
RPL8	HGNC:10368	RPL8	ribosomal protein L8	UL2	GO:0045202	synapse (GO:0045202)	CC	1634
RPS13	HGNC:10386	RPS13	ribosomal protein S13	US15	GO:0045202	synapse (GO:0045202)	CC	1636
RPS13	HGNC:10386	RPS13	ribosomal protein S13	US15	GO:0045202	synapse (GO:0045202)	CC	1637
RPS23	HGNC:10410	RPS23	ribosomal protein S23	S23,US12	GO:0045202	synapse (GO:0045202)	CC	1640
SLC3A2	HGNC:11026	SLC3A2	solute carrier family 3 member 2	4T2HC,4F2,NACAE,CD98HC,4F2HC,MDU1	GO:0045202	synapse (GO:0045202)	CC	1649
RAPH1	HGNC:14436	RAPH1	Ras association (RalGDS/AF-6) and pleckstrin homology domains 1	KIAA1681,ALS2CR9,ALS2CR18	GO:0099523	presynaptic cytosol (GO:0099523)	CC	1650
AKR1A1	HGNC:380	AKR1A1	aldo-keto reductase family 1 member A1		GO:0045202	synapse (GO:0045202)	CC	1651
INA	HGNC:6057	INA	internexin neuronal intermediate filament protein alpha	NF-66,NEF5	GO:0098794	postsynapse (GO:0098794)	CC	1652
APOA4	HGNC:602	APOA4	apolipoprotein A4		GO:0045202	synapse (GO:0045202)	CC	1653
CLU	HGNC:2095	CLU	clusterin	SGP-2,SP-40,TRPM-2,KUB1,CLU2,CLI,APOJ	GO:0045202	synapse (GO:0045202)	CC	1655
SEPTIN5	HGNC:9164	SEPTIN5	septin 5	HCDCREL-1,SEPTIN-5,CDCREL-1,PNUTL1,SEPT5	GO:0099148	regulation of synaptic vesicle docking (GO:0099148)	BP	1656
CSPG5	HGNC:2467	CSPG5	chondroitin sulfate proteoglycan 5	NGC	GO:0099055	integral component of postsynaptic membrane (GO:0099055)	CC	1657
EEF1A2	HGNC:3192	EEF1A2	eukaryotic translation elongation factor 1 alpha 2	STNL,STN	GO:0045202	synapse (GO:0045202)	CC	1659
PFN1	HGNC:8881	PFN1	profilin 1		GO:0060074	synapse maturation (GO:0060074)	BP	1663
GPC1	HGNC:4449	GPC1	glypican 1	GLYPICAN	GO:0045202	synapse (GO:0045202)	CC	1666
HAPLN1	HGNC:2380	HAPLN1	hyaluronan and proteoglycan link protein 1	CRTL1	GO:0045202	synapse (GO:0045202)	CC	1667
DVL1	HGNC:3084	DVL1	dishevelled segment polarity protein 1		GO:0098793	presynapse (GO:0098793)	CC	1668
VGF	HGNC:12684	VGF	VGF nerve growth factor inducible	SCG7,SGVII	GO:0045202	synapse (GO:0045202)	CC	1674
VGF	HGNC:12684	VGF	VGF nerve growth factor inducible	SCG7,SGVII	GO:0099538	synaptic signaling via neuropeptide (GO:0099538)	BP	1676
GABBR1	HGNC:4070	GABBR1	gamma-aminobutyric acid type B receptor subunit 1	HGB1A,GPRC3A	GO:0099055	integral component of postsynaptic membrane (GO:0099055)	CC	1678
GABBR2	HGNC:4507	GABBR2	gamma-aminobutyric acid type B receptor subunit 2	HG20,GABABR2,GPRC3B,GPR51	GO:0099055	integral component of postsynaptic membrane (GO:0099055)	CC	1679
RPL22	HGNC:10315	RPL22	ribosomal protein L22	EAP,L22,EL22	GO:0140236	translation at presynapse (GO:0140236)	BP	1680
RPL22	HGNC:10315	RPL22	ribosomal protein L22	EAP,L22,EL22	SYNGO:presyn_ribosome	presynaptic ribosome	CC	1681
GIPC1	HGNC:1226	GIPC1	GIPC PDZ domain containing family member 1	TIP-2,HS.6454,GIPC,SEMCAP,GLUT1CBP,SYNECTIN,C19ORF3,RGS19IP1	GO:0099171	presynaptic modulation of chemical synaptic transmission (GO:0099171)	BP	1683
TUBB5	HGNC:20778	TUBB	tubulin beta class I	OK/SW-CL.56,MGC16435,M40,TUBB5	GO:0050807	regulation of synapse organization (GO:0050807)	BP	1685
TUBB2B	HGNC:30829	TUBB2B	tubulin beta 2B class IIb	MGC8685,DKFZP566F223,BA506K6.1	GO:0050804	modulation of chemical synaptic transmission (GO:0050804)	BP	1686
NEFL	HGNC:7739	NEFL	neurofilament light chain	NFL,CMT1F,CMT2E,NF68,PPP1R110	GO:0099182	presynaptic intermediate filament cytoskeleton (GO:0099182)	CC	1687
NEFL	HGNC:7739	NEFL	neurofilament light chain	NFL,CMT1F,CMT2E,NF68,PPP1R110	GO:0090128	regulation of synapse maturation (GO:0090128)	BP	1688
VAPA	HGNC:12648	VAPA	VAMP associated protein A	HVAP-33,VAP-A	GO:0099056	integral component of presynaptic membrane (GO:0099056)	CC	1689
VAPB	HGNC:12649	VAPB	VAMP associated protein B and C	VAP-B,VAP-C,ALS8	GO:0099056	integral component of presynaptic membrane (GO:0099056)	CC	1689
SNAP47	HGNC:30669	SNAP47	synaptosome associated protein 47	SVAP1,SNAP-47,C1ORF142	GO:0014069	postsynaptic density (GO:0014069)	CC	1690
AMPH	HGNC:471	AMPH	amphiphysin		GO:0098793	presynapse (GO:0098793)	CC	1692
PICALM	HGNC:15514	PICALM	phosphatidylinositol binding clathrin assembly protein	CLTH	GO:0098894	extrinsic component of presynaptic endocytic zone membrane (GO:0098894)	CC	1693
DLGAP3	HGNC:30368	DLGAP3	DLG associated protein 3	SAPAP3	GO:0099572	postsynaptic specialization (GO:0099572)	CC	1697
APOE	HGNC:613	APOE	apolipoprotein E	AD2	GO:0050807	regulation of synapse organization (GO:0050807)	BP	1698
DNM3	HGNC:29125	DNM3	dynamin 3	KIAA0820	GO:0098793	presynapse (GO:0098793)	CC	1699
PACSIN1	HGNC:8570	PACSIN1	protein kinase C and casein kinase substrate in neurons 1	SDPI	GO:0098833	presynaptic endocytic zone (GO:0098833)	CC	1700
SH3GL2	HGNC:10831	SH3GL2	SH3 domain containing GRB2 like 2, endophilin A1	SH3P4,SH3D2A,CNSA2,EEN-B1	GO:0045202	synapse (GO:0045202)	CC	1701
SH3GL1	HGNC:10830	SH3GL1	SH3 domain containing GRB2 like 1, endophilin A2	SH3P8,SH3D2B,CNSA1,EEN,MGC111371	GO:0045202	synapse (GO:0045202)	CC	1702
DNM1	HGNC:2972	DNM1	dynamin 1	DNM	GO:0098835	presynaptic endocytic zone membrane (GO:0098835)	CC	1703
DNM1	HGNC:2972	DNM1	dynamin 1	DNM	GO:0098835	presynaptic endocytic zone membrane (GO:0098835)	CC	1704
SNAP91	HGNC:14986	SNAP91	synaptosome associated protein 91	KIAA0656,AP180	GO:0098894	extrinsic component of presynaptic endocytic zone membrane (GO:0098894)	CC	1706
ITSN1	HGNC:6183	ITSN1	intersectin 1	SH3P17,MGC134948,MGC134949,SH3D1A,ITSN	GO:0098833	presynaptic endocytic zone (GO:0098833)	CC	1707
SPTBN2	HGNC:11276	SPTBN2	spectrin beta, non-erythrocytic 2	SCA5	GO:0099186	structural constituent of postsynapse (GO:0099186)	BP	1713
DLGAP3	HGNC:30368	DLGAP3	DLG associated protein 3	SAPAP3	GO:0099010	modification of postsynaptic structure (GO:0099010)	BP	1714
SEPTIN11	HGNC:25589	SEPTIN11	septin 11	FLJ10849,SEPTIN-11,SEPT11	GO:0099629	postsynaptic specialization of symmetric synapse (GO:0099629)	CC	1717
GAP43	HGNC:4140	GAP43	growth associated protein 43	B-50,PP46,GAP-43	GO:0099150	regulation of postsynaptic specialization assembly (GO:0099150)	BP	1720
BAI1	HGNC:943	ADGRB1	adhesion G protein-coupled receptor B1	BAI1	GO:0099055	integral component of postsynaptic membrane (GO:0099055)	CC	1721
CAMKV	HGNC:28788	CAMKV	CaM kinase like vesicle associated	MGC8407,VACAMKL	GO:0098794	postsynapse (GO:0098794)	CC	1723
CAMKV	HGNC:28788	CAMKV	CaM kinase like vesicle associated	MGC8407,VACAMKL	GO:0099159	regulation of modification of postsynaptic structure (GO:0099159)	BP	1724
GRIPAP1	HGNC:18706	GRIPAP1	GRIP1 associated protein 1	GRASP-1,GRASP1,KIAA1167,MPMGP800B12492Q3,DKFZP434P0630	GO:0099152	regulation of neurotransmitter receptor transport, endosome to postsynaptic membrane (GO:0099152)	BP	1744
LGI1	HGNC:6572	LGI1	leucine rich glioma inactivated 1	IB1099,EPITEMPIN,EPT	GO:0099645	neurotransmitter receptor localization to postsynaptic specialization membrane (GO:0099645)	BP	1748
MAGI2	HGNC:18957	MAGI2	membrane associated guanylate kinase, WW and PDZ domain containing 2	ACVRIP1,MAGI-2	GO:0098879	structural constituent of postsynaptic specialization (GO:0098879)	BP	1749
MAGI2	HGNC:18957	MAGI2	membrane associated guanylate kinase, WW and PDZ domain containing 2	ACVRIP1,MAGI-2	GO:0098696	regulation of neurotransmitter receptor localization to postsynaptic specialization membrane (GO:0098696)	BP	1750
CADM1	HGNC:5951	CADM1	cell adhesion molecule 1	NECL2,ST17,BL2,SYNCAM,IGSF4A,NECL-2,SYNCAM1,RA175,TSLC1,IGSF4	GO:0007416	synapse assembly (GO:0007416)	BP	1753
HSPA8	HGNC:5241	HSPA8	heat shock protein family A (Hsp70) member 8	HSC71,HSC70,HSP73,HSPA10	GO:0098793	presynapse (GO:0098793)	CC	1761
EHD1	HGNC:3242	EHD1	EH domain containing 1	H-PAST,HPAST1,FLJ42622,FLJ44618,PAST1	GO:0098793	presynapse (GO:0098793)	CC	1762
SGTA	HGNC:10819	SGTA	small glutamine rich tetratricopeptide repeat co-chaperone alpha	UBP,VPU,HSGT,ALPHASGT,SGT	SYNGO:presyn_chaperoneProteinFolding	presynaptic chaperone-mediated protein folding	BP	1763
NPTX1	HGNC:7952	NPTX1	neuronal pentraxin 1		GO:0098962	regulation of postsynaptic neurotransmitter receptor activity (GO:0098962)	BP	1768
FARP1	HGNC:3591	FARP1	FERM, ARH/RhoGEF and pleckstrin domain protein 1	CDEP,PLEKHC2,MGC87400,PPP1R75,GLCC1	GO:0098890	extrinsic component of postsynaptic membrane (GO:0098890)	CC	1771
FARP1	HGNC:3591	FARP1	FERM, ARH/RhoGEF and pleckstrin domain protein 1	CDEP,PLEKHC2,MGC87400,PPP1R75,GLCC1	GO:1905606	regulation of presynapse assembly (GO:1905606)	BP	1772
FARP1	HGNC:3591	FARP1	FERM, ARH/RhoGEF and pleckstrin domain protein 1	CDEP,PLEKHC2,MGC87400,PPP1R75,GLCC1	GO:0098974	postsynaptic actin cytoskeleton organization (GO:0098974)	BP	1773
CDH2	HGNC:1759	CDH2	cadherin 2	CDHN,CD325,NCAD	GO:0099056	integral component of presynaptic membrane (GO:0099056)	CC	1774
CTNNA2	HGNC:2510	CTNNA2	catenin alpha 2	CAP-R,CT114	GO:0098890	extrinsic component of postsynaptic membrane (GO:0098890)	CC	1775
CTNNA2	HGNC:2510	CTNNA2	catenin alpha 2	CAP-R,CT114	GO:0098888	extrinsic component of presynaptic membrane (GO:0098888)	CC	1776
CTNNB1	HGNC:2514	CTNNB1	catenin beta 1	BETA-CATENIN,ARMADILLO,CTNNB	GO:0042734	presynaptic membrane (GO:0042734)	CC	1777
CTNNB1	HGNC:2514	CTNNB1	catenin beta 1	BETA-CATENIN,ARMADILLO,CTNNB	GO:0045211	postsynaptic membrane (GO:0045211)	CC	1778
SRC	HGNC:11283	SRC	SRC proto-oncogene, non-receptor tyrosine kinase	ASV,C-SRC	GO:0099091	postsynaptic specialization, intracellular component (GO:0099091)	CC	1779
DLGAP2	HGNC:2906	DLGAP2	DLG associated protein 2	DAP-2,ERICH1-AS1,C8ORF68	GO:0098962	regulation of postsynaptic neurotransmitter receptor activity (GO:0098962)	BP	1780
GIT1	HGNC:4272	GIT1	GIT ArfGAP 1		GO:0098794	postsynapse (GO:0098794)	CC	1781
GIT1	HGNC:4272	GIT1	GIT ArfGAP 1		GO:0098879	structural constituent of postsynaptic specialization (GO:0098879)	BP	1782
GIT1	HGNC:4272	GIT1	GIT ArfGAP 1		GO:2000300	regulation of synaptic vesicle exocytosis (GO:2000300)	BP	1783
SRC	HGNC:11283	SRC	SRC proto-oncogene, non-receptor tyrosine kinase	ASV,C-SRC	GO:0098962	regulation of postsynaptic neurotransmitter receptor activity (GO:0098962)	BP	1784
HPCA	HGNC:5144	HPCA	hippocalcin	DYT2	GO:0099149	regulation of postsynaptic neurotransmitter receptor endocytosis (GO:0099149)	BP	1785
HPCA	HGNC:5144	HPCA	hippocalcin	DYT2	GO:0098794	postsynapse (GO:0098794)	CC	1786
GSK3B	HGNC:4617	GSK3B	glycogen synthase kinase 3 beta		GO:0014069	postsynaptic density (GO:0014069)	CC	1787
ROCK2	HGNC:10252	ROCK2	Rho associated coiled-coil containing protein kinase 2		GO:0098974	postsynaptic actin cytoskeleton organization (GO:0098974)	BP	1788
GSK3B	HGNC:4617	GSK3B	glycogen synthase kinase 3 beta		GO:0099159	regulation of modification of postsynaptic structure (GO:0099159)	BP	1789
PFN1	HGNC:8881	PFN1	profilin 1		GO:0098885	modification of postsynaptic actin cytoskeleton (GO:0098885)	BP	1790
PFN2	HGNC:8882	PFN2	profilin 2		GO:0098885	modification of postsynaptic actin cytoskeleton (GO:0098885)	BP	1791
DNM1L	HGNC:2973	DNM1L	dynamin 1 like	DVLP,HDYNIV,DYMPLE,VPS1	GO:0098835	presynaptic endocytic zone membrane (GO:0098835)	CC	1795
DNM1L	HGNC:2973	DNM1L	dynamin 1 like	DVLP,HDYNIV,DYMPLE,VPS1	GO:0030672	synaptic vesicle membrane (GO:0030672)	CC	1796
DNM1L	HGNC:2973	DNM1L	dynamin 1 like	DVLP,HDYNIV,DYMPLE,VPS1	GO:0048488	synaptic vesicle endocytosis (GO:0048488)	BP	1797
GSK3B	HGNC:4617	GSK3B	glycogen synthase kinase 3 beta		GO:0099171	presynaptic modulation of chemical synaptic transmission (GO:0099171)	BP	1798
TNIK	HGNC:30765	TNIK	TRAF2 and NCK interacting kinase	KIAA0551	GO:0099092	postsynaptic density, intracellular component (GO:0099092)	CC	1809
DYNLL2	HGNC:24596	DYNLL2	dynein light chain LC8-type 2	MGC17810,DNCL1B,RSPH22	GO:0098794	postsynapse (GO:0098794)	CC	1810
ACTN2	HGNC:164	ACTN2	actinin alpha 2		GO:0098839	postsynaptic density membrane (GO:0098839)	CC	1811
ACTN2	HGNC:164	ACTN2	actinin alpha 2		GO:0099092	postsynaptic density, intracellular component (GO:0099092)	CC	1812
TNIK	HGNC:30765	TNIK	TRAF2 and NCK interacting kinase	KIAA0551	GO:0098696	regulation of neurotransmitter receptor localization to postsynaptic specialization membrane (GO:0098696)	BP	1813
SIPA1L1	HGNC:20284	SIPA1L1	signal induced proliferation associated 1 like 1	KIAA0440,E6TP1,SPAR1	GO:0098794	postsynapse (GO:0098794)	CC	1814
SIPA1L1	HGNC:20284	SIPA1L1	signal induced proliferation associated 1 like 1	KIAA0440,E6TP1,SPAR1	GO:0098974	postsynaptic actin cytoskeleton organization (GO:0098974)	BP	1815
CLTB	HGNC:2091	CLTB	clathrin light chain B	LCB	GO:0098835	presynaptic endocytic zone membrane (GO:0098835)	CC	1817
CLTA	HGNC:2090	CLTA	clathrin light chain A		GO:0098835	presynaptic endocytic zone membrane (GO:0098835)	CC	1818
SLC1A2	HGNC:10940	SLC1A2	solute carrier family 1 member 2	GLT-1,GLT1,EAAT2,HBGT	GO:0099056	integral component of presynaptic membrane (GO:0099056)	CC	1819
SLC1A2	HGNC:10940	SLC1A2	solute carrier family 1 member 2	GLT-1,GLT1,EAAT2,HBGT	GO:0098810	neurotransmitter reuptake (GO:0098810)	BP	1820
AP1G1	HGNC:555	AP1G1	adaptor related protein complex 1 subunit gamma 1	CLAPG1,ADTG	GO:0048488	synaptic vesicle endocytosis (GO:0048488)	BP	1821
HNRNPU	HGNC:5048	HNRNPU	heterogeneous nuclear ribonucleoprotein U	SAF-A,FLJ37978,FLJ30202,HNRPU,HNRNPU-AS1,C1ORF199,NCRNA00201	GO:0098963	dendritic transport of messenger ribonucleoprotein complex (GO:0098963)	BP	1834
ADAM22	HGNC:201	ADAM22	ADAM metallopeptidase domain 22	MDC2	GO:0099061	integral component of postsynaptic density membrane (GO:0099061)	CC	1840
SIPA1L1	HGNC:20284	SIPA1L1	signal induced proliferation associated 1 like 1	KIAA0440,E6TP1,SPAR1	GO:0099151	regulation of postsynaptic density assembly (GO:0099151)	BP	1841
PTPRS	HGNC:9681	PTPRS	protein tyrosine phosphatase receptor type S		GO:0099054	presynapse assembly (GO:0099054)	BP	1843
PTPRS	HGNC:9681	PTPRS	protein tyrosine phosphatase receptor type S		GO:0099151	regulation of postsynaptic density assembly (GO:0099151)	BP	1846
TNIK	HGNC:30765	TNIK	TRAF2 and NCK interacting kinase	KIAA0551	GO:0098793	presynapse (GO:0098793)	CC	1847
EIF3A	HGNC:3271	EIF3A	eukaryotic translation initiation factor 3 subunit A	EIF3-THETA,EIF3-P170,KIAA0139,TIF32,EIF3,EIF3S10	GO:0014069	postsynaptic density (GO:0014069)	CC	1848
RPL18A	HGNC:10311	RPL18A	ribosomal protein L18a	L18A,EL20	GO:0014069	postsynaptic density (GO:0014069)	CC	1850
RPL30	HGNC:10333	RPL30	ribosomal protein L30	EL30	GO:0014069	postsynaptic density (GO:0014069)	CC	1851
TSC1	HGNC:12362	TSC1	TSC complex subunit 1	KIAA0243,HAMARTIN	GO:0014069	postsynaptic density (GO:0014069)	CC	1853
NEDD4	HGNC:7727	NEDD4	NEDD4 E3 ubiquitin protein ligase	KIAA0093,MGC176705,NEDD4-1	GO:0099576	regulation of protein catabolic process at postsynapse, modulating synaptic transmission (GO:0099576)	BP	1854
GUCY1B3	HGNC:4687	GUCY1B1	guanylate cyclase 1 soluble subunit beta 1	GC-SB3,GC-S-BETA-1,GUC1B3,GUCY1B3	GO:0098831	presynaptic active zone cytoplasmic component (GO:0098831)	CC	1855
RPL8	HGNC:10368	RPL8	ribosomal protein L8	UL2	GO:0014069	postsynaptic density (GO:0014069)	CC	1856
RPLP0	HGNC:10371	RPLP0	ribosomal protein lateral stalk subunit P0	PRLP0,L10E,RPP0,LP0,UL10	GO:0014069	postsynaptic density (GO:0014069)	CC	1857
RPL12	HGNC:10302	RPL12	ribosomal protein L12	UL11	GO:0014069	postsynaptic density (GO:0014069)	CC	1858
RPL14	HGNC:10305	RPL14	ribosomal protein L14	L14,HRL14,RL14,CTG-B33,EL14	GO:0014069	postsynaptic density (GO:0014069)	CC	1859
RPL38	HGNC:10349	RPL38	ribosomal protein L38	L38,EL38	GO:0014069	postsynaptic density (GO:0014069)	CC	1860
RPL7	HGNC:10363	RPL7	ribosomal protein L7	HUML7-1,L7,UL30	GO:0014069	postsynaptic density (GO:0014069)	CC	1861
RPS13	HGNC:10386	RPS13	ribosomal protein S13	US15	GO:0014069	postsynaptic density (GO:0014069)	CC	1862
RPS27	HGNC:10416	RPS27	ribosomal protein S27	MPS-1,S27,ES27	GO:0014069	postsynaptic density (GO:0014069)	CC	1863
RPS3	HGNC:10420	RPS3	ribosomal protein S3	FLJ26283,FLJ27450,MGC87870,US3	GO:0014069	postsynaptic density (GO:0014069)	CC	1864
RPS25	HGNC:10413	RPS25	ribosomal protein S25	S25,ES25	GO:0014069	postsynaptic density (GO:0014069)	CC	1865
RPS19	HGNC:10402	RPS19	ribosomal protein S19	S19,ES19,DBA,LOH19CR1	GO:0014069	postsynaptic density (GO:0014069)	CC	1866
RPS18	HGNC:10401	RPS18	ribosomal protein S18	KE3,KE-3,HKE3,S18,US13,D6S218E	GO:0014069	postsynaptic density (GO:0014069)	CC	1867
RPS14	HGNC:10387	RPS14	ribosomal protein S14	EMTB,US11	GO:0014069	postsynaptic density (GO:0014069)	CC	1868
MTOR	HGNC:3942	MTOR	mechanistic target of rapamycin kinase	RAFT1,RAPT1,FLJ44809,FRAP,FRAP2,FRAP1	GO:0099547	regulation of translation at synapse, modulating synaptic transmission (GO:0099547)	BP	1869
PCBP2	HGNC:8648	PCBP2	poly(rC) binding protein 2	HNRPE2,HNRNP-E2,HNRNPE2	GO:0014069	postsynaptic density (GO:0014069)	CC	1870
RPL4	HGNC:10353	RPL4	ribosomal protein L4	L4,UL4	GO:0014069	postsynaptic density (GO:0014069)	CC	1871
RPL23	HGNC:10316	RPL23	ribosomal protein L23	L23,UL14	GO:0014069	postsynaptic density (GO:0014069)	CC	1872
RPL10A	HGNC:10299	RPL10A	ribosomal protein L10a	CSA-19,L10A,UL1,NEDD6	GO:0014069	postsynaptic density (GO:0014069)	CC	1873
RPL30	HGNC:10333	RPL30	ribosomal protein L30	EL30	GO:0014069	postsynaptic density (GO:0014069)	CC	1874
RPL18A	HGNC:10311	RPL18A	ribosomal protein L18a	L18A,EL20	GO:0014069	postsynaptic density (GO:0014069)	CC	1875
RPLP0	HGNC:10371	RPLP0	ribosomal protein lateral stalk subunit P0	PRLP0,L10E,RPP0,LP0,UL10	GO:0014069	postsynaptic density (GO:0014069)	CC	1876
PCBP1	HGNC:8647	PCBP1	poly(rC) binding protein 1	HNRPE1,HNRNP-E1,HNRPX,HNRNP-X	GO:0014069	postsynaptic density (GO:0014069)	CC	1877
PURA	HGNC:9701	PURA	purine rich element binding protein A	PURALPHA,PUR1,PUR-ALPHA	GO:0014069	postsynaptic density (GO:0014069)	CC	1878
HNRNPH2	HGNC:5042	HNRNPH2	heterogeneous nuclear ribonucleoprotein H2	HNRNPH',FTP3,HNRPH',HNRPH2	GO:0014069	postsynaptic density (GO:0014069)	CC	1879
HNRNPH1	HGNC:5041	HNRNPH1	heterogeneous nuclear ribonucleoprotein H1	HNRNPH,HNRPH1	GO:0014069	postsynaptic density (GO:0014069)	CC	1880
HNRNPA3	HGNC:24941	HNRNPA3	heterogeneous nuclear ribonucleoprotein A3		GO:0014069	postsynaptic density (GO:0014069)	CC	1881
RPL6	HGNC:10362	RPL6	ribosomal protein L6	TAXREB107,EL6,TXREB1	GO:0014069	postsynaptic density (GO:0014069)	CC	1882
BAI1	HGNC:943	ADGRB1	adhesion G protein-coupled receptor B1	BAI1	GO:0098974	postsynaptic actin cytoskeleton organization (GO:0098974)	BP	1883
MAGI2	HGNC:18957	MAGI2	membrane associated guanylate kinase, WW and PDZ domain containing 2	ACVRIP1,MAGI-2	GO:0098919	structural constituent of postsynaptic density (GO:0098919)	BP	1887
NRCAM	HGNC:7994	NRCAM	neuronal cell adhesion molecule	KIAA0343,BRAVO	GO:0099055	integral component of postsynaptic membrane (GO:0099055)	CC	1888
GSK3B	HGNC:4617	GSK3B	glycogen synthase kinase 3 beta		GO:0098696	regulation of neurotransmitter receptor localization to postsynaptic specialization membrane (GO:0098696)	BP	1891
PPP2CA	HGNC:9299	PPP2CA	protein phosphatase 2 catalytic subunit alpha	PP2AC	GO:0045202	synapse (GO:0045202)	CC	1892
PAK1	HGNC:8590	PAK1	p21 (RAC1) activated kinase 1		GO:0090128	regulation of synapse maturation (GO:0090128)	BP	1893
PAK2	HGNC:8591	PAK2	p21 (RAC1) activated kinase 2	PAK65,PAKGAMMA	GO:0090128	regulation of synapse maturation (GO:0090128)	BP	1893
RHEB	HGNC:10011	RHEB	Ras homolog, mTORC1 binding		GO:0014069	postsynaptic density (GO:0014069)	CC	1895
RHEB	HGNC:10011	RHEB	Ras homolog, mTORC1 binding		GO:0099175	regulation of postsynapse organization (GO:0099175)	BP	1896
PABPC1	HGNC:8554	PABPC1	poly(A) binding protein cytoplasmic 1	PAB1,PABPC2	GO:0045202	synapse (GO:0045202)	CC	1900
PTN	HGNC:9630	PTN	pleiotrophin	HBNF,HBGF8,NEGF1	GO:0098793	presynapse (GO:0098793)	CC	1901
RTN4	HGNC:14085	RTN4	reticulon 4	NSP-CL,KIAA0886,NOGO,ASY	GO:0099061	integral component of postsynaptic density membrane (GO:0099061)	CC	1902
SLC6A1	HGNC:11042	SLC6A1	solute carrier family 6 member 1	GAT1,GABATR,GABATHG,GAT-1,HGAT-1	GO:0099056	integral component of presynaptic membrane (GO:0099056)	CC	1903
PLPPR4	HGNC:23496	PLPPR4	phospholipid phosphatase related 4	PRG-1,LPPR4,KIAA0455,PHP1	GO:0099061	integral component of postsynaptic density membrane (GO:0099061)	CC	1904
PLPPR4	HGNC:23496	PLPPR4	phospholipid phosphatase related 4	PRG-1,LPPR4,KIAA0455,PHP1	GO:0050804	modulation of chemical synaptic transmission (GO:0050804)	BP	1909
SLC6A11	HGNC:11044	SLC6A11	solute carrier family 6 member 11	GAT3	GO:0099056	integral component of presynaptic membrane (GO:0099056)	CC	1911
SLC6A1	HGNC:11042	SLC6A1	solute carrier family 6 member 1	GAT1,GABATR,GABATHG,GAT-1,HGAT-1	GO:0098810	neurotransmitter reuptake (GO:0098810)	BP	1912
GABBR2	HGNC:4507	GABBR2	gamma-aminobutyric acid type B receptor subunit 2	HG20,GABABR2,GPRC3B,GPR51	GO:0099056	integral component of presynaptic membrane (GO:0099056)	CC	1914
BCAN	HGNC:23059	BCAN	brevican	BEHAB,MGC13038,CSPG7	GO:0060074	synapse maturation (GO:0060074)	BP	1915
EIF4E	HGNC:3287	EIF4E	eukaryotic translation initiation factor 4E	EIF4E1,EIF4EL1	GO:0099524	postsynaptic cytosol (GO:0099524)	CC	1916
MTOR	HGNC:3942	MTOR	mechanistic target of rapamycin kinase	RAFT1,RAPT1,FLJ44809,FRAP,FRAP2,FRAP1	GO:0099524	postsynaptic cytosol (GO:0099524)	CC	1917
HNRNPK	HGNC:5044	HNRNPK	heterogeneous nuclear ribonucleoprotein K	CSBP,TUNP,HNRPK	GO:0099175	regulation of postsynapse organization (GO:0099175)	BP	1918
MAGI2	HGNC:18957	MAGI2	membrane associated guanylate kinase, WW and PDZ domain containing 2	ACVRIP1,MAGI-2	GO:0099179	regulation of synaptic membrane adhesion (GO:0099179)	BP	1922
ADAM10	HGNC:188	ADAM10	ADAM metallopeptidase domain 10	KUZ,HST18717,CD156C	GO:0098696	regulation of neurotransmitter receptor localization to postsynaptic specialization membrane (GO:0098696)	BP	1923
DBN1	HGNC:2695	DBN1	drebrin 1	D0S117E	GO:0098974	postsynaptic actin cytoskeleton organization (GO:0098974)	BP	1924
CHMP2B	HGNC:24537	CHMP2B	charged multivesicular body protein 2B	DKFZP564O123,CHMP2.5,VPS2B	GO:0099159	regulation of modification of postsynaptic structure (GO:0099159)	BP	1925
DBN1	HGNC:2695	DBN1	drebrin 1	D0S117E	GO:0045211	postsynaptic membrane (GO:0045211)	CC	1926
PTN	HGNC:9630	PTN	pleiotrophin	HBNF,HBGF8,NEGF1	GO:0098794	postsynapse (GO:0098794)	CC	1928
NRXN1	HGNC:8008	NRXN1	neurexin 1	KIAA0578,HS.22998	GO:0099054	presynapse assembly (GO:0099054)	BP	1934
NRXN1	HGNC:8008	NRXN1	neurexin 1	KIAA0578,HS.22998	GO:0099151	regulation of postsynaptic density assembly (GO:0099151)	BP	1935
PLPPR4	HGNC:23496	PLPPR4	phospholipid phosphatase related 4	PRG-1,LPPR4,KIAA0455,PHP1	GO:0099175	regulation of postsynapse organization (GO:0099175)	BP	1940
ABI2	HGNC:24011	ABI2	abl interactor 2	ABI-2,AIP-1,ABI2B,ABLBP3,ARGBPIA,SSH3BP2	GO:0097091	synaptic vesicle clustering (GO:0097091)	BP	1942
GRM3	HGNC:4595	GRM3	glutamate metabotropic receptor 3	GPRC1C,MGLU3,MGLUR3	GO:0099056	integral component of presynaptic membrane (GO:0099056)	CC	1943
GIT1	HGNC:4272	GIT1	GIT ArfGAP 1		GO:0099645	neurotransmitter receptor localization to postsynaptic specialization membrane (GO:0099645)	BP	1949
PRRT2	HGNC:30500	PRRT2	proline rich transmembrane protein 2	FLJ25513,DKFZP547J199,IFITMD1,FICCA,DSPB3,PKC,EKD1,ICCA,DYT10	GO:0099056	integral component of presynaptic membrane (GO:0099056)	CC	1953
SHANK3	HGNC:14294	SHANK3	SH3 and multiple ankyrin repeat domains 3	SPANK-2,PROSAP2,KIAA1650,PSAP2	GO:0098919	structural constituent of postsynaptic density (GO:0098919)	BP	1961
SHANK3	HGNC:14294	SHANK3	SH3 and multiple ankyrin repeat domains 3	SPANK-2,PROSAP2,KIAA1650,PSAP2	GO:0099175	regulation of postsynapse organization (GO:0099175)	BP	1963
DBN1	HGNC:2695	DBN1	drebrin 1	D0S117E	GO:0014069	postsynaptic density (GO:0014069)	CC	1964
DBN1	HGNC:2695	DBN1	drebrin 1	D0S117E	GO:0045211	postsynaptic membrane (GO:0045211)	CC	1965
SPARCL1	HGNC:11220	SPARCL1	SPARC like 1	MAST9	GO:0050807	regulation of synapse organization (GO:0050807)	BP	1966
CSPG5	HGNC:2467	CSPG5	chondroitin sulfate proteoglycan 5	NGC	GO:2000300	regulation of synaptic vesicle exocytosis (GO:2000300)	BP	1967
GRIN1	HGNC:4584	GRIN1	glutamate ionotropic receptor NMDA type subunit 1	GLUN1,NMDAR1	GO:1904315	transmitter-gated ion channel activity involved in regulation of postsynaptic membrane potential (GO:1904315)	BP	1969
GRIN2B	HGNC:4586	GRIN2B	glutamate ionotropic receptor NMDA type subunit 2B	GLUN2B,NR2B,NMDAR2B	GO:1904315	transmitter-gated ion channel activity involved in regulation of postsynaptic membrane potential (GO:1904315)	BP	1971
PPP2R1A	HGNC:9302	PPP2R1A	protein phosphatase 2 scaffold subunit Aalpha	PR65A,PP2A-AALPHA,PP2AA	GO:0045202	synapse (GO:0045202)	CC	1973
AMPH	HGNC:471	AMPH	amphiphysin		GO:0098833	presynaptic endocytic zone (GO:0098833)	CC	2001
SH3GL2	HGNC:10831	SH3GL2	SH3 domain containing GRB2 like 2, endophilin A1	SH3P4,SH3D2A,CNSA2,EEN-B1	GO:0099523	presynaptic cytosol (GO:0099523)	CC	2002
PICALM	HGNC:15514	PICALM	phosphatidylinositol binding clathrin assembly protein	CLTH	GO:0098794	postsynapse (GO:0098794)	CC	2003
SNAP91	HGNC:14986	SNAP91	synaptosome associated protein 91	KIAA0656,AP180	GO:0045211	postsynaptic membrane (GO:0045211)	CC	2004
GRIA1	HGNC:4571	GRIA1	glutamate ionotropic receptor AMPA type subunit 1	GLUA1,GLURA,GLUR1	GO:1904315	transmitter-gated ion channel activity involved in regulation of postsynaptic membrane potential (GO:1904315)	BP	2030
GRIA2	HGNC:4572	GRIA2	glutamate ionotropic receptor AMPA type subunit 2	GLUA2,GLURB,GLUR-K2,GLUR-B,GLUR-2,GLUR2	GO:1904315	transmitter-gated ion channel activity involved in regulation of postsynaptic membrane potential (GO:1904315)	BP	2032
CACNG3	HGNC:1407	CACNG3	calcium voltage-gated channel auxiliary subunit gamma 3		GO:0099061	integral component of postsynaptic density membrane (GO:0099061)	CC	2046
CACNG8	HGNC:13628	CACNG8	calcium voltage-gated channel auxiliary subunit gamma 8		GO:0099061	integral component of postsynaptic density membrane (GO:0099061)	CC	2047
DLG2	HGNC:2901	DLG2	discs large MAGUK scaffold protein 2	PSD-93,PSD93,CHAPSYN-110,PPP1R58	GO:0099031	anchored component of postsynaptic density membrane (GO:0099031)	CC	2050
DLG4	HGNC:2903	DLG4	discs large MAGUK scaffold protein 4	PSD-95,PSD95,SAP90,SAP-90	GO:0099031	anchored component of postsynaptic density membrane (GO:0099031)	CC	2051
DLG3	HGNC:2902	DLG3	discs large MAGUK scaffold protein 3	NE-DLG,SAP102,SAP-102,NEDLG,KIAA1232,MRX90,PPP1R82	GO:0099092	postsynaptic density, intracellular component (GO:0099092)	CC	2052
GABRA1	HGNC:4075	GABRA1	gamma-aminobutyric acid type A receptor subunit alpha1	EJM5	GO:1904315	transmitter-gated ion channel activity involved in regulation of postsynaptic membrane potential (GO:1904315)	BP	2054
GABRA2	HGNC:4076	GABRA2	gamma-aminobutyric acid type A receptor subunit alpha2		GO:0099060	integral component of postsynaptic specialization membrane (GO:0099060)	CC	2058
GABRA3	HGNC:4077	GABRA3	gamma-aminobutyric acid type A receptor subunit alpha3		GO:0099060	integral component of postsynaptic specialization membrane (GO:0099060)	CC	2059
GABRA1	HGNC:4075	GABRA1	gamma-aminobutyric acid type A receptor subunit alpha1	EJM5	GO:0099060	integral component of postsynaptic specialization membrane (GO:0099060)	CC	2061
GRM5	HGNC:4597	GRM5	glutamate metabotropic receptor 5	MGLUR5,GPRC1E,MGLU5,PPP1R86	GO:0050804	modulation of chemical synaptic transmission (GO:0050804)	BP	2064
FRRS1L	HGNC:1362	FRRS1L	ferric chelate reductase 1 like	CG-6,C9ORF4	GO:0099072	regulation of postsynaptic membrane neurotransmitter receptor levels (GO:0099072)	BP	2069
GABRA3	HGNC:4077	GABRA3	gamma-aminobutyric acid type A receptor subunit alpha3		GO:1904315	transmitter-gated ion channel activity involved in regulation of postsynaptic membrane potential (GO:1904315)	BP	2072
GABRA3	HGNC:4077	GABRA3	gamma-aminobutyric acid type A receptor subunit alpha3		GO:0045202	synapse (GO:0045202)	CC	2073
RAP1A	HGNC:9855	RAP1A	RAP1A, member of RAS oncogene family	KREV-1,SMGP21	GO:0098696	regulation of neurotransmitter receptor localization to postsynaptic specialization membrane (GO:0098696)	BP	2074
CAMK2A	HGNC:1460	CAMK2A	calcium/calmodulin dependent protein kinase II alpha	KIAA0968,CAMKIIΑ,CAMKA	GO:0098696	regulation of neurotransmitter receptor localization to postsynaptic specialization membrane (GO:0098696)	BP	2075
AMPH	HGNC:471	AMPH	amphiphysin		GO:0098894	extrinsic component of presynaptic endocytic zone membrane (GO:0098894)	CC	2077
CLTA	HGNC:2090	CLTA	clathrin light chain A		GO:0030672	synaptic vesicle membrane (GO:0030672)	CC	2078
CLTB	HGNC:2091	CLTB	clathrin light chain B	LCB	GO:0030672	synaptic vesicle membrane (GO:0030672)	CC	2079
GABRA3	HGNC:4077	GABRA3	gamma-aminobutyric acid type A receptor subunit alpha3		GO:1904315	transmitter-gated ion channel activity involved in regulation of postsynaptic membrane potential (GO:1904315)	BP	2082
CDH2	HGNC:1759	CDH2	cadherin 2	CDHN,CD325,NCAD	GO:0050804	modulation of chemical synaptic transmission (GO:0050804)	BP	2097
RAB8A	HGNC:7007	RAB8A	RAB8A, member RAS oncogene family	RAB8,MEL	GO:0098969	neurotransmitter receptor transport to postsynaptic membrane (GO:0098969)	BP	2098
RAB11A	HGNC:9760	RAB11A	RAB11A, member RAS oncogene family	YL8	GO:0098887	neurotransmitter receptor transport, endosome to postsynaptic membrane (GO:0098887)	BP	2099
RAB11A	HGNC:9760	RAB11A	RAB11A, member RAS oncogene family	YL8	GO:0098837	postsynaptic recycling endosome (GO:0098837)	CC	2102
AP1G1	HGNC:555	AP1G1	adaptor related protein complex 1 subunit gamma 1	CLAPG1,ADTG	GO:0016182	synaptic vesicle budding from endosome (GO:0016182)	BP	2104
NTRK2	HGNC:8032	NTRK2	neurotrophic receptor tyrosine kinase 2	TRKB	GO:0099183	trans-synaptic signaling by BDNF, modulating synaptic transmission (GO:0099183)	BP	2108
ARHGAP44	HGNC:29096	ARHGAP44	Rho GTPase activating protein 44	KIAA0672,RICH-2,RICH2	GO:0099010	modification of postsynaptic structure (GO:0099010)	BP	2110
ARHGAP44	HGNC:29096	ARHGAP44	Rho GTPase activating protein 44	KIAA0672,RICH-2,RICH2	GO:0099152	regulation of neurotransmitter receptor transport, endosome to postsynaptic membrane (GO:0099152)	BP	2111
NSG1	HGNC:18790	NSG1	neuronal vesicle trafficking associated 1	D4S234E,NEEP21	GO:0098887	neurotransmitter receptor transport, endosome to postsynaptic membrane (GO:0098887)	BP	2112
DNAJC6	HGNC:15469	DNAJC6	DnaJ heat shock protein family (Hsp40) member C6	KIAA0473,PARK19	GO:0016191	synaptic vesicle uncoating (GO:0016191)	BP	2115
ARHGAP44	HGNC:29096	ARHGAP44	Rho GTPase activating protein 44	KIAA0672,RICH-2,RICH2	GO:0014069	postsynaptic density (GO:0014069)	CC	2123
ARHGAP44	HGNC:29096	ARHGAP44	Rho GTPase activating protein 44	KIAA0672,RICH-2,RICH2	GO:0048786	presynaptic active zone (GO:0048786)	CC	2124
HIP1	HGNC:4913	HIP1	huntingtin interacting protein 1		GO:0098793	presynapse (GO:0098793)	CC	2125
HIP1	HGNC:4913	HIP1	huntingtin interacting protein 1		GO:0045211	postsynaptic membrane (GO:0045211)	CC	2126
NSG1	HGNC:18790	NSG1	neuronal vesicle trafficking associated 1	D4S234E,NEEP21	GO:0098845	postsynaptic endosome (GO:0098845)	CC	2128
PTK2B	HGNC:9612	PTK2B	protein tyrosine kinase 2 beta	CAKB,PYK2,RAFTK,PTK,CADTK,FAK2	GO:0098794	postsynapse (GO:0098794)	CC	2131
SCG2	HGNC:10575	SCG2	secretogranin II	CHGC	GO:0098992	neuronal dense core vesicle (GO:0098992)	CC	2132
NTRK2	HGNC:8032	NTRK2	neurotrophic receptor tyrosine kinase 2	TRKB	GO:0098794	postsynapse (GO:0098794)	CC	2135
RHOA	HGNC:667	RHOA	ras homolog family member A	RHO12,RHOH12,ARH12,ARHA	GO:1905274	regulation of modification of postsynaptic actin cytoskeleton (GO:1905274)	BP	2147
RAC1	HGNC:9801	RAC1	Rac family small GTPase 1	TC-25,P21-RAC1,RAC-1	GO:0098794	postsynapse (GO:0098794)	CC	2150
RAC1	HGNC:9801	RAC1	Rac family small GTPase 1	TC-25,P21-RAC1,RAC-1	GO:0098794	postsynapse (GO:0098794)	CC	2152
AP2B1	HGNC:563	AP2B1	adaptor related protein complex 2 subunit beta 1	ADTB2,CLAPB1	GO:0098884	postsynaptic neurotransmitter receptor endocytosis (GO:0098884)	BP	2157
AP3D1	HGNC:568	AP3D1	adaptor related protein complex 3 subunit delta 1	ADTD	GO:0098830	presynaptic endosome (GO:0098830)	CC	2158
KCND2	HGNC:6238	KCND2	potassium voltage-gated channel subfamily D member 2	KV4.2,RK5,KIAA1044	GO:1905030	voltage-gated ion channel activity involved in regulation of postsynaptic membrane potential (GO:1905030)	BP	2159
KCND2	HGNC:6238	KCND2	potassium voltage-gated channel subfamily D member 2	KV4.2,RK5,KIAA1044	GO:0099055	integral component of postsynaptic membrane (GO:0099055)	CC	2161
SNAP47	HGNC:30669	SNAP47	synaptosome associated protein 47	SVAP1,SNAP-47,C1ORF142	GO:0098967	exocytic insertion of neurotransmitter receptor to postsynaptic membrane (GO:0098967)	BP	2163
GABRA2	HGNC:4076	GABRA2	gamma-aminobutyric acid type A receptor subunit alpha2		GO:0099060	integral component of postsynaptic specialization membrane (GO:0099060)	CC	2172
GABRA1	HGNC:4075	GABRA1	gamma-aminobutyric acid type A receptor subunit alpha1	EJM5	GO:0099060	integral component of postsynaptic specialization membrane (GO:0099060)	CC	2173
GABBR1	HGNC:4070	GABBR1	gamma-aminobutyric acid type B receptor subunit 1	HGB1A,GPRC3A	GO:0099060	integral component of postsynaptic specialization membrane (GO:0099060)	CC	2174
GABBR1	HGNC:4070	GABBR1	gamma-aminobutyric acid type B receptor subunit 1	HGB1A,GPRC3A	GO:0099055	integral component of postsynaptic membrane (GO:0099055)	CC	2175
GABBR1	HGNC:4070	GABBR1	gamma-aminobutyric acid type B receptor subunit 1	HGB1A,GPRC3A	GO:0099059	integral component of presynaptic active zone membrane (GO:0099059)	CC	2176
DMXL2	HGNC:2938	DMXL2	Dmx like 2	KIAA0856,DFNA71	GO:1901546	regulation of proton loading (GO:1901546)	BP	2178
GABRG2	HGNC:4087	GABRG2	gamma-aminobutyric acid type A receptor subunit gamma2		GO:0099060	integral component of postsynaptic specialization membrane (GO:0099060)	CC	2180
PRRT1	HGNC:13943	PRRT1	proline rich transmembrane protein 1	NG5,IFITMD7,DSPD1,SYNDIG4,C6ORF31	GO:0099055	integral component of postsynaptic membrane (GO:0099055)	CC	2181
OLFM1	HGNC:17187	OLFM1	olfactomedin 1	NOE1,OLFA,AMY,NOELIN	GO:0099243	extrinsic component of synaptic membrane (GO:0099243)	CC	2185
ABR	HGNC:81	ABR	ABR activator of RhoGEF and GTPase	MDB	GO:0099092	postsynaptic density, intracellular component (GO:0099092)	CC	2191
BCR	HGNC:1014	BCR	BCR activator of RhoGEF and GTPase	D22S662,CML,PHL,ALL,D22S11,BCR1	GO:0099092	postsynaptic density, intracellular component (GO:0099092)	CC	2192
DGKB	HGNC:2850	DGKB	diacylglycerol kinase beta	KIAA0718,DGK-BETA,DAGK2	GO:0099147	extrinsic component of postsynaptic density membrane (GO:0099147)	CC	2195
AP3D1	HGNC:568	AP3D1	adaptor related protein complex 3 subunit delta 1	ADTD	GO:0016182	synaptic vesicle budding from endosome (GO:0016182)	BP	2198
HSPA8	HGNC:5241	HSPA8	heat shock protein family A (Hsp70) member 8	HSC71,HSC70,HSP73,HSPA10	GO:0014069	postsynaptic density (GO:0014069)	CC	2201
NEFL	HGNC:7739	NEFL	neurofilament light chain	NFL,CMT1F,CMT2E,NF68,PPP1R110	GO:0099184	structural constituent of postsynaptic intermediate filament cytoskeleton (GO:0099184)	BP	2202
NEFH	HGNC:7737	NEFH	neurofilament heavy chain	NF-H,NFH	GO:0099184	structural constituent of postsynaptic intermediate filament cytoskeleton (GO:0099184)	BP	2203
LAMA4	HGNC:6484	LAMA4	laminin subunit alpha 4		GO:0043083	synaptic cleft (GO:0043083)	CC	2206
RHOA	HGNC:667	RHOA	ras homolog family member A	RHO12,RHOH12,ARH12,ARHA	GO:0098794	postsynapse (GO:0098794)	CC	2217
LRRC4B	HGNC:25042	LRRC4B	leucine rich repeat containing 4B	DKFZP761A179,HSM,NGL-3,LRIG4	GO:0099061	integral component of postsynaptic density membrane (GO:0099061)	CC	2220
LRRC7	HGNC:18531	LRRC7	leucine rich repeat containing 7	KIAA1365,DENSIN-180	GO:0099061	integral component of postsynaptic density membrane (GO:0099061)	CC	2222
NCAM1	HGNC:7656	NCAM1	neural cell adhesion molecule 1	NCAM,CD56	GO:0099056	integral component of presynaptic membrane (GO:0099056)	CC	2224
AP2M1	HGNC:564	AP2M1	adaptor related protein complex 2 subunit mu 1	AP50,CLAPM1	GO:0098884	postsynaptic neurotransmitter receptor endocytosis (GO:0098884)	BP	2225
AP3D1	HGNC:568	AP3D1	adaptor related protein complex 3 subunit delta 1	ADTD	GO:0098943	neurotransmitter receptor transport, postsynaptic endosome to lysosome (GO:0098943)	BP	2226
GUCY1A3	HGNC:4685	GUCY1A1	guanylate cyclase 1 soluble subunit alpha 1	GC-SA3,GUC1A3,GUCY1A3	GO:0098925	retrograde trans-synaptic signaling by nitric oxide, modulating synaptic transmission (GO:0098925)	BP	2227
RHOA	HGNC:667	RHOA	ras homolog family member A	RHO12,RHOH12,ARH12,ARHA	GO:0098794	postsynapse (GO:0098794)	CC	2228
NECTIN1	HGNC:9706	NECTIN1	nectin cell adhesion molecule 1	PRR1,PVRR1,SK-12,HIGR,CLPED1,CD111,OFC7,NECTIN-1,HVEC,ED4,PVRL1	GO:0099059	integral component of presynaptic active zone membrane (GO:0099059)	CC	2232
RAB8A	HGNC:7007	RAB8A	RAB8A, member RAS oncogene family	RAB8,MEL	GO:0098887	neurotransmitter receptor transport, endosome to postsynaptic membrane (GO:0098887)	BP	2235
KCND2	HGNC:6238	KCND2	potassium voltage-gated channel subfamily D member 2	KV4.2,RK5,KIAA1044	GO:0099055	integral component of postsynaptic membrane (GO:0099055)	CC	2239
KCND2	HGNC:6238	KCND2	potassium voltage-gated channel subfamily D member 2	KV4.2,RK5,KIAA1044	GO:0099060	integral component of postsynaptic specialization membrane (GO:0099060)	CC	2240
PTPRS	HGNC:9681	PTPRS	protein tyrosine phosphatase receptor type S		GO:0099056	integral component of presynaptic membrane (GO:0099056)	CC	2246
TANC2	HGNC:30212	TANC2	tetratricopeptide repeat, ankyrin repeat and coiled-coil containing 2	DKFZP564D166,FLJ10215,FLJ11824,KIAA1148,KIAA1636,ROLS,ROLSA	GO:0099092	postsynaptic density, intracellular component (GO:0099092)	CC	2250
GABRG2	HGNC:4087	GABRG2	gamma-aminobutyric acid type A receptor subunit gamma2		GO:1904315	transmitter-gated ion channel activity involved in regulation of postsynaptic membrane potential (GO:1904315)	BP	2256
GABRG2	HGNC:4087	GABRG2	gamma-aminobutyric acid type A receptor subunit gamma2		GO:0099060	integral component of postsynaptic specialization membrane (GO:0099060)	CC	2257
GABRA2	HGNC:4076	GABRA2	gamma-aminobutyric acid type A receptor subunit alpha2		GO:0099060	integral component of postsynaptic specialization membrane (GO:0099060)	CC	2264
AKAP7	HGNC:377	AKAP7	A-kinase anchoring protein 7	AKAP18,AKAP15	GO:0050804	modulation of chemical synaptic transmission (GO:0050804)	BP	2277
APP	HGNC:620	APP	amyloid beta precursor protein	ALPHA-SAPP	GO:1905606	regulation of presynapse assembly (GO:1905606)	BP	2279
CALB1	HGNC:1434	CALB1	calbindin 1	CALB	GO:0099567	calcium ion binding involved in regulation of postsynaptic cytosolic calcium levels (GO:0099567)	BP	2289
CALB2	HGNC:1435	CALB2	calbindin 2	CAL2	GO:0099534	calcium ion binding involved in regulation of presynaptic cytosolic calcium levels (GO:0099534)	BP	2290
CORO1A	HGNC:2252	CORO1A	coronin 1A	HCORO1,CORONIN-1	GO:0045202	synapse (GO:0045202)	CC	2294
PLS3	HGNC:9091	PLS3	plastin 3	T-PLASTIN	GO:0098699	structural constituent of presynaptic actin cytoskeleton (GO:0098699)	BP	2295
FARP1	HGNC:3591	FARP1	FERM, ARH/RhoGEF and pleckstrin domain protein 1	CDEP,PLEKHC2,MGC87400,PPP1R75,GLCC1	GO:0098942	retrograde trans-synaptic signaling by trans-synaptic protein complex (GO:0098942)	BP	2304
SNCA	HGNC:11138	SNCA	synuclein alpha	NACP,PARK1,PARK4	GO:0048488	synaptic vesicle endocytosis (GO:0048488)	BP	2305
PTPRA	HGNC:9664	PTPRA	protein tyrosine phosphatase receptor type A	HLPR,HPTPA,RPTPA,PTPRL2	GO:0099699	integral component of synaptic membrane (GO:0099699)	CC	2312
PTPRZ1	HGNC:9685	PTPRZ1	protein tyrosine phosphatase receptor type Z1	PTP18,RPTPB,PHOSPHACAN,PTPZ	GO:0099061	integral component of postsynaptic density membrane (GO:0099061)	CC	2313
CAPZB	HGNC:1491	CAPZB	capping actin protein of muscle Z-line subunit beta		GO:0014069	postsynaptic density (GO:0014069)	CC	2315
CDH13	HGNC:1753	CDH13	cadherin 13	CDHH	GO:0045202	synapse (GO:0045202)	CC	2320
LRRC4B	HGNC:25042	LRRC4B	leucine rich repeat containing 4B	DKFZP761A179,HSM,NGL-3,LRIG4	GO:1905606	regulation of presynapse assembly (GO:1905606)	BP	2327
LRRC4B	HGNC:25042	LRRC4B	leucine rich repeat containing 4B	DKFZP761A179,HSM,NGL-3,LRIG4	GO:0099151	regulation of postsynaptic density assembly (GO:0099151)	BP	2328
SNX1	HGNC:11172	SNX1	sorting nexin 1	SNX1A,MGC8664,HST17379,VPS5	GO:0099092	postsynaptic density, intracellular component (GO:0099092)	CC	2334
PTPRS	HGNC:9681	PTPRS	protein tyrosine phosphatase receptor type S		GO:0099054	presynapse assembly (GO:0099054)	BP	2336
PTPRS	HGNC:9681	PTPRS	protein tyrosine phosphatase receptor type S		GO:0099151	regulation of postsynaptic density assembly (GO:0099151)	BP	2338
YWHAZ	HGNC:12855	YWHAZ	tyrosine 3-monooxygenase/tryptophan 5-monooxygenase activation protein zeta	KCIP-1,14-3-3-ZETA,YWHAD	GO:0090128	regulation of synapse maturation (GO:0090128)	BP	2341
SHISA7	HGNC:35409	SHISA7	shisa family member 7		GO:0099060	integral component of postsynaptic specialization membrane (GO:0099060)	CC	2344
SHISA7	HGNC:35409	SHISA7	shisa family member 7		GO:0098962	regulation of postsynaptic neurotransmitter receptor activity (GO:0098962)	BP	2345
GAPDH	HGNC:4141	GAPDH	glyceraldehyde-3-phosphate dehydrogenase	GAPD	GO:0099092	postsynaptic density, intracellular component (GO:0099092)	CC	2347
GAPDH	HGNC:4141	GAPDH	glyceraldehyde-3-phosphate dehydrogenase	GAPD	GO:0098850	extrinsic component of synaptic vesicle membrane (GO:0098850)	CC	2348
YWHAQ	HGNC:12854	YWHAQ	tyrosine 3-monooxygenase/tryptophan 5-monooxygenase activation protein theta	14-3-3	GO:0045202	synapse (GO:0045202)	CC	2349
YWHAZ	HGNC:12855	YWHAZ	tyrosine 3-monooxygenase/tryptophan 5-monooxygenase activation protein zeta	KCIP-1,14-3-3-ZETA,YWHAD	GO:0008039	synaptic target recognition (GO:0008039)	BP	2352
NPTX1	HGNC:7952	NPTX1	neuronal pentraxin 1		GO:0043083	synaptic cleft (GO:0043083)	CC	2353
NPTX1	HGNC:7952	NPTX1	neuronal pentraxin 1		GO:0099645	neurotransmitter receptor localization to postsynaptic specialization membrane (GO:0099645)	BP	2354
NPTX1	HGNC:7952	NPTX1	neuronal pentraxin 1		GO:0097107	postsynaptic density assembly (GO:0097107)	BP	2355
DNAJC5	HGNC:16235	DNAJC5	DnaJ heat shock protein family (Hsp40) member C5	FLJ00118,FLJ13070,DNAJC5A,CLN4	SYNGO:presyn_chaperoneProteinFolding	presynaptic chaperone-mediated protein folding	BP	2358
HSPA8	HGNC:5241	HSPA8	heat shock protein family A (Hsp70) member 8	HSC71,HSC70,HSP73,HSPA10	SYNGO:presyn_chaperoneProteinFolding	presynaptic chaperone-mediated protein folding	BP	2359
CTNND1	HGNC:2515	CTNND1	catenin delta 1	KIAA0384,P120CAS,P120CTN,CTNND	GO:0098831	presynaptic active zone cytoplasmic component (GO:0098831)	CC	2360
CTNND1	HGNC:2515	CTNND1	catenin delta 1	KIAA0384,P120CAS,P120CTN,CTNND	GO:0099092	postsynaptic density, intracellular component (GO:0099092)	CC	2372
DLG4	HGNC:2903	DLG4	discs large MAGUK scaffold protein 4	PSD-95,PSD95,SAP90,SAP-90	GO:0098919	structural constituent of postsynaptic density (GO:0098919)	BP	2375
GRIN1	HGNC:4584	GRIN1	glutamate ionotropic receptor NMDA type subunit 1	GLUN1,NMDAR1	GO:0099061	integral component of postsynaptic density membrane (GO:0099061)	CC	2377
GRIN2B	HGNC:4586	GRIN2B	glutamate ionotropic receptor NMDA type subunit 2B	GLUN2B,NR2B,NMDAR2B	GO:0099061	integral component of postsynaptic density membrane (GO:0099061)	CC	2379
GPM6A	HGNC:4460	GPM6A	glycoprotein M6A	GPM6	GO:0050807	regulation of synapse organization (GO:0050807)	BP	2381
TNR	HGNC:11953	TNR	tenascin R		GO:0050804	modulation of chemical synaptic transmission (GO:0050804)	BP	2382
GRIA1	HGNC:4571	GRIA1	glutamate ionotropic receptor AMPA type subunit 1	GLUA1,GLURA,GLUR1	GO:0099061	integral component of postsynaptic density membrane (GO:0099061)	CC	2386
GRIA1	HGNC:4571	GRIA1	glutamate ionotropic receptor AMPA type subunit 1	GLUA1,GLURA,GLUR1	GO:1904315	transmitter-gated ion channel activity involved in regulation of postsynaptic membrane potential (GO:1904315)	BP	2387
MADD	HGNC:6766	MADD	MAP kinase activating death domain	DENN,KIAA0358,RAB3GEP,IG20	GO:0045202	synapse (GO:0045202)	CC	2388
RAB3B	HGNC:9778	RAB3B	RAB3B, member RAS oncogene family		GO:0098693	regulation of synaptic vesicle cycle (GO:0098693)	BP	2389
RAB21	HGNC:18263	RAB21	RAB21, member RAS oncogene family	KIAA0118	GO:0008089	anterograde axonal transport (GO:0008089)	BP	2391
PAK1	HGNC:8590	PAK1	p21 (RAC1) activated kinase 1		GO:0150036	regulation of trans-synaptic signaling by endocannabinoid, modulating synaptic transmission (GO:0150036)	BP	2392
GAPDH	HGNC:4141	GAPDH	glyceraldehyde-3-phosphate dehydrogenase	GAPD	SYNGO:postsyn_ATPmetabolic	ATP metabolic process in the postsynapse	BP	2395
PPP2R2A	HGNC:9304	PPP2R2A	protein phosphatase 2 regulatory subunit Balpha	PR52A,PR55A,B55A,PR55ALPHA,B55ALPHA	GO:0045202	synapse (GO:0045202)	CC	2396
GAPDH	HGNC:4141	GAPDH	glyceraldehyde-3-phosphate dehydrogenase	GAPD	GO:0099162	regulation of synaptic vesicle neurotransmitter loading (GO:0099162)	BP	2398
ABR	HGNC:81	ABR	ABR activator of RhoGEF and GTPase	MDB	GO:0050804	modulation of chemical synaptic transmission (GO:0050804)	BP	2399
BCR	HGNC:1014	BCR	BCR activator of RhoGEF and GTPase	D22S662,CML,PHL,ALL,D22S11,BCR1	GO:0050804	modulation of chemical synaptic transmission (GO:0050804)	BP	2400
NCAM1	HGNC:7656	NCAM1	neural cell adhesion molecule 1	NCAM,CD56	GO:0099055	integral component of postsynaptic membrane (GO:0099055)	CC	2406
NECTIN1	HGNC:9706	NECTIN1	nectin cell adhesion molecule 1	PRR1,PVRR1,SK-12,HIGR,CLPED1,CD111,OFC7,NECTIN-1,HVEC,ED4,PVRL1	GO:0050807	regulation of synapse organization (GO:0050807)	BP	2407
TSC2	HGNC:12363	TSC2	TSC complex subunit 2	TUBERIN,PPP1R160,TSC4	GO:0099175	regulation of postsynapse organization (GO:0099175)	BP	2415
TSC2	HGNC:12363	TSC2	TSC complex subunit 2	TUBERIN,PPP1R160,TSC4	GO:0014069	postsynaptic density (GO:0014069)	CC	2416
ACTR3	HGNC:170	ACTR3	actin related protein 3		GO:0098974	postsynaptic actin cytoskeleton organization (GO:0098974)	BP	2417
CACNB4	HGNC:1404	CACNB4	calcium voltage-gated channel auxiliary subunit beta 4	EJM4	GO:0099626	voltage-gated calcium channel activity involved in regulation of presynaptic cytosolic calcium levels (GO:0099626)	BP	2421
CDK5	HGNC:1774	CDK5	cyclin dependent kinase 5	PSSALRE	GO:0098794	postsynapse (GO:0098794)	CC	2422
CDK5	HGNC:1774	CDK5	cyclin dependent kinase 5	PSSALRE	GO:1905806	regulation of synapse disassembly (GO:1905806)	BP	2423
GRM7	HGNC:4599	GRM7	glutamate metabotropic receptor 7	GPRC1G,MGLU7,MGLUR7,PPP1R87	GO:0099171	presynaptic modulation of chemical synaptic transmission (GO:0099171)	BP	2425
VAMP1	HGNC:12642	VAMP1	vesicle associated membrane protein 1	VAMP-1,SYB1	GO:0098793	presynapse (GO:0098793)	CC	2428
RAB3B	HGNC:9778	RAB3B	RAB3B, member RAS oncogene family		GO:0098993	anchored component of synaptic vesicle membrane (GO:0098993)	CC	2431
PAK1	HGNC:8590	PAK1	p21 (RAC1) activated kinase 1		GO:0098696	regulation of neurotransmitter receptor localization to postsynaptic specialization membrane (GO:0098696)	BP	2432
PAK2	HGNC:8591	PAK2	p21 (RAC1) activated kinase 2	PAK65,PAKGAMMA	GO:0098696	regulation of neurotransmitter receptor localization to postsynaptic specialization membrane (GO:0098696)	BP	2432
PAK1	HGNC:8590	PAK1	p21 (RAC1) activated kinase 1		GO:0098696	regulation of neurotransmitter receptor localization to postsynaptic specialization membrane (GO:0098696)	BP	2433
PAK2	HGNC:8591	PAK2	p21 (RAC1) activated kinase 2	PAK65,PAKGAMMA	GO:0098696	regulation of neurotransmitter receptor localization to postsynaptic specialization membrane (GO:0098696)	BP	2433
SFPQ	HGNC:10774	SFPQ	splicing factor proline and glutamine rich	PPP1R140	GO:0098963	dendritic transport of messenger ribonucleoprotein complex (GO:0098963)	BP	2434
ACTR3	HGNC:170	ACTR3	actin related protein 3		GO:0098794	postsynapse (GO:0098794)	CC	2436
WASL	HGNC:12735	WASL	WASP like actin nucleation promoting factor	N-WASP,NWASP,WASPB	GO:0098794	postsynapse (GO:0098794)	CC	2437
WASL	HGNC:12735	WASL	WASP like actin nucleation promoting factor	N-WASP,NWASP,WASPB	GO:0098974	postsynaptic actin cytoskeleton organization (GO:0098974)	BP	2438
STX12	HGNC:11430	STX12	syntaxin 12	STX13,STX14	GO:0030285	integral component of synaptic vesicle membrane (GO:0030285)	CC	2440
PRRT2	HGNC:30500	PRRT2	proline rich transmembrane protein 2	FLJ25513,DKFZP547J199,IFITMD1,FICCA,DSPB3,PKC,EKD1,ICCA,DYT10	GO:0150037	regulation of calcium-dependent activation of synaptic vesicle fusion (GO:0150037)	BP	2442
CACNB4	HGNC:1404	CACNB4	calcium voltage-gated channel auxiliary subunit beta 4	EJM4	GO:2000300	regulation of synaptic vesicle exocytosis (GO:2000300)	BP	2444
SNCB	HGNC:11140	SNCB	synuclein beta		GO:0099523	presynaptic cytosol (GO:0099523)	CC	2445
SNCB	HGNC:11140	SNCB	synuclein beta		GO:0048488	synaptic vesicle endocytosis (GO:0048488)	BP	2446
PLS3	HGNC:9091	PLS3	plastin 3	T-PLASTIN	GO:0098693	regulation of synaptic vesicle cycle (GO:0098693)	BP	2447
EPHA4	HGNC:3388	EPHA4	EPH receptor A4	HEK8,TYRO1	GO:1905806	regulation of synapse disassembly (GO:1905806)	BP	2449
NGEF	HGNC:7807	NGEF	neuronal guanine nucleotide exchange factor	ARHGEF27	GO:1905806	regulation of synapse disassembly (GO:1905806)	BP	2450
LRRC4B	HGNC:25042	LRRC4B	leucine rich repeat containing 4B	DKFZP761A179,HSM,NGL-3,LRIG4	GO:0099560	synapse adhesion between pre- and post-synapse (GO:0099560)	BP	2457
NCAM1	HGNC:7656	NCAM1	neural cell adhesion molecule 1	NCAM,CD56	GO:0099560	synapse adhesion between pre- and post-synapse (GO:0099560)	BP	2459
PTPRS	HGNC:9681	PTPRS	protein tyrosine phosphatase receptor type S		GO:0099560	synapse adhesion between pre- and post-synapse (GO:0099560)	BP	2464
FBXO2	HGNC:13581	FBXO2	F-box protein 2	FBX2,NFB42,FBG1,OCP1	GO:0098890	extrinsic component of postsynaptic membrane (GO:0098890)	CC	2466
PTPRS	HGNC:9681	PTPRS	protein tyrosine phosphatase receptor type S		GO:0099560	synapse adhesion between pre- and post-synapse (GO:0099560)	BP	2472
PTPRS	HGNC:9681	PTPRS	protein tyrosine phosphatase receptor type S		GO:0099560	synapse adhesion between pre- and post-synapse (GO:0099560)	BP	2477
GRIA2	HGNC:4572	GRIA2	glutamate ionotropic receptor AMPA type subunit 2	GLUA2,GLURB,GLUR-K2,GLUR-B,GLUR-2,GLUR2	GO:1904315	transmitter-gated ion channel activity involved in regulation of postsynaptic membrane potential (GO:1904315)	BP	2479
GRIA2	HGNC:4572	GRIA2	glutamate ionotropic receptor AMPA type subunit 2	GLUA2,GLURB,GLUR-K2,GLUR-B,GLUR-2,GLUR2	GO:0099061	integral component of postsynaptic density membrane (GO:0099061)	CC	2481
RAPGEF4	HGNC:16626	RAPGEF4	Rap guanine nucleotide exchange factor 4	CAMP-GEFII,CGEF2	GO:0014069	postsynaptic density (GO:0014069)	CC	2482
GRIA3	HGNC:4573	GRIA3	glutamate ionotropic receptor AMPA type subunit 3	GLUA3,GLURC,MRX94,GLUR-3,GLUR-C,GLUR-K3,IGLUR3,GLUR3	GO:1904315	transmitter-gated ion channel activity involved in regulation of postsynaptic membrane potential (GO:1904315)	BP	2483
GRIA3	HGNC:4573	GRIA3	glutamate ionotropic receptor AMPA type subunit 3	GLUA3,GLURC,MRX94,GLUR-3,GLUR-C,GLUR-K3,IGLUR3,GLUR3	GO:0099061	integral component of postsynaptic density membrane (GO:0099061)	CC	2484
CTNND2	HGNC:2516	CTNND2	catenin delta 2	NPRAP,GT24	GO:0014069	postsynaptic density (GO:0014069)	CC	2485
AAK1	HGNC:19679	AAK1	AP2 associated kinase 1	KIAA1048,DKFZP686K16132	GO:0098793	presynapse (GO:0098793)	CC	2504
PPP1CA	HGNC:9281	PPP1CA	protein phosphatase 1 catalytic subunit alpha	PP1A,PP-1A,PP1ALPHA,PPP1A	GO:0098793	presynapse (GO:0098793)	CC	2517
PPP1CA	HGNC:9281	PPP1CA	protein phosphatase 1 catalytic subunit alpha	PP1A,PP-1A,PP1ALPHA,PPP1A	GO:0098794	postsynapse (GO:0098794)	CC	2518
YWHAG	HGNC:12852	YWHAG	tyrosine 3-monooxygenase/tryptophan 5-monooxygenase activation protein gamma	PPP1R170,14-3-3GAMMA,14-3-3Y	GO:0098793	presynapse (GO:0098793)	CC	2533
YWHAG	HGNC:12852	YWHAG	tyrosine 3-monooxygenase/tryptophan 5-monooxygenase activation protein gamma	PPP1R170,14-3-3GAMMA,14-3-3Y	GO:0045202	synapse (GO:0045202)	CC	2535
YWHAE	HGNC:12851	YWHAE	tyrosine 3-monooxygenase/tryptophan 5-monooxygenase activation protein epsilon	FLJ45465	GO:0045202	synapse (GO:0045202)	CC	2536
YWHAH	HGNC:12853	YWHAH	tyrosine 3-monooxygenase/tryptophan 5-monooxygenase activation protein eta	YWHA1	GO:0045202	synapse (GO:0045202)	CC	2537
EPN1	HGNC:21604	EPN1	epsin 1		GO:0098794	postsynapse (GO:0098794)	CC	2538
AP1G1	HGNC:555	AP1G1	adaptor related protein complex 1 subunit gamma 1	CLAPG1,ADTG	GO:0098793	presynapse (GO:0098793)	CC	2539
NRGN	HGNC:8000	NRGN	neurogranin		GO:0098794	postsynapse (GO:0098794)	CC	2540
NRGN	HGNC:8000	NRGN	neurogranin		GO:0045211	postsynaptic membrane (GO:0045211)	CC	2550
NRGN	HGNC:8000	NRGN	neurogranin		GO:0099170	postsynaptic modulation of chemical synaptic transmission (GO:0099170)	BP	2551
YWHAE	HGNC:12851	YWHAE	tyrosine 3-monooxygenase/tryptophan 5-monooxygenase activation protein epsilon	FLJ45465	GO:0099072	regulation of postsynaptic membrane neurotransmitter receptor levels (GO:0099072)	BP	2552
YWHAH	HGNC:12853	YWHAH	tyrosine 3-monooxygenase/tryptophan 5-monooxygenase activation protein eta	YWHA1	GO:0098793	presynapse (GO:0098793)	CC	2563
YWHAH	HGNC:12853	YWHAH	tyrosine 3-monooxygenase/tryptophan 5-monooxygenase activation protein eta	YWHA1	GO:0099171	presynaptic modulation of chemical synaptic transmission (GO:0099171)	BP	2564
SACM1L	HGNC:17059	SACM1L	SAC1 like phosphatidylinositide phosphatase	SAC1,KIAA0851	GO:0098969	neurotransmitter receptor transport to postsynaptic membrane (GO:0098969)	BP	2574
MPP2	HGNC:7220	MPP2	MAGUK p55 scaffold protein 2	DKFZP761D0712	GO:0098919	structural constituent of postsynaptic density (GO:0098919)	BP	2583
MPP2	HGNC:7220	MPP2	MAGUK p55 scaffold protein 2	DKFZP761D0712	GO:0099031	anchored component of postsynaptic density membrane (GO:0099031)	CC	2584
MPP2	HGNC:7220	MPP2	MAGUK p55 scaffold protein 2	DKFZP761D0712	GO:0098919	structural constituent of postsynaptic density (GO:0098919)	BP	2585
DLG3	HGNC:2902	DLG3	discs large MAGUK scaffold protein 3	NE-DLG,SAP102,SAP-102,NEDLG,KIAA1232,MRX90,PPP1R82	GO:0099072	regulation of postsynaptic membrane neurotransmitter receptor levels (GO:0099072)	BP	2594
DLG2	HGNC:2901	DLG2	discs large MAGUK scaffold protein 2	PSD-93,PSD93,CHAPSYN-110,PPP1R58	GO:0099645	neurotransmitter receptor localization to postsynaptic specialization membrane (GO:0099645)	BP	2595
DGKB	HGNC:2850	DGKB	diacylglycerol kinase beta	KIAA0718,DGK-BETA,DAGK2	GO:0050804	modulation of chemical synaptic transmission (GO:0050804)	BP	2597
DGKB	HGNC:2850	DGKB	diacylglycerol kinase beta	KIAA0718,DGK-BETA,DAGK2	GO:0099175	regulation of postsynapse organization (GO:0099175)	BP	2598
STXBP5	HGNC:19665	STXBP5	syntaxin binding protein 5	TOMOSYN,LLGL3,TOMOSYN-1	GO:0010807	regulation of synaptic vesicle priming (GO:0010807)	BP	2606
VPS16	HGNC:14584	VPS16	VPS16 core subunit of CORVET and HOPS complexes		GO:0098793	presynapse (GO:0098793)	CC	2608
VPS35	HGNC:13487	VPS35	VPS35 retromer complex component	FLJ10752,MEM3,PARK17	GO:0098793	presynapse (GO:0098793)	CC	2625
SLC2A3	HGNC:11007	SLC2A3	solute carrier family 2 member 3	GLUT3	GO:0099699	integral component of synaptic membrane (GO:0099699)	CC	2626
DLG4	HGNC:2903	DLG4	discs large MAGUK scaffold protein 4	PSD-95,PSD95,SAP90,SAP-90	GO:0099645	neurotransmitter receptor localization to postsynaptic specialization membrane (GO:0099645)	BP	2636
CACNG8	HGNC:13628	CACNG8	calcium voltage-gated channel auxiliary subunit gamma 8		GO:0099072	regulation of postsynaptic membrane neurotransmitter receptor levels (GO:0099072)	BP	2637
L1CAM	HGNC:6470	L1CAM	L1 cell adhesion molecule	CD171,NCAM-L1,CAML1,HSAS1,SPG1,HSAS,MIC5	GO:0050804	modulation of chemical synaptic transmission (GO:0050804)	BP	2638
NCAM1	HGNC:7656	NCAM1	neural cell adhesion molecule 1	NCAM,CD56	GO:0050804	modulation of chemical synaptic transmission (GO:0050804)	BP	2642
NRCAM	HGNC:7994	NRCAM	neuronal cell adhesion molecule	KIAA0343,BRAVO	GO:0099061	integral component of postsynaptic density membrane (GO:0099061)	CC	2643
NRCAM	HGNC:7994	NRCAM	neuronal cell adhesion molecule	KIAA0343,BRAVO	GO:0099175	regulation of postsynapse organization (GO:0099175)	BP	2644
PTPRA	HGNC:9664	PTPRA	protein tyrosine phosphatase receptor type A	HLPR,HPTPA,RPTPA,PTPRL2	GO:0050804	modulation of chemical synaptic transmission (GO:0050804)	BP	2647
GABRA2	HGNC:4076	GABRA2	gamma-aminobutyric acid type A receptor subunit alpha2		GO:0099060	integral component of postsynaptic specialization membrane (GO:0099060)	CC	2649
PTPRS	HGNC:9681	PTPRS	protein tyrosine phosphatase receptor type S		GO:0050804	modulation of chemical synaptic transmission (GO:0050804)	BP	2650
VPS35	HGNC:13487	VPS35	VPS35 retromer complex component	FLJ10752,MEM3,PARK17	GO:0098887	neurotransmitter receptor transport, endosome to postsynaptic membrane (GO:0098887)	BP	2651
VPS35	HGNC:13487	VPS35	VPS35 retromer complex component	FLJ10752,MEM3,PARK17	GO:0150052	regulation of postsynapse assembly (GO:0150052)	BP	2654
PACSIN1	HGNC:8570	PACSIN1	protein kinase C and casein kinase substrate in neurons 1	SDPI	GO:0099149	regulation of postsynaptic neurotransmitter receptor endocytosis (GO:0099149)	BP	2660
VPS35	HGNC:13487	VPS35	VPS35 retromer complex component	FLJ10752,MEM3,PARK17	GO:1900242	regulation of synaptic vesicle endocytosis (GO:1900242)	BP	2663
VPS35	HGNC:13487	VPS35	VPS35 retromer complex component	FLJ10752,MEM3,PARK17	GO:0098833	presynaptic endocytic zone (GO:0098833)	CC	2664
ARF6	HGNC:659	ARF6	ADP ribosylation factor 6		GO:0099562	maintenance of postsynaptic density structure (GO:0099562)	BP	2680
ARF6	HGNC:659	ARF6	ADP ribosylation factor 6		GO:1905606	regulation of presynapse assembly (GO:1905606)	BP	2681
STX12	HGNC:11430	STX12	syntaxin 12	STX13,STX14	GO:0016189	synaptic vesicle to endosome fusion (GO:0016189)	BP	2684
VAMP4	HGNC:12645	VAMP4	vesicle associated membrane protein 4		GO:0016189	synaptic vesicle to endosome fusion (GO:0016189)	BP	2685
ADD2	HGNC:244	ADD2	adducin 2	ADDB	GO:0007416	synapse assembly (GO:0007416)	BP	2687
ADD2	HGNC:244	ADD2	adducin 2	ADDB	GO:0098794	postsynapse (GO:0098794)	CC	2688
ADD2	HGNC:244	ADD2	adducin 2	ADDB	GO:0098793	presynapse (GO:0098793)	CC	2689
ADD2	HGNC:244	ADD2	adducin 2	ADDB	GO:0098794	postsynapse (GO:0098794)	CC	2690
VPS35	HGNC:13487	VPS35	VPS35 retromer complex component	FLJ10752,MEM3,PARK17	GO:0098794	postsynapse (GO:0098794)	CC	2701
RGS7BP	HGNC:23271	RGS7BP	regulator of G protein signaling 7 binding protein	R7BP	GO:0099031	anchored component of postsynaptic density membrane (GO:0099031)	CC	2703
RGS7BP	HGNC:23271	RGS7BP	regulator of G protein signaling 7 binding protein	R7BP	GO:0099026	anchored component of presynaptic membrane (GO:0099026)	CC	2704
RGS7	HGNC:10003	RGS7	regulator of G protein signaling 7		GO:0045211	postsynaptic membrane (GO:0045211)	CC	2705
VPS35	HGNC:13487	VPS35	VPS35 retromer complex component	FLJ10752,MEM3,PARK17	GO:0098794	postsynapse (GO:0098794)	CC	2710
ARF2	HGNC:655	ARF4	ADP ribosylation factor 4	ARF2	GO:0099175	regulation of postsynapse organization (GO:0099175)	BP	2711
ARF4	HGNC:655	ARF4	ADP ribosylation factor 4	ARF2	GO:0099175	regulation of postsynapse organization (GO:0099175)	BP	2711
ASAP1	HGNC:2720	ASAP1	ArfGAP with SH3 domain, ankyrin repeat and PH domain 1	KIAA1249,ZG14P,CENTB4,DDEF1	GO:0099175	regulation of postsynapse organization (GO:0099175)	BP	2712
NRN1	HGNC:17972	NRN1	neuritin 1	NRN	SYNGO:transport	transport	BP	2713
CACNG3	HGNC:1407	CACNG3	calcium voltage-gated channel auxiliary subunit gamma 3		GO:0099061	integral component of postsynaptic density membrane (GO:0099061)	CC	2717
CACNG8	HGNC:13628	CACNG8	calcium voltage-gated channel auxiliary subunit gamma 8		GO:0099061	integral component of postsynaptic density membrane (GO:0099061)	CC	2718
MAPK10	HGNC:6872	MAPK10	mitogen-activated protein kinase 10	JNK3,P493F12,P54BSAPK,PRKM10	GO:0098969	neurotransmitter receptor transport to postsynaptic membrane (GO:0098969)	BP	2719
MAPK10	HGNC:6872	MAPK10	mitogen-activated protein kinase 10	JNK3,P493F12,P54BSAPK,PRKM10	GO:0150051	postsynaptic Golgi apparatus (GO:0150051)	CC	2720
NRN1	HGNC:17972	NRN1	neuritin 1	NRN	GO:0099171	presynaptic modulation of chemical synaptic transmission (GO:0099171)	BP	2722
CACNG3	HGNC:1407	CACNG3	calcium voltage-gated channel auxiliary subunit gamma 3		GO:0099645	neurotransmitter receptor localization to postsynaptic specialization membrane (GO:0099645)	BP	2724
DLG3	HGNC:2902	DLG3	discs large MAGUK scaffold protein 3	NE-DLG,SAP102,SAP-102,NEDLG,KIAA1232,MRX90,PPP1R82	GO:0098919	structural constituent of postsynaptic density (GO:0098919)	BP	2726
DLG2	HGNC:2901	DLG2	discs large MAGUK scaffold protein 2	PSD-93,PSD93,CHAPSYN-110,PPP1R58	GO:0098919	structural constituent of postsynaptic density (GO:0098919)	BP	2728
NLGN2	HGNC:14290	NLGN2	neuroligin 2	KIAA1366	GO:0099060	integral component of postsynaptic specialization membrane (GO:0099060)	CC	2731
GDI1	HGNC:4226	GDI1	GDP dissociation inhibitor 1	RABGDIA,XAP-4,OPHN2,FLJ41411,MRX48,MRX41,GDIL	GO:0099523	presynaptic cytosol (GO:0099523)	CC	2732
PPFIA3	HGNC:9247	PPFIA3	PTPRF interacting protein alpha 3	KIAA0654,LPNA3,MGC126567,MGC126569	GO:0098831	presynaptic active zone cytoplasmic component (GO:0098831)	CC	2734
PPFIA2	HGNC:9246	PPFIA2	PTPRF interacting protein alpha 2		GO:0099523	presynaptic cytosol (GO:0099523)	CC	2735
PPFIA3	HGNC:9247	PPFIA3	PTPRF interacting protein alpha 3	KIAA0654,LPNA3,MGC126567,MGC126569	GO:0016079	synaptic vesicle exocytosis (GO:0016079)	BP	2737
PPFIA3	HGNC:9247	PPFIA3	PTPRF interacting protein alpha 3	KIAA0654,LPNA3,MGC126567,MGC126569	GO:0016081	synaptic vesicle docking (GO:0016081)	BP	2738
AP2B1	HGNC:563	AP2B1	adaptor related protein complex 2 subunit beta 1	ADTB2,CLAPB1	GO:0048488	synaptic vesicle endocytosis (GO:0048488)	BP	2739
AP3D1	HGNC:568	AP3D1	adaptor related protein complex 3 subunit delta 1	ADTD	GO:0098793	presynapse (GO:0098793)	CC	2740
AP3D1	HGNC:568	AP3D1	adaptor related protein complex 3 subunit delta 1	ADTD	GO:0098794	postsynapse (GO:0098794)	CC	2742
PTPRS	HGNC:9681	PTPRS	protein tyrosine phosphatase receptor type S		GO:0050808	synapse organization (GO:0050808)	BP	2743
NLGN2	HGNC:14290	NLGN2	neuroligin 2	KIAA1366	GO:1905606	regulation of presynapse assembly (GO:1905606)	BP	2745
NRXN1	HGNC:8008	NRXN1	neurexin 1	KIAA0578,HS.22998	GO:0099560	synapse adhesion between pre- and post-synapse (GO:0099560)	BP	2747
NRXN1	HGNC:8008	NRXN1	neurexin 1	KIAA0578,HS.22998	GO:0099054	presynapse assembly (GO:0099054)	BP	2748
NRXN1	HGNC:8008	NRXN1	neurexin 1	KIAA0578,HS.22998	GO:1905606	regulation of presynapse assembly (GO:1905606)	BP	2749
NRXN1	HGNC:8008	NRXN1	neurexin 1	KIAA0578,HS.22998	GO:0099059	integral component of presynaptic active zone membrane (GO:0099059)	CC	2750
NLGN2	HGNC:14290	NLGN2	neuroligin 2	KIAA1366	GO:0099060	integral component of postsynaptic specialization membrane (GO:0099060)	CC	2752
ADAM10	HGNC:188	ADAM10	ADAM metallopeptidase domain 10	KUZ,HST18717,CD156C	GO:0140249	protein catabolic process at postsynapse (GO:0140249)	BP	2753
NLGN2	HGNC:14290	NLGN2	neuroligin 2	KIAA1366	GO:0098698	postsynaptic specialization assembly (GO:0098698)	BP	2754
NLGN2	HGNC:14290	NLGN2	neuroligin 2	KIAA1366	GO:0099060	integral component of postsynaptic specialization membrane (GO:0099060)	CC	2755
NRXN1	HGNC:8008	NRXN1	neurexin 1	KIAA0578,HS.22998	GO:0099150	regulation of postsynaptic specialization assembly (GO:0099150)	BP	2757
NLGN2	HGNC:14290	NLGN2	neuroligin 2	KIAA1366	GO:0098698	postsynaptic specialization assembly (GO:0098698)	BP	2759
CLSTN1	HGNC:17447	CLSTN1	calsyntenin 1	CSTN1,KIAA0911,CDHR12	GO:0098845	postsynaptic endosome (GO:0098845)	CC	2760
NLGN3	HGNC:14289	NLGN3	neuroligin 3	HNL3,KIAA1480,ASPGX1,AUTSX1	GO:0099060	integral component of postsynaptic specialization membrane (GO:0099060)	CC	2767
NLGN3	HGNC:14289	NLGN3	neuroligin 3	HNL3,KIAA1480,ASPGX1,AUTSX1	GO:0098698	postsynaptic specialization assembly (GO:0098698)	BP	2769
GABBR1	HGNC:4070	GABBR1	gamma-aminobutyric acid type B receptor subunit 1	HGB1A,GPRC3A	GO:0099056	integral component of presynaptic membrane (GO:0099056)	CC	2771
NCAN	HGNC:2465	NCAN	neurocan	CSPG3	GO:0050804	modulation of chemical synaptic transmission (GO:0050804)	BP	2772
CNKSR2	HGNC:19701	CNKSR2	connector enhancer of kinase suppressor of Ras 2	KIAA0902,CNK2	GO:0099173	postsynapse organization (GO:0099173)	BP	2788
RAC1	HGNC:9801	RAC1	Rac family small GTPase 1	TC-25,P21-RAC1,RAC-1	GO:0098974	postsynaptic actin cytoskeleton organization (GO:0098974)	BP	2791
DVL1	HGNC:3084	DVL1	dishevelled segment polarity protein 1		GO:2000300	regulation of synaptic vesicle exocytosis (GO:2000300)	BP	2808
DVL1	HGNC:3084	DVL1	dishevelled segment polarity protein 1		GO:0014069	postsynaptic density (GO:0014069)	CC	2813
DVL1	HGNC:3084	DVL1	dishevelled segment polarity protein 1		GO:0099173	postsynapse organization (GO:0099173)	BP	2814
CASKIN1	HGNC:20879	CASKIN1	CASK interacting protein 1	KIAA1306,ANKS5A	GO:0098793	presynapse (GO:0098793)	CC	2815
CLSTN1	HGNC:17447	CLSTN1	calsyntenin 1	CSTN1,KIAA0911,CDHR12	GO:0099061	integral component of postsynaptic density membrane (GO:0099061)	CC	2826
CLSTN1	HGNC:17447	CLSTN1	calsyntenin 1	CSTN1,KIAA0911,CDHR12	GO:0099065	integral component of spine apparatus membrane (GO:0099065)	CC	2827
CLSTN1	HGNC:17447	CLSTN1	calsyntenin 1	CSTN1,KIAA0911,CDHR12	GO:0098969	neurotransmitter receptor transport to postsynaptic membrane (GO:0098969)	BP	2828
CLSTN1	HGNC:17447	CLSTN1	calsyntenin 1	CSTN1,KIAA0911,CDHR12	GO:0090128	regulation of synapse maturation (GO:0090128)	BP	2829
RGS7	HGNC:10003	RGS7	regulator of G protein signaling 7		GO:0098793	presynapse (GO:0098793)	CC	2831
RGS7BP	HGNC:23271	RGS7BP	regulator of G protein signaling 7 binding protein	R7BP	GO:0098794	postsynapse (GO:0098794)	CC	2832
GNB5	HGNC:4401	GNB5	G protein subunit beta 5	GB5	GO:0098793	presynapse (GO:0098793)	CC	2833
RGS7BP	HGNC:23271	RGS7BP	regulator of G protein signaling 7 binding protein	R7BP	GO:0098793	presynapse (GO:0098793)	CC	2834
RGS7	HGNC:10003	RGS7	regulator of G protein signaling 7		GO:0060078	regulation of postsynaptic membrane potential (GO:0060078)	BP	2836
RGS7BP	HGNC:23271	RGS7BP	regulator of G protein signaling 7 binding protein	R7BP	GO:0060078	regulation of postsynaptic membrane potential (GO:0060078)	BP	2838
YWHAZ	HGNC:12855	YWHAZ	tyrosine 3-monooxygenase/tryptophan 5-monooxygenase activation protein zeta	KCIP-1,14-3-3-ZETA,YWHAD	GO:0099572	postsynaptic specialization (GO:0099572)	CC	2839
TRIO	HGNC:12303	TRIO	trio Rho guanine nucleotide exchange factor	ARHGEF23	GO:0099170	postsynaptic modulation of chemical synaptic transmission (GO:0099170)	BP	2844
PACSIN1	HGNC:8570	PACSIN1	protein kinase C and casein kinase substrate in neurons 1	SDPI	GO:0098839	postsynaptic density membrane (GO:0098839)	CC	2848
TRIO	HGNC:12303	TRIO	trio Rho guanine nucleotide exchange factor	ARHGEF23	GO:0098794	postsynapse (GO:0098794)	CC	2849
RAPGEF4	HGNC:16626	RAPGEF4	Rap guanine nucleotide exchange factor 4	CAMP-GEFII,CGEF2	GO:0098696	regulation of neurotransmitter receptor localization to postsynaptic specialization membrane (GO:0098696)	BP	2850
RAPGEF4	HGNC:16626	RAPGEF4	Rap guanine nucleotide exchange factor 4	CAMP-GEFII,CGEF2	GO:0099175	regulation of postsynapse organization (GO:0099175)	BP	2851
RAPGEF4	HGNC:16626	RAPGEF4	Rap guanine nucleotide exchange factor 4	CAMP-GEFII,CGEF2	GO:0098693	regulation of synaptic vesicle cycle (GO:0098693)	BP	2852
AP2M1	HGNC:564	AP2M1	adaptor related protein complex 2 subunit mu 1	AP50,CLAPM1	GO:0098884	postsynaptic neurotransmitter receptor endocytosis (GO:0098884)	BP	2859
RAB5A	HGNC:9783	RAB5A	RAB5A, member RAS oncogene family	RAB5	GO:0098844	postsynaptic endocytic zone membrane (GO:0098844)	CC	2861
SH3GLB2	HGNC:10834	SH3GLB2	SH3 domain containing GRB2 like, endophilin B2	KIAA1848	GO:0098843	postsynaptic endocytic zone (GO:0098843)	CC	2862
NUMB	HGNC:8060	NUMB	NUMB endocytic adaptor protein	C14ORF41	GO:0014069	postsynaptic density (GO:0014069)	CC	2863
HSPA8	HGNC:5241	HSPA8	heat shock protein family A (Hsp70) member 8	HSC71,HSC70,HSP73,HSPA10	GO:0099175	regulation of postsynapse organization (GO:0099175)	BP	2867
SIRT2	HGNC:10886	SIRT2	sirtuin 2	SIR2L	GO:0099149	regulation of postsynaptic neurotransmitter receptor endocytosis (GO:0099149)	BP	2869
DNM3	HGNC:29125	DNM3	dynamin 3	KIAA0820	GO:0098844	postsynaptic endocytic zone membrane (GO:0098844)	CC	2877
CLTA	HGNC:2090	CLTA	clathrin light chain A		GO:0098843	postsynaptic endocytic zone (GO:0098843)	CC	2878
DNM1	HGNC:2972	DNM1	dynamin 1	DNM	GO:0050804	modulation of chemical synaptic transmission (GO:0050804)	BP	2879
DNM3	HGNC:29125	DNM3	dynamin 3	KIAA0820	GO:0099186	structural constituent of postsynapse (GO:0099186)	BP	2881
HSPA8	HGNC:5241	HSPA8	heat shock protein family A (Hsp70) member 8	HSC71,HSC70,HSP73,HSPA10	GO:0014069	postsynaptic density (GO:0014069)	CC	2884
HSPA8	HGNC:5241	HSPA8	heat shock protein family A (Hsp70) member 8	HSC71,HSC70,HSP73,HSPA10	GO:0098794	postsynapse (GO:0098794)	CC	2886
HSPA8	HGNC:5241	HSPA8	heat shock protein family A (Hsp70) member 8	HSC71,HSC70,HSP73,HSPA10	GO:0098793	presynapse (GO:0098793)	CC	2887
SGIP1	HGNC:25412	SGIP1	SH3GL interacting endocytic adaptor 1	DKFZP761D221	GO:0098793	presynapse (GO:0098793)	CC	2893
SH3GL1	HGNC:10830	SH3GL1	SH3 domain containing GRB2 like 1, endophilin A2	SH3P8,SH3D2B,CNSA1,EEN,MGC111371	GO:0099092	postsynaptic density, intracellular component (GO:0099092)	CC	2896
SH3GL1	HGNC:10830	SH3GL1	SH3 domain containing GRB2 like 1, endophilin A2	SH3P8,SH3D2B,CNSA1,EEN,MGC111371	GO:0098793	presynapse (GO:0098793)	CC	2897
SH3GL2	HGNC:10831	SH3GL2	SH3 domain containing GRB2 like 2, endophilin A1	SH3P4,SH3D2A,CNSA2,EEN-B1	GO:0030672	synaptic vesicle membrane (GO:0030672)	CC	2898
SH3GL3	HGNC:10832	SH3GL3	SH3 domain containing GRB2 like 3, endophilin A3	SH3D2C,SH3P13,CNSA3,EEN-B2,HST19371	GO:0099092	postsynaptic density, intracellular component (GO:0099092)	CC	2899
SH3GL3	HGNC:10832	SH3GL3	SH3 domain containing GRB2 like 3, endophilin A3	SH3D2C,SH3P13,CNSA3,EEN-B2,HST19371	GO:0098845	postsynaptic endosome (GO:0098845)	CC	2901
PIP5K1C	HGNC:8996	PIP5K1C	phosphatidylinositol-4-phosphate 5-kinase type 1 gamma	PIP5KGAMMA,KIAA0589,LCCS3	GO:0014069	postsynaptic density (GO:0014069)	CC	2904
PIP5K1C	HGNC:8996	PIP5K1C	phosphatidylinositol-4-phosphate 5-kinase type 1 gamma	PIP5KGAMMA,KIAA0589,LCCS3	GO:0099149	regulation of postsynaptic neurotransmitter receptor endocytosis (GO:0099149)	BP	2905
PACSIN1	HGNC:8570	PACSIN1	protein kinase C and casein kinase substrate in neurons 1	SDPI	GO:0099149	regulation of postsynaptic neurotransmitter receptor endocytosis (GO:0099149)	BP	2907
ATAD1	HGNC:25903	ATAD1	ATPase family AAA domain containing 1	FLJ14600,MSP1	GO:0098794	postsynapse (GO:0098794)	CC	2909
SYNJ1	HGNC:11503	SYNJ1	synaptojanin 1	INPP5G,PARK20	GO:0099149	regulation of postsynaptic neurotransmitter receptor endocytosis (GO:0099149)	BP	2910
HSPA8	HGNC:5241	HSPA8	heat shock protein family A (Hsp70) member 8	HSC71,HSC70,HSP73,HSPA10	GO:0099634	postsynaptic specialization membrane (GO:0099634)	CC	2911
HSPA8	HGNC:5241	HSPA8	heat shock protein family A (Hsp70) member 8	HSC71,HSC70,HSP73,HSPA10	GO:0098880	maintenance of postsynaptic specialization structure (GO:0098880)	BP	2912
LIN7C	HGNC:17789	LIN7C	lin-7 homolog C, crumbs cell polarity complex component	MALS-3,LIN-7C,LIN-7-C,VELI3,FLJ11215	GO:0045202	synapse (GO:0045202)	CC	2913
ATAD1	HGNC:25903	ATAD1	ATPase family AAA domain containing 1	FLJ14600,MSP1	GO:0099149	regulation of postsynaptic neurotransmitter receptor endocytosis (GO:0099149)	BP	2914
PACSIN2	HGNC:8571	PACSIN2	protein kinase C and casein kinase substrate in neurons 2	SDPII	GO:0050804	modulation of chemical synaptic transmission (GO:0050804)	BP	2915
HOMER1	HGNC:17512	HOMER1	homer scaffold protein 1	VES-1,SYN47,HOMER-1B	GO:0099186	structural constituent of postsynapse (GO:0099186)	BP	2921
TRIO	HGNC:12303	TRIO	trio Rho guanine nucleotide exchange factor	ARHGEF23	GO:0048786	presynaptic active zone (GO:0048786)	CC	2922
BTBD8	HGNC:21019	BTBD8	BTB domain containing 8	APACHE,KIAA1107	GO:0048488	synaptic vesicle endocytosis (GO:0048488)	BP	2924
BTBD8	HGNC:21019	BTBD8	BTB domain containing 8	APACHE,KIAA1107	GO:0016182	synaptic vesicle budding from endosome (GO:0016182)	BP	2925
NUMB	HGNC:8060	NUMB	NUMB endocytic adaptor protein	C14ORF41	GO:0099149	regulation of postsynaptic neurotransmitter receptor endocytosis (GO:0099149)	BP	2927
NUMB	HGNC:8060	NUMB	NUMB endocytic adaptor protein	C14ORF41	GO:0150052	regulation of postsynapse assembly (GO:0150052)	BP	2928
CTNNB1	HGNC:2514	CTNNB1	catenin beta 1	BETA-CATENIN,ARMADILLO,CTNNB	GO:0051963	regulation of synapse assembly (GO:0051963)	BP	2936
RPS6	HGNC:10429	RPS6	ribosomal protein S6	ES6	SYNGO:presyn_ribosome	presynaptic ribosome	CC	2940
SRCIN1	HGNC:29506	SRCIN1	SRC kinase signaling inhibitor 1	SNIP,P140CAP,KIAA1684	GO:0051963	regulation of synapse assembly (GO:0051963)	BP	2958
SH3GL2	HGNC:10831	SH3GL2	SH3 domain containing GRB2 like 2, endophilin A1	SH3P4,SH3D2A,CNSA2,EEN-B1	GO:0098794	postsynapse (GO:0098794)	CC	2959
SH3GL2	HGNC:10831	SH3GL2	SH3 domain containing GRB2 like 2, endophilin A1	SH3P4,SH3D2A,CNSA2,EEN-B1	GO:0098974	postsynaptic actin cytoskeleton organization (GO:0098974)	BP	2960
SRCIN1	HGNC:29506	SRCIN1	SRC kinase signaling inhibitor 1	SNIP,P140CAP,KIAA1684	GO:0098974	postsynaptic actin cytoskeleton organization (GO:0098974)	BP	2961
FBXO2	HGNC:13581	FBXO2	F-box protein 2	FBX2,NFB42,FBG1,OCP1	GO:0099576	regulation of protein catabolic process at postsynapse, modulating synaptic transmission (GO:0099576)	BP	2965
CTNND2	HGNC:2516	CTNND2	catenin delta 2	NPRAP,GT24	GO:0098919	structural constituent of postsynaptic density (GO:0098919)	BP	2967
CTNND2	HGNC:2516	CTNND2	catenin delta 2	NPRAP,GT24	GO:0099072	regulation of postsynaptic membrane neurotransmitter receptor levels (GO:0099072)	BP	2968
ADAM10	HGNC:188	ADAM10	ADAM metallopeptidase domain 10	KUZ,HST18717,CD156C	GO:0099175	regulation of postsynapse organization (GO:0099175)	BP	2969
RAB5A	HGNC:9783	RAB5A	RAB5A, member RAS oncogene family	RAB5	GO:0098884	postsynaptic neurotransmitter receptor endocytosis (GO:0098884)	BP	2975
SH3GLB2	HGNC:10834	SH3GLB2	SH3 domain containing GRB2 like, endophilin B2	KIAA1848	GO:0098884	postsynaptic neurotransmitter receptor endocytosis (GO:0098884)	BP	2977
SEPTIN7	HGNC:1717	SEPTIN7	septin 7	CDC3,SEPT7A,SEPTIN-7,CDC10,SEPT7	GO:0150050	postsynaptic septin cytoskeleton (GO:0150050)	CC	2978
SEPTIN7	HGNC:1717	SEPTIN7	septin 7	CDC3,SEPT7A,SEPTIN-7,CDC10,SEPT7	GO:0099186	structural constituent of postsynapse (GO:0099186)	BP	2979
VDAC1	HGNC:12669	VDAC1	voltage dependent anion channel 1	MGC111064,PORIN	GO:0048787	presynaptic active zone membrane (GO:0048787)	CC	2982
VDAC1	HGNC:12669	VDAC1	voltage dependent anion channel 1	MGC111064,PORIN	GO:0099061	integral component of postsynaptic density membrane (GO:0099061)	CC	2984
RAP1B	HGNC:9857	RAP1B	RAP1B, member of RAS oncogene family	RAL1B,DKFZP586H0723	GO:0099010	modification of postsynaptic structure (GO:0099010)	BP	2985
DVL1	HGNC:3084	DVL1	dishevelled segment polarity protein 1		GO:0099175	regulation of postsynapse organization (GO:0099175)	BP	2989
EEF2	HGNC:3214	EEF2	eukaryotic translation elongation factor 2	EEF-2,EF2	GO:0140242	translation at postsynapse (GO:0140242)	BP	2993
CDC42	HGNC:1736	CDC42	cell division cycle 42	G25K,CDC42HS	GO:0099175	regulation of postsynapse organization (GO:0099175)	BP	3001
WASL	HGNC:12735	WASL	WASP like actin nucleation promoting factor	N-WASP,NWASP,WASPB	GO:0099175	regulation of postsynapse organization (GO:0099175)	BP	3002
DBNL	HGNC:2696	DBNL	drebrin like	SH3P7,HIP-55	GO:0098794	postsynapse (GO:0098794)	CC	3004
DBNL	HGNC:2696	DBNL	drebrin like	SH3P7,HIP-55	GO:0098793	presynapse (GO:0098793)	CC	3005
DBNL	HGNC:2696	DBNL	drebrin like	SH3P7,HIP-55	GO:0098973	structural constituent of postsynaptic actin cytoskeleton (GO:0098973)	BP	3006
DBNL	HGNC:2696	DBNL	drebrin like	SH3P7,HIP-55	GO:0098974	postsynaptic actin cytoskeleton organization (GO:0098974)	BP	3007
CNN3	HGNC:2157	CNN3	calponin 3		GO:0098794	postsynapse (GO:0098794)	CC	3010
EIF4E	HGNC:3287	EIF4E	eukaryotic translation initiation factor 4E	EIF4E1,EIF4EL1	GO:0098794	postsynapse (GO:0098794)	CC	3020
STAU2	HGNC:11371	STAU2	staufen double-stranded RNA binding protein 2	39K2	GO:0098964	anterograde dendritic transport of messenger ribonucleoprotein complex (GO:0098964)	BP	3029
PRKACA	HGNC:9380	PRKACA	protein kinase cAMP-activated catalytic subunit alpha	PKACA	GO:0099170	postsynaptic modulation of chemical synaptic transmission (GO:0099170)	BP	3030
HIP1R	HGNC:18415	HIP1R	huntingtin interacting protein 1 related	KIAA0655,HIP3,HIP12,FLJ14000	GO:0098794	postsynapse (GO:0098794)	CC	3033
HIP1R	HGNC:18415	HIP1R	huntingtin interacting protein 1 related	KIAA0655,HIP3,HIP12,FLJ14000	GO:0099173	postsynapse organization (GO:0099173)	BP	3034
ITPKA	HGNC:6178	ITPKA	inositol-trisphosphate 3-kinase A	IP3KA,IP3-3KA	GO:0098885	modification of postsynaptic actin cytoskeleton (GO:0098885)	BP	3035
ITPKA	HGNC:6178	ITPKA	inositol-trisphosphate 3-kinase A	IP3KA,IP3-3KA	GO:0098871	postsynaptic actin cytoskeleton (GO:0098871)	CC	3036
KCNAB2	HGNC:6229	KCNAB2	potassium voltage-gated channel subfamily A regulatory beta subunit 2	AKR6A5,KCNA2B,HKVBETA2.1,HKVBETA2.2	GO:0099061	integral component of postsynaptic density membrane (GO:0099061)	CC	3037
CUL3	HGNC:2553	CUL3	cullin 3		GO:0140252	regulation protein catabolic process at postsynapse (GO:0140252)	BP	3040
GRK2	HGNC:289	GRK2	G protein-coupled receptor kinase 2	BARK1,ADRBK1	GO:0014069	postsynaptic density (GO:0014069)	CC	3064
GRK2	HGNC:289	GRK2	G protein-coupled receptor kinase 2	BARK1,ADRBK1	GO:0098793	presynapse (GO:0098793)	CC	3065
PTN	HGNC:9630	PTN	pleiotrophin	HBNF,HBGF8,NEGF1	GO:0050804	modulation of chemical synaptic transmission (GO:0050804)	BP	3072
RAC3	HGNC:9803	RAC3	Rac family small GTPase 3		GO:0098974	postsynaptic actin cytoskeleton organization (GO:0098974)	BP	3077
SPTB	HGNC:11274	SPTB	spectrin beta, erythrocytic		GO:0098794	postsynapse (GO:0098794)	CC	3083
SPTAN1	HGNC:11273	SPTAN1	spectrin alpha, non-erythrocytic 1		GO:0098794	postsynapse (GO:0098794)	CC	3084
SPTB	HGNC:11274	SPTB	spectrin beta, erythrocytic		GO:0098885	modification of postsynaptic actin cytoskeleton (GO:0098885)	BP	3085
HNRNPD	HGNC:5036	HNRNPD	heterogeneous nuclear ribonucleoprotein D	AUF1,HNRPD	GO:0014069	postsynaptic density (GO:0014069)	CC	3102
HNRNPA2B1	HGNC:5033	HNRNPA2B1	heterogeneous nuclear ribonucleoprotein A2/B1	HNRNPA2,HNRNPB1,HNRPA2B1	GO:0014069	postsynaptic density (GO:0014069)	CC	3104
VGF	HGNC:12684	VGF	VGF nerve growth factor inducible	SCG7,SGVII	GO:0050804	modulation of chemical synaptic transmission (GO:0050804)	BP	3109
AGAP2	HGNC:16921	AGAP2	ArfGAP with GTPase domain, ankyrin repeat and PH domain 2	CENTG1	GO:0098794	postsynapse (GO:0098794)	CC	3115
CNKSR2	HGNC:19701	CNKSR2	connector enhancer of kinase suppressor of Ras 2	KIAA0902,CNK2	GO:0099147	extrinsic component of postsynaptic density membrane (GO:0099147)	CC	3118
GAD1	HGNC:4092	GAD1	glutamate decarboxylase 1	GAD	GO:0098793	presynapse (GO:0098793)	CC	3121
GAD1	HGNC:4092	GAD1	glutamate decarboxylase 1	GAD	GO:0042136	neurotransmitter biosynthetic process (GO:0042136)	BP	3122
GAD2	HGNC:4093	GAD2	glutamate decarboxylase 2	GAD65	GO:0098793	presynapse (GO:0098793)	CC	3123
GAD2	HGNC:4093	GAD2	glutamate decarboxylase 2	GAD65	GO:0042136	neurotransmitter biosynthetic process (GO:0042136)	BP	3124
GRN	HGNC:4601	GRN	granulin precursor	PCDGF,PGRN,CLN11	GO:0099558	maintenance of synapse structure (GO:0099558)	BP	3125
PLXNA4	HGNC:9102	PLXNA4	plexin A4	KIAA1550,DKFZP434G0625PRO34003,FAYV2820,PLXNA4A,PLXNA4B	GO:0099558	maintenance of synapse structure (GO:0099558)	BP	3128
SORT1	HGNC:11186	SORT1	sortilin 1	GP95	GO:0099558	maintenance of synapse structure (GO:0099558)	BP	3130
RPL10	HGNC:10298	RPL10	ribosomal protein L10	QM,DXS648,FLJ23544,L10,UL16	SYNGO:postsyn_ribosome	postsynaptic ribosome	CC	3132
RPL10A	HGNC:10299	RPL10A	ribosomal protein L10a	CSA-19,L10A,UL1,NEDD6	SYNGO:postsyn_ribosome	postsynaptic ribosome	CC	3134
RPL11	HGNC:10301	RPL11	ribosomal protein L11	UL5	SYNGO:postsyn_ribosome	postsynaptic ribosome	CC	3135
RPL12	HGNC:10302	RPL12	ribosomal protein L12	UL11	GO:0045202	synapse (GO:0045202)	CC	3136
RPL12	HGNC:10302	RPL12	ribosomal protein L12	UL11	SYNGO:postsyn_ribosome	postsynaptic ribosome	CC	3137
RPL13	HGNC:10303	RPL13	ribosomal protein L13	D16S444E,BBC1,EL13	SYNGO:postsyn_ribosome	postsynaptic ribosome	CC	3138
RPL13	HGNC:10303	RPL13	ribosomal protein L13	D16S444E,BBC1,EL13	GO:0045202	synapse (GO:0045202)	CC	3139
RPL13A	HGNC:10304	RPL13A	ribosomal protein L13a	UL13,TSTA1	GO:0045202	synapse (GO:0045202)	CC	3140
RPL13A	HGNC:10304	RPL13A	ribosomal protein L13a	UL13,TSTA1	SYNGO:postsyn_ribosome	postsynaptic ribosome	CC	3141
RPL14	HGNC:10305	RPL14	ribosomal protein L14	L14,HRL14,RL14,CTG-B33,EL14	GO:0045202	synapse (GO:0045202)	CC	3142
RPL14	HGNC:10305	RPL14	ribosomal protein L14	L14,HRL14,RL14,CTG-B33,EL14	SYNGO:postsyn_ribosome	postsynaptic ribosome	CC	3143
RPL17	HGNC:10307	RPL17	ribosomal protein L17	L17,UL22	GO:0045202	synapse (GO:0045202)	CC	3144
RPL17	HGNC:10307	RPL17	ribosomal protein L17	L17,UL22	SYNGO:postsyn_ribosome	postsynaptic ribosome	CC	3145
RPL15	HGNC:10306	RPL15	ribosomal protein L15	RPLY10,RPYL10,EC45,EL15	GO:0045202	synapse (GO:0045202)	CC	3146
RPL15	HGNC:10306	RPL15	ribosomal protein L15	RPLY10,RPYL10,EC45,EL15	SYNGO:postsyn_ribosome	postsynaptic ribosome	CC	3147
RPL18	HGNC:10310	RPL18	ribosomal protein L18	L18,EL18	SYNGO:postsyn_ribosome	postsynaptic ribosome	CC	3148
RPL21	HGNC:10313	RPL21	ribosomal protein L21	L21,FLJ27458,MGC71252,MGC104274,MGC104275,DKFZP686C06101,EL21	SYNGO:postsyn_ribosome	postsynaptic ribosome	CC	3151
RPL21	HGNC:10313	RPL21	ribosomal protein L21	L21,FLJ27458,MGC71252,MGC104274,MGC104275,DKFZP686C06101,EL21	GO:0045202	synapse (GO:0045202)	CC	3152
RPL22	HGNC:10315	RPL22	ribosomal protein L22	EAP,L22,EL22	GO:0045202	synapse (GO:0045202)	CC	3153
RPL23	HGNC:10316	RPL23	ribosomal protein L23	L23,UL14	SYNGO:postsyn_ribosome	postsynaptic ribosome	CC	3154
RPL22	HGNC:10315	RPL22	ribosomal protein L22	EAP,L22,EL22	SYNGO:postsyn_ribosome	postsynaptic ribosome	CC	3155
RPL23	HGNC:10316	RPL23	ribosomal protein L23	L23,UL14	GO:0045202	synapse (GO:0045202)	CC	3156
RPL23A	HGNC:10317	RPL23A	ribosomal protein L23a	L23A,UL23	GO:0045202	synapse (GO:0045202)	CC	3157
RPL23A	HGNC:10317	RPL23A	ribosomal protein L23a	L23A,UL23	SYNGO:postsyn_ribosome	postsynaptic ribosome	CC	3158
RPL26	HGNC:10327	RPL26	ribosomal protein L26	L26,UL24	SYNGO:postsyn_ribosome	postsynaptic ribosome	CC	3159
RPL24	HGNC:10325	RPL24	ribosomal protein L24	L24,EL24	GO:0045202	synapse (GO:0045202)	CC	3160
RPL27	HGNC:10328	RPL27	ribosomal protein L27	L27,EL27	GO:0045202	synapse (GO:0045202)	CC	3161
RPL26	HGNC:10327	RPL26	ribosomal protein L26	L26,UL24	GO:0045202	synapse (GO:0045202)	CC	3162
RPL27A	HGNC:10329	RPL27A	ribosomal protein L27a	L27A,UL15	GO:0045202	synapse (GO:0045202)	CC	3163
RPL28	HGNC:10330	RPL28	ribosomal protein L28	FLJ43307,L28,EL28	GO:0045202	synapse (GO:0045202)	CC	3164
RPL30	HGNC:10333	RPL30	ribosomal protein L30	EL30	GO:0045202	synapse (GO:0045202)	CC	3165
RPL32	HGNC:10336	RPL32	ribosomal protein L32	L32	GO:0045202	synapse (GO:0045202)	CC	3166
RPL35	HGNC:10344	RPL35	ribosomal protein L35	L35,UL29	GO:0045202	synapse (GO:0045202)	CC	3167
RPL8	HGNC:10368	RPL8	ribosomal protein L8	UL2	GO:0045202	synapse (GO:0045202)	CC	3169
RPL35A	HGNC:10345	RPL35A	ribosomal protein L35a	L35A,EL33,GIG33	GO:0045202	synapse (GO:0045202)	CC	3170
RPL36A	HGNC:10359	RPL36A	ribosomal protein L36a	L36A,EL42,RPL44	GO:0045202	synapse (GO:0045202)	CC	3171
RPL37A	HGNC:10348	RPL37A	ribosomal protein L37a	L37A,EL43	GO:0045202	synapse (GO:0045202)	CC	3172
RPL38	HGNC:10349	RPL38	ribosomal protein L38	L38,EL38	GO:0045202	synapse (GO:0045202)	CC	3173
RPLP1	HGNC:10372	RPLP1	ribosomal protein lateral stalk subunit P1	LP1	GO:0045202	synapse (GO:0045202)	CC	3174
RPL24	HGNC:10325	RPL24	ribosomal protein L24	L24,EL24	SYNGO:postsyn_ribosome	postsynaptic ribosome	CC	3175
RPL27	HGNC:10328	RPL27	ribosomal protein L27	L27,EL27	SYNGO:postsyn_ribosome	postsynaptic ribosome	CC	3176
RPL27A	HGNC:10329	RPL27A	ribosomal protein L27a	L27A,UL15	SYNGO:postsyn_ribosome	postsynaptic ribosome	CC	3177
RPL28	HGNC:10330	RPL28	ribosomal protein L28	FLJ43307,L28,EL28	SYNGO:postsyn_ribosome	postsynaptic ribosome	CC	3178
RPL29	HGNC:10331	RPL29	ribosomal protein L29	HUMRPL29,L29,EL29,RPL29P10	SYNGO:postsyn_ribosome	postsynaptic ribosome	CC	3179
RPL31	HGNC:10334	RPL31	ribosomal protein L31	L31,EL31	SYNGO:postsyn_ribosome	postsynaptic ribosome	CC	3181
RPL30	HGNC:10333	RPL30	ribosomal protein L30	EL30	SYNGO:postsyn_ribosome	postsynaptic ribosome	CC	3182
RPL32	HGNC:10336	RPL32	ribosomal protein L32	L32	SYNGO:postsyn_ribosome	postsynaptic ribosome	CC	3183
RPL34	HGNC:10340	RPL34	ribosomal protein L34	L34,EL34	SYNGO:postsyn_ribosome	postsynaptic ribosome	CC	3184
RPL34	HGNC:10340	RPL34	ribosomal protein L34	L34,EL34	GO:0045202	synapse (GO:0045202)	CC	3185
RPL35	HGNC:10344	RPL35	ribosomal protein L35	L35,UL29	SYNGO:postsyn_ribosome	postsynaptic ribosome	CC	3186
RPL35A	HGNC:10345	RPL35A	ribosomal protein L35a	L35A,EL33,GIG33	SYNGO:postsyn_ribosome	postsynaptic ribosome	CC	3187
RPL36	HGNC:13631	RPL36	ribosomal protein L36	DKFZP566B023,L36,EL36	SYNGO:postsyn_ribosome	postsynaptic ribosome	CC	3188
RPL36A	HGNC:10359	RPL36A	ribosomal protein L36a	L36A,EL42,RPL44	SYNGO:postsyn_ribosome	postsynaptic ribosome	CC	3189
RPL37	HGNC:10347	RPL37	ribosomal protein L37	L37,EL37	SYNGO:postsyn_ribosome	postsynaptic ribosome	CC	3190
RPL37A	HGNC:10348	RPL37A	ribosomal protein L37a	L37A,EL43	SYNGO:postsyn_ribosome	postsynaptic ribosome	CC	3191
RPL38	HGNC:10349	RPL38	ribosomal protein L38	L38,EL38	SYNGO:postsyn_ribosome	postsynaptic ribosome	CC	3192
RPL4	HGNC:10353	RPL4	ribosomal protein L4	L4,UL4	SYNGO:postsyn_ribosome	postsynaptic ribosome	CC	3193
RPL5	HGNC:10360	RPL5	ribosomal protein L5	PPP1R135,UL18	SYNGO:postsyn_ribosome	postsynaptic ribosome	CC	3195
RPL6	HGNC:10362	RPL6	ribosomal protein L6	TAXREB107,EL6,TXREB1	SYNGO:postsyn_ribosome	postsynaptic ribosome	CC	3196
RPL7	HGNC:10363	RPL7	ribosomal protein L7	HUML7-1,L7,UL30	SYNGO:postsyn_ribosome	postsynaptic ribosome	CC	3197
RPL7A	HGNC:10364	RPL7A	ribosomal protein L7a	SURF3,TRUP,L7A,EL8	SYNGO:postsyn_ribosome	postsynaptic ribosome	CC	3198
RPL8	HGNC:10368	RPL8	ribosomal protein L8	UL2	SYNGO:postsyn_ribosome	postsynaptic ribosome	CC	3199
RPLP0	HGNC:10371	RPLP0	ribosomal protein lateral stalk subunit P0	PRLP0,L10E,RPP0,LP0,UL10	SYNGO:postsyn_ribosome	postsynaptic ribosome	CC	3200
RPLP1	HGNC:10372	RPLP1	ribosomal protein lateral stalk subunit P1	LP1	SYNGO:postsyn_ribosome	postsynaptic ribosome	CC	3201
RPLP2	HGNC:10377	RPLP2	ribosomal protein lateral stalk subunit P2	MGC71408,LP2,D11S2243E	SYNGO:postsyn_ribosome	postsynaptic ribosome	CC	3202
RPS10	HGNC:10383	RPS10	ribosomal protein S10	MGC88819,ES10	GO:0045202	synapse (GO:0045202)	CC	3204
RPS11	HGNC:10384	RPS11	ribosomal protein S11	US17	GO:0045202	synapse (GO:0045202)	CC	3205
RPS12	HGNC:10385	RPS12	ribosomal protein S12	ES12	GO:0045202	synapse (GO:0045202)	CC	3206
RPS14	HGNC:10387	RPS14	ribosomal protein S14	EMTB,US11	GO:0045202	synapse (GO:0045202)	CC	3207
RPS15A	HGNC:10389	RPS15A	ribosomal protein S15a	S15A,US8	GO:0045202	synapse (GO:0045202)	CC	3208
RPS16	HGNC:10396	RPS16	ribosomal protein S16	S16,US9	GO:0045202	synapse (GO:0045202)	CC	3209
RPS24	HGNC:10411	RPS24	ribosomal protein S24	S24,ES24	GO:0045202	synapse (GO:0045202)	CC	3210
RPS26	HGNC:10414	RPS26	ribosomal protein S26	S26,ES26	GO:0045202	synapse (GO:0045202)	CC	3211
RPS27A	HGNC:10417	RPS27A	ribosomal protein S27a	UBCEP80,UBA80,S27A	GO:0045202	synapse (GO:0045202)	CC	3212
RPS28	HGNC:10418	RPS28	ribosomal protein S28	S28,ES28	GO:0045202	synapse (GO:0045202)	CC	3213
RPS5	HGNC:10426	RPS5	ribosomal protein S5	S5,US7	GO:0045202	synapse (GO:0045202)	CC	3214
RPS10	HGNC:10383	RPS10	ribosomal protein S10	MGC88819,ES10	SYNGO:postsyn_ribosome	postsynaptic ribosome	CC	3215
RPS11	HGNC:10384	RPS11	ribosomal protein S11	US17	SYNGO:postsyn_ribosome	postsynaptic ribosome	CC	3216
RPS12	HGNC:10385	RPS12	ribosomal protein S12	ES12	SYNGO:postsyn_ribosome	postsynaptic ribosome	CC	3217
RPS14	HGNC:10387	RPS14	ribosomal protein S14	EMTB,US11	SYNGO:postsyn_ribosome	postsynaptic ribosome	CC	3218
RPS15A	HGNC:10389	RPS15A	ribosomal protein S15a	S15A,US8	SYNGO:postsyn_ribosome	postsynaptic ribosome	CC	3219
RPS16	HGNC:10396	RPS16	ribosomal protein S16	S16,US9	SYNGO:postsyn_ribosome	postsynaptic ribosome	CC	3220
RPS24	HGNC:10411	RPS24	ribosomal protein S24	S24,ES24	SYNGO:postsyn_ribosome	postsynaptic ribosome	CC	3221
RPS26	HGNC:10414	RPS26	ribosomal protein S26	S26,ES26	SYNGO:postsyn_ribosome	postsynaptic ribosome	CC	3222
RPS27A	HGNC:10417	RPS27A	ribosomal protein S27a	UBCEP80,UBA80,S27A	SYNGO:postsyn_ribosome	postsynaptic ribosome	CC	3223
RPS28	HGNC:10418	RPS28	ribosomal protein S28	S28,ES28	SYNGO:postsyn_ribosome	postsynaptic ribosome	CC	3224
RPS5	HGNC:10426	RPS5	ribosomal protein S5	S5,US7	SYNGO:postsyn_ribosome	postsynaptic ribosome	CC	3225
RPS13	HGNC:10386	RPS13	ribosomal protein S13	US15	SYNGO:postsyn_ribosome	postsynaptic ribosome	CC	3226
RPS15	HGNC:10388	RPS15	ribosomal protein S15	MGC111130,S15,US19	SYNGO:postsyn_ribosome	postsynaptic ribosome	CC	3227
RPS17	HGNC:10397	RPS17	ribosomal protein S17	MGC72007,S17,ES17,RPS17L	SYNGO:postsyn_ribosome	postsynaptic ribosome	CC	3228
RPS18	HGNC:10401	RPS18	ribosomal protein S18	KE3,KE-3,HKE3,S18,US13,D6S218E	SYNGO:postsyn_ribosome	postsynaptic ribosome	CC	3229
RPS19	HGNC:10402	RPS19	ribosomal protein S19	S19,ES19,DBA,LOH19CR1	SYNGO:postsyn_ribosome	postsynaptic ribosome	CC	3230
RPS2	HGNC:10404	RPS2	ribosomal protein S2	LLREP3,US5	SYNGO:postsyn_ribosome	postsynaptic ribosome	CC	3231
RPS20	HGNC:10405	RPS20	ribosomal protein S20	S20,US10	SYNGO:postsyn_ribosome	postsynaptic ribosome	CC	3232
RPS21	HGNC:10409	RPS21	ribosomal protein S21	S21,ES21	SYNGO:postsyn_ribosome	postsynaptic ribosome	CC	3233
RPS23	HGNC:10410	RPS23	ribosomal protein S23	S23,US12	SYNGO:postsyn_ribosome	postsynaptic ribosome	CC	3234
RPS27	HGNC:10416	RPS27	ribosomal protein S27	MPS-1,S27,ES27	GO:0045202	synapse (GO:0045202)	CC	3236
RPS3	HGNC:10420	RPS3	ribosomal protein S3	FLJ26283,FLJ27450,MGC87870,US3	SYNGO:postsyn_ribosome	postsynaptic ribosome	CC	3238
RPS3A	HGNC:10421	RPS3A	ribosomal protein S3A	S3A,MFTL	SYNGO:postsyn_ribosome	postsynaptic ribosome	CC	3239
RPS6	HGNC:10429	RPS6	ribosomal protein S6	ES6	SYNGO:postsyn_ribosome	postsynaptic ribosome	CC	3241
RPS7	HGNC:10440	RPS7	ribosomal protein S7	ES7	SYNGO:postsyn_ribosome	postsynaptic ribosome	CC	3242
RPS8	HGNC:10441	RPS8	ribosomal protein S8	ES8	SYNGO:postsyn_ribosome	postsynaptic ribosome	CC	3243
RPS9	HGNC:10442	RPS9	ribosomal protein S9	US4	SYNGO:postsyn_ribosome	postsynaptic ribosome	CC	3244
RPSA	HGNC:6502	RPSA	ribosomal protein SA	37LRP,US2,LAMR1	SYNGO:postsyn_ribosome	postsynaptic ribosome	CC	3245
RPL9	HGNC:10369	RPL9	ribosomal protein L9	UL6	SYNGO:postsyn_ribosome	postsynaptic ribosome	CC	3246
RPL9	HGNC:10369	RPL9	ribosomal protein L9	UL6	GO:0140236	translation at presynapse (GO:0140236)	BP	3496
RPL10	HGNC:10298	RPL10	ribosomal protein L10	QM,DXS648,FLJ23544,L10,UL16	GO:0140236	translation at presynapse (GO:0140236)	BP	3497
RPL10A	HGNC:10299	RPL10A	ribosomal protein L10a	CSA-19,L10A,UL1,NEDD6	GO:0140236	translation at presynapse (GO:0140236)	BP	3498
RPL11	HGNC:10301	RPL11	ribosomal protein L11	UL5	GO:0140236	translation at presynapse (GO:0140236)	BP	3499
RPL12	HGNC:10302	RPL12	ribosomal protein L12	UL11	GO:0140236	translation at presynapse (GO:0140236)	BP	3500
RPL13	HGNC:10303	RPL13	ribosomal protein L13	D16S444E,BBC1,EL13	GO:0140236	translation at presynapse (GO:0140236)	BP	3501
RPL13A	HGNC:10304	RPL13A	ribosomal protein L13a	UL13,TSTA1	GO:0140236	translation at presynapse (GO:0140236)	BP	3502
RPL14	HGNC:10305	RPL14	ribosomal protein L14	L14,HRL14,RL14,CTG-B33,EL14	GO:0140236	translation at presynapse (GO:0140236)	BP	3503
RPL17	HGNC:10307	RPL17	ribosomal protein L17	L17,UL22	GO:0140236	translation at presynapse (GO:0140236)	BP	3504
RPL15	HGNC:10306	RPL15	ribosomal protein L15	RPLY10,RPYL10,EC45,EL15	GO:0140236	translation at presynapse (GO:0140236)	BP	3505
RPL18	HGNC:10310	RPL18	ribosomal protein L18	L18,EL18	GO:0140236	translation at presynapse (GO:0140236)	BP	3506
RPL23	HGNC:10316	RPL23	ribosomal protein L23	L23,UL14	GO:0140236	translation at presynapse (GO:0140236)	BP	3507
RPL23A	HGNC:10317	RPL23A	ribosomal protein L23a	L23A,UL23	GO:0140236	translation at presynapse (GO:0140236)	BP	3508
RPL26	HGNC:10327	RPL26	ribosomal protein L26	L26,UL24	GO:0140236	translation at presynapse (GO:0140236)	BP	3509
RPL24	HGNC:10325	RPL24	ribosomal protein L24	L24,EL24	GO:0140236	translation at presynapse (GO:0140236)	BP	3510
RPL27	HGNC:10328	RPL27	ribosomal protein L27	L27,EL27	GO:0140236	translation at presynapse (GO:0140236)	BP	3511
RPL27A	HGNC:10329	RPL27A	ribosomal protein L27a	L27A,UL15	GO:0140236	translation at presynapse (GO:0140236)	BP	3512
RPL28	HGNC:10330	RPL28	ribosomal protein L28	FLJ43307,L28,EL28	GO:0140236	translation at presynapse (GO:0140236)	BP	3513
RPL29	HGNC:10331	RPL29	ribosomal protein L29	HUMRPL29,L29,EL29,RPL29P10	GO:0140236	translation at presynapse (GO:0140236)	BP	3514
RPL32	HGNC:10336	RPL32	ribosomal protein L32	L32	GO:0140236	translation at presynapse (GO:0140236)	BP	3515
RPL34	HGNC:10340	RPL34	ribosomal protein L34	L34,EL34	GO:0140236	translation at presynapse (GO:0140236)	BP	3516
RPL35	HGNC:10344	RPL35	ribosomal protein L35	L35,UL29	GO:0140236	translation at presynapse (GO:0140236)	BP	3517
RPL35A	HGNC:10345	RPL35A	ribosomal protein L35a	L35A,EL33,GIG33	GO:0140236	translation at presynapse (GO:0140236)	BP	3518
RPL36	HGNC:13631	RPL36	ribosomal protein L36	DKFZP566B023,L36,EL36	GO:0140236	translation at presynapse (GO:0140236)	BP	3519
RPL36A	HGNC:10359	RPL36A	ribosomal protein L36a	L36A,EL42,RPL44	GO:0140236	translation at presynapse (GO:0140236)	BP	3520
RPL37	HGNC:10347	RPL37	ribosomal protein L37	L37,EL37	GO:0140236	translation at presynapse (GO:0140236)	BP	3521
RPL37A	HGNC:10348	RPL37A	ribosomal protein L37a	L37A,EL43	GO:0140236	translation at presynapse (GO:0140236)	BP	3522
RPL38	HGNC:10349	RPL38	ribosomal protein L38	L38,EL38	GO:0140236	translation at presynapse (GO:0140236)	BP	3523
RPL4	HGNC:10353	RPL4	ribosomal protein L4	L4,UL4	GO:0140236	translation at presynapse (GO:0140236)	BP	3524
RPL5	HGNC:10360	RPL5	ribosomal protein L5	PPP1R135,UL18	GO:0140236	translation at presynapse (GO:0140236)	BP	3525
RPL6	HGNC:10362	RPL6	ribosomal protein L6	TAXREB107,EL6,TXREB1	GO:0140236	translation at presynapse (GO:0140236)	BP	3526
RPL7	HGNC:10363	RPL7	ribosomal protein L7	HUML7-1,L7,UL30	GO:0140236	translation at presynapse (GO:0140236)	BP	3527
RPL7A	HGNC:10364	RPL7A	ribosomal protein L7a	SURF3,TRUP,L7A,EL8	GO:0140236	translation at presynapse (GO:0140236)	BP	3528
RPL8	HGNC:10368	RPL8	ribosomal protein L8	UL2	GO:0140236	translation at presynapse (GO:0140236)	BP	3529
RPLP0	HGNC:10371	RPLP0	ribosomal protein lateral stalk subunit P0	PRLP0,L10E,RPP0,LP0,UL10	GO:0140236	translation at presynapse (GO:0140236)	BP	3530
RPLP2	HGNC:10377	RPLP2	ribosomal protein lateral stalk subunit P2	MGC71408,LP2,D11S2243E	GO:0140236	translation at presynapse (GO:0140236)	BP	3531
RPS10	HGNC:10383	RPS10	ribosomal protein S10	MGC88819,ES10	GO:0140236	translation at presynapse (GO:0140236)	BP	3533
RPS11	HGNC:10384	RPS11	ribosomal protein S11	US17	GO:0140236	translation at presynapse (GO:0140236)	BP	3534
RPS12	HGNC:10385	RPS12	ribosomal protein S12	ES12	GO:0140236	translation at presynapse (GO:0140236)	BP	3535
RPS14	HGNC:10387	RPS14	ribosomal protein S14	EMTB,US11	GO:0140236	translation at presynapse (GO:0140236)	BP	3536
RPS15A	HGNC:10389	RPS15A	ribosomal protein S15a	S15A,US8	GO:0140236	translation at presynapse (GO:0140236)	BP	3537
RPS16	HGNC:10396	RPS16	ribosomal protein S16	S16,US9	GO:0140236	translation at presynapse (GO:0140236)	BP	3538
RPS24	HGNC:10411	RPS24	ribosomal protein S24	S24,ES24	GO:0140236	translation at presynapse (GO:0140236)	BP	3539
RPS26	HGNC:10414	RPS26	ribosomal protein S26	S26,ES26	GO:0140236	translation at presynapse (GO:0140236)	BP	3540
RPS27A	HGNC:10417	RPS27A	ribosomal protein S27a	UBCEP80,UBA80,S27A	GO:0140236	translation at presynapse (GO:0140236)	BP	3541
RPS28	HGNC:10418	RPS28	ribosomal protein S28	S28,ES28	GO:0140236	translation at presynapse (GO:0140236)	BP	3542
RPS5	HGNC:10426	RPS5	ribosomal protein S5	S5,US7	GO:0140236	translation at presynapse (GO:0140236)	BP	3543
RPS13	HGNC:10386	RPS13	ribosomal protein S13	US15	GO:0140236	translation at presynapse (GO:0140236)	BP	3544
RPL9	HGNC:10369	RPL9	ribosomal protein L9	UL6	SYNGO:presyn_ribosome	presynaptic ribosome	CC	3545
RPL10	HGNC:10298	RPL10	ribosomal protein L10	QM,DXS648,FLJ23544,L10,UL16	SYNGO:presyn_ribosome	presynaptic ribosome	CC	3546
RPL10A	HGNC:10299	RPL10A	ribosomal protein L10a	CSA-19,L10A,UL1,NEDD6	SYNGO:presyn_ribosome	presynaptic ribosome	CC	3547
RPL11	HGNC:10301	RPL11	ribosomal protein L11	UL5	SYNGO:presyn_ribosome	presynaptic ribosome	CC	3548
RPL12	HGNC:10302	RPL12	ribosomal protein L12	UL11	SYNGO:presyn_ribosome	presynaptic ribosome	CC	3549
RPL13	HGNC:10303	RPL13	ribosomal protein L13	D16S444E,BBC1,EL13	SYNGO:presyn_ribosome	presynaptic ribosome	CC	3550
RPL13A	HGNC:10304	RPL13A	ribosomal protein L13a	UL13,TSTA1	SYNGO:presyn_ribosome	presynaptic ribosome	CC	3551
RPL14	HGNC:10305	RPL14	ribosomal protein L14	L14,HRL14,RL14,CTG-B33,EL14	SYNGO:presyn_ribosome	presynaptic ribosome	CC	3552
RPL17	HGNC:10307	RPL17	ribosomal protein L17	L17,UL22	SYNGO:presyn_ribosome	presynaptic ribosome	CC	3553
RPL15	HGNC:10306	RPL15	ribosomal protein L15	RPLY10,RPYL10,EC45,EL15	SYNGO:presyn_ribosome	presynaptic ribosome	CC	3554
RPL18	HGNC:10310	RPL18	ribosomal protein L18	L18,EL18	SYNGO:presyn_ribosome	presynaptic ribosome	CC	3555
RPL23	HGNC:10316	RPL23	ribosomal protein L23	L23,UL14	SYNGO:presyn_ribosome	presynaptic ribosome	CC	3556
RPL23A	HGNC:10317	RPL23A	ribosomal protein L23a	L23A,UL23	SYNGO:presyn_ribosome	presynaptic ribosome	CC	3557
RPL26	HGNC:10327	RPL26	ribosomal protein L26	L26,UL24	SYNGO:presyn_ribosome	presynaptic ribosome	CC	3558
RPL24	HGNC:10325	RPL24	ribosomal protein L24	L24,EL24	SYNGO:presyn_ribosome	presynaptic ribosome	CC	3559
RPL27	HGNC:10328	RPL27	ribosomal protein L27	L27,EL27	SYNGO:presyn_ribosome	presynaptic ribosome	CC	3560
RPL27A	HGNC:10329	RPL27A	ribosomal protein L27a	L27A,UL15	SYNGO:presyn_ribosome	presynaptic ribosome	CC	3561
RPL28	HGNC:10330	RPL28	ribosomal protein L28	FLJ43307,L28,EL28	SYNGO:presyn_ribosome	presynaptic ribosome	CC	3562
RPL29	HGNC:10331	RPL29	ribosomal protein L29	HUMRPL29,L29,EL29,RPL29P10	SYNGO:presyn_ribosome	presynaptic ribosome	CC	3563
RPL32	HGNC:10336	RPL32	ribosomal protein L32	L32	SYNGO:presyn_ribosome	presynaptic ribosome	CC	3564
RPL34	HGNC:10340	RPL34	ribosomal protein L34	L34,EL34	SYNGO:presyn_ribosome	presynaptic ribosome	CC	3565
RPL35	HGNC:10344	RPL35	ribosomal protein L35	L35,UL29	SYNGO:presyn_ribosome	presynaptic ribosome	CC	3566
RPL35A	HGNC:10345	RPL35A	ribosomal protein L35a	L35A,EL33,GIG33	SYNGO:presyn_ribosome	presynaptic ribosome	CC	3567
RPL36	HGNC:13631	RPL36	ribosomal protein L36	DKFZP566B023,L36,EL36	SYNGO:presyn_ribosome	presynaptic ribosome	CC	3568
RPL36A	HGNC:10359	RPL36A	ribosomal protein L36a	L36A,EL42,RPL44	SYNGO:presyn_ribosome	presynaptic ribosome	CC	3569
RPL37	HGNC:10347	RPL37	ribosomal protein L37	L37,EL37	SYNGO:presyn_ribosome	presynaptic ribosome	CC	3570
RPL37A	HGNC:10348	RPL37A	ribosomal protein L37a	L37A,EL43	SYNGO:presyn_ribosome	presynaptic ribosome	CC	3571
RPL38	HGNC:10349	RPL38	ribosomal protein L38	L38,EL38	SYNGO:presyn_ribosome	presynaptic ribosome	CC	3572
RPL4	HGNC:10353	RPL4	ribosomal protein L4	L4,UL4	SYNGO:presyn_ribosome	presynaptic ribosome	CC	3573
RPL5	HGNC:10360	RPL5	ribosomal protein L5	PPP1R135,UL18	SYNGO:presyn_ribosome	presynaptic ribosome	CC	3574
RPL6	HGNC:10362	RPL6	ribosomal protein L6	TAXREB107,EL6,TXREB1	SYNGO:presyn_ribosome	presynaptic ribosome	CC	3575
RPL7	HGNC:10363	RPL7	ribosomal protein L7	HUML7-1,L7,UL30	SYNGO:presyn_ribosome	presynaptic ribosome	CC	3576
RPL7A	HGNC:10364	RPL7A	ribosomal protein L7a	SURF3,TRUP,L7A,EL8	SYNGO:presyn_ribosome	presynaptic ribosome	CC	3577
RPL8	HGNC:10368	RPL8	ribosomal protein L8	UL2	SYNGO:presyn_ribosome	presynaptic ribosome	CC	3578
RPLP0	HGNC:10371	RPLP0	ribosomal protein lateral stalk subunit P0	PRLP0,L10E,RPP0,LP0,UL10	SYNGO:presyn_ribosome	presynaptic ribosome	CC	3579
RPLP2	HGNC:10377	RPLP2	ribosomal protein lateral stalk subunit P2	MGC71408,LP2,D11S2243E	SYNGO:presyn_ribosome	presynaptic ribosome	CC	3580
RPS10	HGNC:10383	RPS10	ribosomal protein S10	MGC88819,ES10	SYNGO:presyn_ribosome	presynaptic ribosome	CC	3582
RPS11	HGNC:10384	RPS11	ribosomal protein S11	US17	SYNGO:presyn_ribosome	presynaptic ribosome	CC	3583
RPS12	HGNC:10385	RPS12	ribosomal protein S12	ES12	SYNGO:presyn_ribosome	presynaptic ribosome	CC	3584
RPS14	HGNC:10387	RPS14	ribosomal protein S14	EMTB,US11	SYNGO:presyn_ribosome	presynaptic ribosome	CC	3585
RPS15A	HGNC:10389	RPS15A	ribosomal protein S15a	S15A,US8	SYNGO:presyn_ribosome	presynaptic ribosome	CC	3586
RPS16	HGNC:10396	RPS16	ribosomal protein S16	S16,US9	SYNGO:presyn_ribosome	presynaptic ribosome	CC	3587
RPS24	HGNC:10411	RPS24	ribosomal protein S24	S24,ES24	SYNGO:presyn_ribosome	presynaptic ribosome	CC	3588
RPS26	HGNC:10414	RPS26	ribosomal protein S26	S26,ES26	SYNGO:presyn_ribosome	presynaptic ribosome	CC	3589
RPS27A	HGNC:10417	RPS27A	ribosomal protein S27a	UBCEP80,UBA80,S27A	SYNGO:presyn_ribosome	presynaptic ribosome	CC	3590
RPS28	HGNC:10418	RPS28	ribosomal protein S28	S28,ES28	SYNGO:presyn_ribosome	presynaptic ribosome	CC	3591
RPS5	HGNC:10426	RPS5	ribosomal protein S5	S5,US7	SYNGO:presyn_ribosome	presynaptic ribosome	CC	3592
RPS13	HGNC:10386	RPS13	ribosomal protein S13	US15	SYNGO:presyn_ribosome	presynaptic ribosome	CC	3593
RPL9	HGNC:10369	RPL9	ribosomal protein L9	UL6	GO:0140242	translation at postsynapse (GO:0140242)	BP	3594
RPL10	HGNC:10298	RPL10	ribosomal protein L10	QM,DXS648,FLJ23544,L10,UL16	GO:0140242	translation at postsynapse (GO:0140242)	BP	3595
RPL10A	HGNC:10299	RPL10A	ribosomal protein L10a	CSA-19,L10A,UL1,NEDD6	GO:0140242	translation at postsynapse (GO:0140242)	BP	3596
RPL11	HGNC:10301	RPL11	ribosomal protein L11	UL5	GO:0140242	translation at postsynapse (GO:0140242)	BP	3597
RPL12	HGNC:10302	RPL12	ribosomal protein L12	UL11	GO:0140242	translation at postsynapse (GO:0140242)	BP	3598
RPL13	HGNC:10303	RPL13	ribosomal protein L13	D16S444E,BBC1,EL13	GO:0140242	translation at postsynapse (GO:0140242)	BP	3599
RPL13A	HGNC:10304	RPL13A	ribosomal protein L13a	UL13,TSTA1	GO:0140242	translation at postsynapse (GO:0140242)	BP	3600
RPL14	HGNC:10305	RPL14	ribosomal protein L14	L14,HRL14,RL14,CTG-B33,EL14	GO:0140242	translation at postsynapse (GO:0140242)	BP	3601
RPL17	HGNC:10307	RPL17	ribosomal protein L17	L17,UL22	GO:0140242	translation at postsynapse (GO:0140242)	BP	3602
RPL15	HGNC:10306	RPL15	ribosomal protein L15	RPLY10,RPYL10,EC45,EL15	GO:0140242	translation at postsynapse (GO:0140242)	BP	3603
RPL18	HGNC:10310	RPL18	ribosomal protein L18	L18,EL18	GO:0140242	translation at postsynapse (GO:0140242)	BP	3604
RPL23	HGNC:10316	RPL23	ribosomal protein L23	L23,UL14	GO:0140242	translation at postsynapse (GO:0140242)	BP	3605
RPL22	HGNC:10315	RPL22	ribosomal protein L22	EAP,L22,EL22	GO:0140242	translation at postsynapse (GO:0140242)	BP	3606
RPL23A	HGNC:10317	RPL23A	ribosomal protein L23a	L23A,UL23	GO:0140242	translation at postsynapse (GO:0140242)	BP	3607
RPL26	HGNC:10327	RPL26	ribosomal protein L26	L26,UL24	GO:0140242	translation at postsynapse (GO:0140242)	BP	3608
RPL24	HGNC:10325	RPL24	ribosomal protein L24	L24,EL24	GO:0140242	translation at postsynapse (GO:0140242)	BP	3609
RPL27	HGNC:10328	RPL27	ribosomal protein L27	L27,EL27	GO:0140242	translation at postsynapse (GO:0140242)	BP	3610
RPL27A	HGNC:10329	RPL27A	ribosomal protein L27a	L27A,UL15	GO:0140242	translation at postsynapse (GO:0140242)	BP	3611
RPL28	HGNC:10330	RPL28	ribosomal protein L28	FLJ43307,L28,EL28	GO:0140242	translation at postsynapse (GO:0140242)	BP	3612
RPL29	HGNC:10331	RPL29	ribosomal protein L29	HUMRPL29,L29,EL29,RPL29P10	GO:0140242	translation at postsynapse (GO:0140242)	BP	3613
RPL32	HGNC:10336	RPL32	ribosomal protein L32	L32	GO:0140242	translation at postsynapse (GO:0140242)	BP	3614
RPL34	HGNC:10340	RPL34	ribosomal protein L34	L34,EL34	GO:0140242	translation at postsynapse (GO:0140242)	BP	3615
RPL35	HGNC:10344	RPL35	ribosomal protein L35	L35,UL29	GO:0140242	translation at postsynapse (GO:0140242)	BP	3616
RPL35A	HGNC:10345	RPL35A	ribosomal protein L35a	L35A,EL33,GIG33	GO:0140242	translation at postsynapse (GO:0140242)	BP	3617
RPL36	HGNC:13631	RPL36	ribosomal protein L36	DKFZP566B023,L36,EL36	GO:0140242	translation at postsynapse (GO:0140242)	BP	3618
RPL36A	HGNC:10359	RPL36A	ribosomal protein L36a	L36A,EL42,RPL44	GO:0140242	translation at postsynapse (GO:0140242)	BP	3619
RPL37	HGNC:10347	RPL37	ribosomal protein L37	L37,EL37	GO:0140242	translation at postsynapse (GO:0140242)	BP	3620
RPL37A	HGNC:10348	RPL37A	ribosomal protein L37a	L37A,EL43	GO:0140242	translation at postsynapse (GO:0140242)	BP	3621
RPL38	HGNC:10349	RPL38	ribosomal protein L38	L38,EL38	GO:0140242	translation at postsynapse (GO:0140242)	BP	3622
RPL4	HGNC:10353	RPL4	ribosomal protein L4	L4,UL4	GO:0140242	translation at postsynapse (GO:0140242)	BP	3623
RPL5	HGNC:10360	RPL5	ribosomal protein L5	PPP1R135,UL18	GO:0140242	translation at postsynapse (GO:0140242)	BP	3624
RPL6	HGNC:10362	RPL6	ribosomal protein L6	TAXREB107,EL6,TXREB1	GO:0140242	translation at postsynapse (GO:0140242)	BP	3625
RPL7	HGNC:10363	RPL7	ribosomal protein L7	HUML7-1,L7,UL30	GO:0140242	translation at postsynapse (GO:0140242)	BP	3626
RPL7A	HGNC:10364	RPL7A	ribosomal protein L7a	SURF3,TRUP,L7A,EL8	GO:0140242	translation at postsynapse (GO:0140242)	BP	3627
RPL8	HGNC:10368	RPL8	ribosomal protein L8	UL2	GO:0140242	translation at postsynapse (GO:0140242)	BP	3628
RPLP0	HGNC:10371	RPLP0	ribosomal protein lateral stalk subunit P0	PRLP0,L10E,RPP0,LP0,UL10	GO:0140242	translation at postsynapse (GO:0140242)	BP	3629
RPLP2	HGNC:10377	RPLP2	ribosomal protein lateral stalk subunit P2	MGC71408,LP2,D11S2243E	GO:0140242	translation at postsynapse (GO:0140242)	BP	3630
RPS10	HGNC:10383	RPS10	ribosomal protein S10	MGC88819,ES10	GO:0140242	translation at postsynapse (GO:0140242)	BP	3632
RPS11	HGNC:10384	RPS11	ribosomal protein S11	US17	GO:0140242	translation at postsynapse (GO:0140242)	BP	3633
RPS12	HGNC:10385	RPS12	ribosomal protein S12	ES12	GO:0140242	translation at postsynapse (GO:0140242)	BP	3634
RPS14	HGNC:10387	RPS14	ribosomal protein S14	EMTB,US11	GO:0140242	translation at postsynapse (GO:0140242)	BP	3635
RPS15A	HGNC:10389	RPS15A	ribosomal protein S15a	S15A,US8	GO:0140242	translation at postsynapse (GO:0140242)	BP	3636
RPS16	HGNC:10396	RPS16	ribosomal protein S16	S16,US9	GO:0140242	translation at postsynapse (GO:0140242)	BP	3637
RPS24	HGNC:10411	RPS24	ribosomal protein S24	S24,ES24	GO:0140242	translation at postsynapse (GO:0140242)	BP	3638
RPS26	HGNC:10414	RPS26	ribosomal protein S26	S26,ES26	GO:0140242	translation at postsynapse (GO:0140242)	BP	3639
RPS27A	HGNC:10417	RPS27A	ribosomal protein S27a	UBCEP80,UBA80,S27A	GO:0140242	translation at postsynapse (GO:0140242)	BP	3640
RPS28	HGNC:10418	RPS28	ribosomal protein S28	S28,ES28	GO:0140242	translation at postsynapse (GO:0140242)	BP	3641
RPS5	HGNC:10426	RPS5	ribosomal protein S5	S5,US7	GO:0140242	translation at postsynapse (GO:0140242)	BP	3642
RPS13	HGNC:10386	RPS13	ribosomal protein S13	US15	GO:0140242	translation at postsynapse (GO:0140242)	BP	3643
SKP1	HGNC:10899	SKP1	S-phase kinase associated protein 1	MGC34403,OCP-II,P19A,SKP1A	GO:1905806	regulation of synapse disassembly (GO:1905806)	BP	3646
MAPK3	HGNC:6877	MAPK3	mitogen-activated protein kinase 3	ERK1,P44MAPK,P44ERK1,PRKM3	GO:0050804	modulation of chemical synaptic transmission (GO:0050804)	BP	3649
SV2B	HGNC:16874	SV2B	synaptic vesicle glycoprotein 2B	KIAA0735,HST19680,SLC22B2	GO:0099509	regulation of presynaptic cytosolic calcium levels (GO:0099509)	BP	3651
RIMS1	HGNC:17282	RIMS1	regulating synaptic membrane exocytosis 1	KIAA0340,RIM1,RAB3IP2,CORD7	GO:0150037	regulation of calcium-dependent activation of synaptic vesicle fusion (GO:0150037)	BP	3652
RIMBP2	HGNC:30339	RIMBP2	RIMS binding protein 2	KIAA0318,MGC15831,RIM-BP2,PPP1R133	GO:0150037	regulation of calcium-dependent activation of synaptic vesicle fusion (GO:0150037)	BP	3654
RPS27	HGNC:10416	RPS27	ribosomal protein S27	MPS-1,S27,ES27	GO:0045202	synapse (GO:0045202)	CC	3656
RPS27	HGNC:10416	RPS27	ribosomal protein S27	MPS-1,S27,ES27	SYNGO:presyn_ribosome	presynaptic ribosome	CC	3658
RPS27	HGNC:10416	RPS27	ribosomal protein S27	MPS-1,S27,ES27	SYNGO:postsyn_ribosome	postsynaptic ribosome	CC	3659
RPS27	HGNC:10416	RPS27	ribosomal protein S27	MPS-1,S27,ES27	GO:0140242	translation at postsynapse (GO:0140242)	BP	3660
RPS27	HGNC:10416	RPS27	ribosomal protein S27	MPS-1,S27,ES27	GO:0140236	translation at presynapse (GO:0140236)	BP	3661
CACNA1B	HGNC:1389	CACNA1B	calcium voltage-gated channel subunit alpha1 B	CAV2.2,CACNN,CACNL1A5	GO:0150037	regulation of calcium-dependent activation of synaptic vesicle fusion (GO:0150037)	BP	3662
CFL1	HGNC:1874	CFL1	cofilin 1	CFL	GO:0050804	modulation of chemical synaptic transmission (GO:0050804)	BP	3663
INA	HGNC:6057	INA	internexin neuronal intermediate filament protein alpha	NF-66,NEF5	GO:0099092	postsynaptic density, intracellular component (GO:0099092)	CC	3667
CAMK4	HGNC:1464	CAMK4	calcium/calmodulin dependent protein kinase IV	CAMK-GR,CAMKIV	GO:0099170	postsynaptic modulation of chemical synaptic transmission (GO:0099170)	BP	3669
ITSN1	HGNC:6183	ITSN1	intersectin 1	SH3P17,MGC134948,MGC134949,SH3D1A,ITSN	GO:0099175	regulation of postsynapse organization (GO:0099175)	BP	3676
CNTNAP4	HGNC:18747	CNTNAP4	contactin associated protein family member 4	CASPR4,KIAA1763	GO:0050804	modulation of chemical synaptic transmission (GO:0050804)	BP	3678
NEDD4	HGNC:7727	NEDD4	NEDD4 E3 ubiquitin protein ligase	KIAA0093,MGC176705,NEDD4-1	GO:0140252	regulation protein catabolic process at postsynapse (GO:0140252)	BP	3679
SYNGAP1	HGNC:11497	SYNGAP1	synaptic Ras GTPase activating protein 1	SYNGAP,RASA5,KIAA1938	GO:0050804	modulation of chemical synaptic transmission (GO:0050804)	BP	3681
SHANK1	HGNC:15474	SHANK1	SH3 and multiple ankyrin repeat domains 1	SSTRIP,SPANK-1,SYNAMON	GO:0050804	modulation of chemical synaptic transmission (GO:0050804)	BP	3682
INA	HGNC:6057	INA	internexin neuronal intermediate filament protein alpha	NF-66,NEF5	GO:0099170	postsynaptic modulation of chemical synaptic transmission (GO:0099170)	BP	3683
NEFL	HGNC:7739	NEFL	neurofilament light chain	NFL,CMT1F,CMT2E,NF68,PPP1R110	GO:0099170	postsynaptic modulation of chemical synaptic transmission (GO:0099170)	BP	3684
NEFH	HGNC:7737	NEFH	neurofilament heavy chain	NF-H,NFH	GO:0099170	postsynaptic modulation of chemical synaptic transmission (GO:0099170)	BP	3685
SHANK3	HGNC:14294	SHANK3	SH3 and multiple ankyrin repeat domains 3	SPANK-2,PROSAP2,KIAA1650,PSAP2	GO:0050804	modulation of chemical synaptic transmission (GO:0050804)	BP	3686
BAIAP2	HGNC:947	BAIAP2	BAR/IMD domain containing adaptor protein 2	BAP2,IRSP53,WAML	GO:0099175	regulation of postsynapse organization (GO:0099175)	BP	3687
SPTBN2	HGNC:11276	SPTBN2	spectrin beta, non-erythrocytic 2	SCA5	GO:0099150	regulation of postsynaptic specialization assembly (GO:0099150)	BP	3689
DLGAP3	HGNC:30368	DLGAP3	DLG associated protein 3	SAPAP3	GO:0050804	modulation of chemical synaptic transmission (GO:0050804)	BP	3690
CAMKV	HGNC:28788	CAMKV	CaM kinase like vesicle associated	MGC8407,VACAMKL	GO:0050804	modulation of chemical synaptic transmission (GO:0050804)	BP	3692
DLGAP2	HGNC:2906	DLGAP2	DLG associated protein 2	DAP-2,ERICH1-AS1,C8ORF68	GO:0050804	modulation of chemical synaptic transmission (GO:0050804)	BP	3695
PFN1	HGNC:8881	PFN1	profilin 1		GO:0050804	modulation of chemical synaptic transmission (GO:0050804)	BP	3696
PFN2	HGNC:8882	PFN2	profilin 2		GO:0050804	modulation of chemical synaptic transmission (GO:0050804)	BP	3697
CHMP2B	HGNC:24537	CHMP2B	charged multivesicular body protein 2B	DKFZP564O123,CHMP2.5,VPS2B	GO:0050804	modulation of chemical synaptic transmission (GO:0050804)	BP	3701
ARHGAP44	HGNC:29096	ARHGAP44	Rho GTPase activating protein 44	KIAA0672,RICH-2,RICH2	GO:0050804	modulation of chemical synaptic transmission (GO:0050804)	BP	3703
RHOA	HGNC:667	RHOA	ras homolog family member A	RHO12,RHOH12,ARH12,ARHA	GO:0099159	regulation of modification of postsynaptic structure (GO:0099159)	BP	3704
NUMBL	HGNC:8061	NUMBL	NUMB like endocytic adaptor protein	NUMB-R,CTG3A,CAG3A,TNRC23,NUMBR,NUMBLIKE	GO:0150052	regulation of postsynapse assembly (GO:0150052)	BP	3707
CTTN	HGNC:3338	CTTN	cortactin	EMS1	GO:0098794	postsynapse (GO:0098794)	CC	3710
CTTN	HGNC:3338	CTTN	cortactin	EMS1	GO:0099010	modification of postsynaptic structure (GO:0099010)	BP	3712
ABI2	HGNC:24011	ABI2	abl interactor 2	ABI-2,AIP-1,ABI2B,ABLBP3,ARGBPIA,SSH3BP2	GO:0099173	postsynapse organization (GO:0099173)	BP	3713
ACTR3	HGNC:170	ACTR3	actin related protein 3		GO:0099173	postsynapse organization (GO:0099173)	BP	3714
WASL	HGNC:12735	WASL	WASP like actin nucleation promoting factor	N-WASP,NWASP,WASPB	GO:0099173	postsynapse organization (GO:0099173)	BP	3715
ERC1	HGNC:17072	ERC1	ELKS/RAB6-interacting/CAST family member 1	ELKS,KIAA1081,CAST2,MGC12974,RAB6IP2	GO:0150037	regulation of calcium-dependent activation of synaptic vesicle fusion (GO:0150037)	BP	3719
CAMK2B	HGNC:1461	CAMK2B	calcium/calmodulin dependent protein kinase II beta	CAM2,CAMK2,CAMKIIB,CAMKB	GO:0090128	regulation of synapse maturation (GO:0090128)	BP	3724
IQSEC1	HGNC:29112	IQSEC1	IQ motif and Sec7 domain ArfGEF 1	KIAA0763,GEP100,BRAG2,ARF-GEP100	GO:0099170	postsynaptic modulation of chemical synaptic transmission (GO:0099170)	BP	3725
SYNPO	HGNC:30672	SYNPO	synaptopodin	KIAA1029,SYNPO1	GO:0099170	postsynaptic modulation of chemical synaptic transmission (GO:0099170)	BP	3726
UBE3A	HGNC:12496	UBE3A	ubiquitin protein ligase E3A	E6-AP,FLJ26981,EPVE6AP,HPVE6A	GO:0050804	modulation of chemical synaptic transmission (GO:0050804)	BP	3729
CRK	HGNC:2362	CRK	CRK proto-oncogene, adaptor protein		GO:0098698	postsynaptic specialization assembly (GO:0098698)	BP	3731
VPS35	HGNC:13487	VPS35	VPS35 retromer complex component	FLJ10752,MEM3,PARK17	GO:0090128	regulation of synapse maturation (GO:0090128)	BP	3735
RIMS1	HGNC:17282	RIMS1	regulating synaptic membrane exocytosis 1	KIAA0340,RIM1,RAB3IP2,CORD7	GO:0016082	synaptic vesicle priming (GO:0016082)	BP	3738
RIMBP2	HGNC:30339	RIMBP2	RIMS binding protein 2	KIAA0318,MGC15831,RIM-BP2,PPP1R133	GO:0099626	voltage-gated calcium channel activity involved in regulation of presynaptic cytosolic calcium levels (GO:0099626)	BP	3739
BSN	HGNC:1117	BSN	bassoon presynaptic cytomatrix protein	ZNF231	GO:0097091	synaptic vesicle clustering (GO:0097091)	BP	3741
BIN1	HGNC:1052	BIN1	bridging integrator 1	SH3P9,AMPH2,AMPHL	GO:0048488	synaptic vesicle endocytosis (GO:0048488)	BP	3742
BIN1	HGNC:1052	BIN1	bridging integrator 1	SH3P9,AMPH2,AMPHL	GO:0048488	synaptic vesicle endocytosis (GO:0048488)	BP	3746
WNK1	HGNC:14540	WNK1	WNK lysine deficient protein kinase 1	HSAN2,PPP1R167,PRKWNK1,HSN2	GO:0050804	modulation of chemical synaptic transmission (GO:0050804)	BP	3747
STX1A	HGNC:11433	STX1A	syntaxin 1A	HPC-1,P35-1,STX1	GO:0099059	integral component of presynaptic active zone membrane (GO:0099059)	CC	3749
STX1A	HGNC:11433	STX1A	syntaxin 1A	HPC-1,P35-1,STX1	GO:0099061	integral component of postsynaptic density membrane (GO:0099061)	CC	3750
NBEA	HGNC:7648	NBEA	neurobeachin	KIAA1544,BCL8B,FLJ10197	GO:0098696	regulation of neurotransmitter receptor localization to postsynaptic specialization membrane (GO:0098696)	BP	3780
NBEA	HGNC:7648	NBEA	neurobeachin	KIAA1544,BCL8B,FLJ10197	GO:0050808	synapse organization (GO:0050808)	BP	3781
ANXA5	HGNC:543	ANXA5	annexin A5	CPB-I,PAP-I,VAC-ALPH,RPRGL3,ENX2,ANX5	GO:0030672	synaptic vesicle membrane (GO:0030672)	CC	3786
STX1A	HGNC:11433	STX1A	syntaxin 1A	HPC-1,P35-1,STX1	GO:0030285	integral component of synaptic vesicle membrane (GO:0030285)	CC	3789
SV2B	HGNC:16874	SV2B	synaptic vesicle glycoprotein 2B	KIAA0735,HST19680,SLC22B2	GO:2000300	regulation of synaptic vesicle exocytosis (GO:2000300)	BP	3795
NAPB	HGNC:15751	NAPB	NSF attachment protein beta	SNAP-BETA,SNAPB	GO:0048787	presynaptic active zone membrane (GO:0048787)	CC	3797
HCN1	HGNC:4845	HCN1	hyperpolarization activated cyclic nucleotide gated potassium channel 1	BCNG-1,HAC-2,BCNG1	GO:0099059	integral component of presynaptic active zone membrane (GO:0099059)	CC	3799
HCN1	HGNC:4845	HCN1	hyperpolarization activated cyclic nucleotide gated potassium channel 1	BCNG-1,HAC-2,BCNG1	GO:0140232	intracellular cAMP-activated cation channel activity involved in regulation of presynaptic membrane potential (GO:0140232)	BP	3800
HCN1	HGNC:4845	HCN1	hyperpolarization activated cyclic nucleotide gated potassium channel 1	BCNG-1,HAC-2,BCNG1	GO:0060078	regulation of postsynaptic membrane potential (GO:0060078)	BP	3801
PAFAH1B1	HGNC:8574	PAFAH1B1	platelet activating factor acetylhydrolase 1b regulatory subunit 1	LIS1,NUDF,MDCR,MDS	GO:0050804	modulation of chemical synaptic transmission (GO:0050804)	BP	3808
PAFAH1B1	HGNC:8574	PAFAH1B1	platelet activating factor acetylhydrolase 1b regulatory subunit 1	LIS1,NUDF,MDCR,MDS	GO:0099175	regulation of postsynapse organization (GO:0099175)	BP	3809
PRKACA	HGNC:9380	PRKACA	protein kinase cAMP-activated catalytic subunit alpha	PKACA	GO:0098794	postsynapse (GO:0098794)	CC	3815
PRKACA	HGNC:9380	PRKACA	protein kinase cAMP-activated catalytic subunit alpha	PKACA	GO:0098793	presynapse (GO:0098793)	CC	3822
HCN1	HGNC:4845	HCN1	hyperpolarization activated cyclic nucleotide gated potassium channel 1	BCNG-1,HAC-2,BCNG1	GO:0099055	integral component of postsynaptic membrane (GO:0099055)	CC	3829
NBEA	HGNC:7648	NBEA	neurobeachin	KIAA1544,BCL8B,FLJ10197	GO:0050808	synapse organization (GO:0050808)	BP	3833
GRIA3	HGNC:4573	GRIA3	glutamate ionotropic receptor AMPA type subunit 3	GLUA3,GLURC,MRX94,GLUR-3,GLUR-C,GLUR-K3,IGLUR3,GLUR3	GO:0099059	integral component of presynaptic active zone membrane (GO:0099059)	CC	3834
AGAP3	HGNC:16923	AGAP3	ArfGAP with GTPase domain, ankyrin repeat and PH domain 3	CENTG3	GO:0014069	postsynaptic density (GO:0014069)	CC	3835
AGAP3	HGNC:16923	AGAP3	ArfGAP with GTPase domain, ankyrin repeat and PH domain 3	CENTG3	GO:0099072	regulation of postsynaptic membrane neurotransmitter receptor levels (GO:0099072)	BP	3836
HIP1	HGNC:4913	HIP1	huntingtin interacting protein 1		GO:0099171	presynaptic modulation of chemical synaptic transmission (GO:0099171)	BP	3838
HIP1	HGNC:4913	HIP1	huntingtin interacting protein 1		GO:0099149	regulation of postsynaptic neurotransmitter receptor endocytosis (GO:0099149)	BP	3839
PTK2B	HGNC:9612	PTK2B	protein tyrosine kinase 2 beta	CAKB,PYK2,RAFTK,PTK,CADTK,FAK2	GO:0099092	postsynaptic density, intracellular component (GO:0099092)	CC	3851
PTK2B	HGNC:9612	PTK2B	protein tyrosine kinase 2 beta	CAKB,PYK2,RAFTK,PTK,CADTK,FAK2	GO:0099092	postsynaptic density, intracellular component (GO:0099092)	CC	3853
PTK2B	HGNC:9612	PTK2B	protein tyrosine kinase 2 beta	CAKB,PYK2,RAFTK,PTK,CADTK,FAK2	GO:0099170	postsynaptic modulation of chemical synaptic transmission (GO:0099170)	BP	3854
PTK2B	HGNC:9612	PTK2B	protein tyrosine kinase 2 beta	CAKB,PYK2,RAFTK,PTK,CADTK,FAK2	GO:0098793	presynapse (GO:0098793)	CC	3855
PTK2B	HGNC:9612	PTK2B	protein tyrosine kinase 2 beta	CAKB,PYK2,RAFTK,PTK,CADTK,FAK2	GO:0099151	regulation of postsynaptic density assembly (GO:0099151)	BP	3856
EIF2S2	HGNC:3266	EIF2S2	eukaryotic translation initiation factor 2 subunit beta	EIF2BETA,PPP1R67	GO:0045202	synapse (GO:0045202)	CC	3880
EIF3A	HGNC:3271	EIF3A	eukaryotic translation initiation factor 3 subunit A	EIF3-THETA,EIF3-P170,KIAA0139,TIF32,EIF3,EIF3S10	GO:0014069	postsynaptic density (GO:0014069)	CC	3882
EIF3B	HGNC:3280	EIF3B	eukaryotic translation initiation factor 3 subunit B	PRT1,EIF3S9	GO:0045202	synapse (GO:0045202)	CC	3883
EIF3D	HGNC:3278	EIF3D	eukaryotic translation initiation factor 3 subunit D	EIF3-P66,EIF3-ZETA,EIF3S7	GO:0045202	synapse (GO:0045202)	CC	3884
EIF3E	HGNC:3277	EIF3E	eukaryotic translation initiation factor 3 subunit E	EIF3-P48,EIF3S6	GO:0014069	postsynaptic density (GO:0014069)	CC	3885
EIF3F	HGNC:3275	EIF3F	eukaryotic translation initiation factor 3 subunit F	EIF3-EPSILON,EIF3-P47,EIF3S5	GO:0045202	synapse (GO:0045202)	CC	3886
EIF3I	HGNC:3272	EIF3I	eukaryotic translation initiation factor 3 subunit I	TRIP-1,EIF3-BETA,EIF3-P36,EIF3S2	GO:0045202	synapse (GO:0045202)	CC	3887
EIF3L	HGNC:18138	EIF3L	eukaryotic translation initiation factor 3 subunit L	HSPC021,HSPC025,EIF3S11,EIF3S6IP,EIF3EIP	GO:0045202	synapse (GO:0045202)	CC	3888
EIF5	HGNC:3299	EIF5	eukaryotic translation initiation factor 5		GO:0045202	synapse (GO:0045202)	CC	3891
EIF5A	HGNC:3300	EIF5A	eukaryotic translation initiation factor 5A	EIF5A1,EIF-5A,MGC99547,MGC104255	GO:0045202	synapse (GO:0045202)	CC	3892
EIF6	HGNC:6159	EIF6	eukaryotic translation initiation factor 6	P27BBP,B(2)GCN,ITGB4BP	GO:0045202	synapse (GO:0045202)	CC	3894
HABP4	HGNC:17062	HABP4	hyaluronan binding protein 4	IHABP4,SERBP1L	GO:0045202	synapse (GO:0045202)	CC	3895
HNRNPA0	HGNC:5030	HNRNPA0	heterogeneous nuclear ribonucleoprotein A0	HNRPA0	GO:0045202	synapse (GO:0045202)	CC	3896
HNRNPA1	HGNC:5031	HNRNPA1	heterogeneous nuclear ribonucleoprotein A1	HNRNP-A1,ALS20,HNRPA1	GO:0045202	synapse (GO:0045202)	CC	3897
HNRNPA3	HGNC:24941	HNRNPA3	heterogeneous nuclear ribonucleoprotein A3		GO:0014069	postsynaptic density (GO:0014069)	CC	3899
HNRNPDL	HGNC:5037	HNRNPDL	heterogeneous nuclear ribonucleoprotein D like	JKTBP,LAAUF1,HNRPDL,LGMD1G	GO:0045202	synapse (GO:0045202)	CC	3900
HNRNPF	HGNC:5039	HNRNPF	heterogeneous nuclear ribonucleoprotein F	HNRPF	GO:0045202	synapse (GO:0045202)	CC	3901
HNRNPLL	HGNC:25127	HNRNPLL	heterogeneous nuclear ribonucleoprotein L like	HNRPLL	GO:0045202	synapse (GO:0045202)	CC	3903
HNRNPUL1	HGNC:17011	HNRNPUL1	heterogeneous nuclear ribonucleoprotein U like 1	E1B-AP5,E1BAP5,FLJ12944,HNRPUL1	GO:0045202	synapse (GO:0045202)	CC	3905
HNRNPUL2	HGNC:25451	HNRNPUL2	heterogeneous nuclear ribonucleoprotein U like 2	DKFZP762N1910,HNRPUL2	GO:0045202	synapse (GO:0045202)	CC	3906
PPA2	HGNC:28883	PPA2	inorganic pyrophosphatase 2	FLJ20459	GO:0045202	synapse (GO:0045202)	CC	3908
PURG	HGNC:17930	PURG	purine rich element binding protein G	PURG-A,PURG-B	GO:0045202	synapse (GO:0045202)	CC	3909
RHEB	HGNC:10011	RHEB	Ras homolog, mTORC1 binding		GO:0045202	synapse (GO:0045202)	CC	3911
RHEB	HGNC:10011	RHEB	Ras homolog, mTORC1 binding		GO:0099175	regulation of postsynapse organization (GO:0099175)	BP	3912
RPL5	HGNC:10360	RPL5	ribosomal protein L5	PPP1R135,UL18	GO:0045202	synapse (GO:0045202)	CC	3913
RPL8	HGNC:10368	RPL8	ribosomal protein L8	UL2	GO:0045202	synapse (GO:0045202)	CC	3914
EIF2S1	HGNC:3265	EIF2S1	eukaryotic translation initiation factor 2 subunit alpha	EIF-2ALPHA	GO:0045202	synapse (GO:0045202)	CC	3915
RPLP0	HGNC:10371	RPLP0	ribosomal protein lateral stalk subunit P0	PRLP0,L10E,RPP0,LP0,UL10	GO:0045202	synapse (GO:0045202)	CC	3916
TSC2	HGNC:12363	TSC2	TSC complex subunit 2	TUBERIN,PPP1R160,TSC4	GO:0045202	synapse (GO:0045202)	CC	3927
TSC2	HGNC:12363	TSC2	TSC complex subunit 2	TUBERIN,PPP1R160,TSC4	GO:0099175	regulation of postsynapse organization (GO:0099175)	BP	3928
YBX1	HGNC:8014	YBX1	Y-box binding protein 1	YB-1,YB1,DBPB,NSEP-1,MDR-NF1,BP-8,CSDB,CSDA2,NSEP1	GO:0045202	synapse (GO:0045202)	CC	3929
AP2M1	HGNC:564	AP2M1	adaptor related protein complex 2 subunit mu 1	AP50,CLAPM1	GO:0045202	synapse (GO:0045202)	CC	3935
AP2B1	HGNC:563	AP2B1	adaptor related protein complex 2 subunit beta 1	ADTB2,CLAPB1	GO:0045202	synapse (GO:0045202)	CC	3936
AP2S1	HGNC:565	AP2S1	adaptor related protein complex 2 subunit sigma 1	FBHOK,FBH3,CLAPS2,HHC3	GO:0045202	synapse (GO:0045202)	CC	3937
AP2M1	HGNC:564	AP2M1	adaptor related protein complex 2 subunit mu 1	AP50,CLAPM1	GO:0098894	extrinsic component of presynaptic endocytic zone membrane (GO:0098894)	CC	3938
AP2S1	HGNC:565	AP2S1	adaptor related protein complex 2 subunit sigma 1	FBHOK,FBH3,CLAPS2,HHC3	GO:0098894	extrinsic component of presynaptic endocytic zone membrane (GO:0098894)	CC	3939
AP2B1	HGNC:563	AP2B1	adaptor related protein complex 2 subunit beta 1	ADTB2,CLAPB1	GO:0098894	extrinsic component of presynaptic endocytic zone membrane (GO:0098894)	CC	3940
AP2S1	HGNC:565	AP2S1	adaptor related protein complex 2 subunit sigma 1	FBHOK,FBH3,CLAPS2,HHC3	GO:0048488	synaptic vesicle endocytosis (GO:0048488)	BP	3941
AP2M1	HGNC:564	AP2M1	adaptor related protein complex 2 subunit mu 1	AP50,CLAPM1	GO:0048488	synaptic vesicle endocytosis (GO:0048488)	BP	3942
AP2B1	HGNC:563	AP2B1	adaptor related protein complex 2 subunit beta 1	ADTB2,CLAPB1	GO:0098884	postsynaptic neurotransmitter receptor endocytosis (GO:0098884)	BP	3943
AP2S1	HGNC:565	AP2S1	adaptor related protein complex 2 subunit sigma 1	FBHOK,FBH3,CLAPS2,HHC3	GO:0098884	postsynaptic neurotransmitter receptor endocytosis (GO:0098884)	BP	3944
EXOC4	HGNC:30389	EXOC4	exocyst complex component 4	KIAA1699,MGC27170,SEC8,SEC8P,SEC8L1	GO:0099092	postsynaptic density, intracellular component (GO:0099092)	CC	3945
PTPRN2	HGNC:9677	PTPRN2	protein tyrosine phosphatase receptor type N2	KIAA0387,PHOGRIN,ICAAR,IA-2BETA	GO:0098793	presynapse (GO:0098793)	CC	3946
SV2B	HGNC:16874	SV2B	synaptic vesicle glycoprotein 2B	KIAA0735,HST19680,SLC22B2	GO:0030285	integral component of synaptic vesicle membrane (GO:0030285)	CC	3947
TRIO	HGNC:12303	TRIO	trio Rho guanine nucleotide exchange factor	ARHGEF23	GO:0050804	modulation of chemical synaptic transmission (GO:0050804)	BP	3948
MAPK9	HGNC:6886	MAPK9	mitogen-activated protein kinase 9	JNK2,P54A,SAPK,PRKM9	GO:0050804	modulation of chemical synaptic transmission (GO:0050804)	BP	3950
NGEF	HGNC:7807	NGEF	neuronal guanine nucleotide exchange factor	ARHGEF27	GO:0098794	postsynapse (GO:0098794)	CC	3951
PPP3R1	HGNC:9317	PPP3R1	protein phosphatase 3 regulatory subunit B, alpha	CALNB1,CNB,CNB1	GO:0098693	regulation of synaptic vesicle cycle (GO:0098693)	BP	3953
PRKAR2B	HGNC:9392	PRKAR2B	protein kinase cAMP-dependent type II regulatory subunit beta		GO:0098794	postsynapse (GO:0098794)	CC	3954
PRKAR1B	HGNC:9390	PRKAR1B	protein kinase cAMP-dependent type I regulatory subunit beta		GO:0098794	postsynapse (GO:0098794)	CC	3955
RIMBP2	HGNC:30339	RIMBP2	RIMS binding protein 2	KIAA0318,MGC15831,RIM-BP2,PPP1R133	GO:0099508	voltage-gated ion channel activity involved in regulation of presynaptic membrane potential (GO:0099508)	BP	3956
RIMS1	HGNC:17282	RIMS1	regulating synaptic membrane exocytosis 1	KIAA0340,RIM1,RAB3IP2,CORD7	GO:0098891	extrinsic component of presynaptic active zone membrane (GO:0098891)	CC	3958
WDR7	HGNC:13490	WDR7	WD repeat domain 7	KIAA0541,TRAG	GO:0008021	synaptic vesicle (GO:0008021)	CC	3960
STX12	HGNC:11430	STX12	syntaxin 12	STX13,STX14	GO:0099063	integral component of postsynaptic recycling endosome membrane (GO:0099063)	CC	3962
STX12	HGNC:11430	STX12	syntaxin 12	STX13,STX14	GO:0099072	regulation of postsynaptic membrane neurotransmitter receptor levels (GO:0099072)	BP	3963
SYNGR1	HGNC:11498	SYNGR1	synaptogyrin 1		GO:0030285	integral component of synaptic vesicle membrane (GO:0030285)	CC	3966
RAP2A	HGNC:9861	RAP2A	RAP2A, member of RAS oncogene family	RAP2	GO:0097060	synaptic membrane (GO:0097060)	CC	3971
RAP2A	HGNC:9861	RAP2A	RAP2A, member of RAS oncogene family	RAP2	GO:0045202	synapse (GO:0045202)	CC	3973
RAP2A	HGNC:9861	RAP2A	RAP2A, member of RAS oncogene family	RAP2	GO:0051963	regulation of synapse assembly (GO:0051963)	BP	3974
RAP2A	HGNC:9861	RAP2A	RAP2A, member of RAS oncogene family	RAP2	GO:0099072	regulation of postsynaptic membrane neurotransmitter receptor levels (GO:0099072)	BP	3975
RABEP1	HGNC:17677	RABEP1	rabaptin, RAB GTPase binding effector protein 1	NEUROCRESCIN,RAB5EP,RABPT5,RABAPTIN-5	GO:0099523	presynaptic cytosol (GO:0099523)	CC	3979
VPS35	HGNC:13487	VPS35	VPS35 retromer complex component	FLJ10752,MEM3,PARK17	GO:0098793	presynapse (GO:0098793)	CC	3980
ATP2B1	HGNC:814	ATP2B1	ATPase plasma membrane Ca2+ transporting 1	PMCA1	GO:0042734	presynaptic membrane (GO:0042734)	CC	3982
GPM6A	HGNC:4460	GPM6A	glycoprotein M6A	GPM6	GO:0098793	presynapse (GO:0098793)	CC	3983
MAP1LC3A	HGNC:6838	MAP1LC3A	microtubule associated protein 1 light chain 3 alpha	MAP1BLC3,MAP1ALC3,LC3,LC3A,ATG8E	GO:0045202	synapse (GO:0045202)	CC	3984
NCAN	HGNC:2465	NCAN	neurocan	CSPG3	GO:0098966	perisynaptic extracellular matrix (GO:0098966)	CC	3985
PHB	HGNC:8912	PHB1	prohibitin 1	PHB	GO:0045202	synapse (GO:0045202)	CC	3986
ARPC2	HGNC:705	ARPC2	actin related protein 2/3 complex subunit 2	P34-ARC,ARC34	GO:0098794	postsynapse (GO:0098794)	CC	3987
RALA	HGNC:9839	RALA	RAS like proto-oncogene A	RAL	GO:0097060	synaptic membrane (GO:0097060)	CC	3989
RALA	HGNC:9839	RALA	RAS like proto-oncogene A	RAL	GO:0099149	regulation of postsynaptic neurotransmitter receptor endocytosis (GO:0099149)	BP	3990
ROGDI	HGNC:29478	ROGDI	rogdi atypical leucine zipper	FLJ22386,ROGD1,RAV2	GO:0098793	presynapse (GO:0098793)	CC	3991
RTN3	HGNC:10469	RTN3	reticulon 3	NSPL2,NSPLII,ASYIP,RTN3-A1	GO:0098793	presynapse (GO:0098793)	CC	3992
RHOB	HGNC:668	RHOB	ras homolog family member B	RHOH6,MST081,ARH6,ARHB	GO:0045202	synapse (GO:0045202)	CC	3994
RHOB	HGNC:668	RHOB	ras homolog family member B	RHOH6,MST081,ARH6,ARHB	GO:0099159	regulation of modification of postsynaptic structure (GO:0099159)	BP	3995
NECAP1	HGNC:24539	NECAP1	NECAP endocytosis associated 1	DKFZP566B183	GO:0140238	presynaptic endocytosis (GO:0140238)	BP	3999
NECAP1	HGNC:24539	NECAP1	NECAP endocytosis associated 1	DKFZP566B183	GO:0098793	presynapse (GO:0098793)	CC	4000
SYT12	HGNC:18381	SYT12	synaptotagmin 12	SRG1	GO:0030285	integral component of synaptic vesicle membrane (GO:0030285)	CC	4001
TSPAN7	HGNC:11854	TSPAN7	tetraspanin 7	DXS1692E,TALLA-1,A15,CD231,MXS1,TM4SF2,MRX58	GO:0099149	regulation of postsynaptic neurotransmitter receptor endocytosis (GO:0099149)	BP	4002
SYT12	HGNC:18381	SYT12	synaptotagmin 12	SRG1	GO:0099171	presynaptic modulation of chemical synaptic transmission (GO:0099171)	BP	4003
LASP1	HGNC:6513	LASP1	LIM and SH3 protein 1	MLN50,LASP-1	GO:0098794	postsynapse (GO:0098794)	CC	4004
CPNE6	HGNC:2319	CPNE6	copine 6	N-COPINE,COPINE-6	GO:0098974	postsynaptic actin cytoskeleton organization (GO:0098974)	BP	4005
CAP2	HGNC:20039	CAP2	cyclase associated actin cytoskeleton regulatory protein 2		GO:0099140	presynaptic actin cytoskeleton organization (GO:0099140)	BP	4006
SCRN1	HGNC:22192	SCRN1	secernin 1	KIAA0193	GO:0098793	presynapse (GO:0098793)	CC	4007
SCRN1	HGNC:22192	SCRN1	secernin 1	KIAA0193	GO:0098693	regulation of synaptic vesicle cycle (GO:0098693)	BP	4008
GRM2	HGNC:4594	GRM2	glutamate metabotropic receptor 2	GPRC1B,MGLU2,MGLUR2	GO:0099171	presynaptic modulation of chemical synaptic transmission (GO:0099171)	BP	4014
SCG2	HGNC:10575	SCG2	secretogranin II	CHGC	GO:0098992	neuronal dense core vesicle (GO:0098992)	CC	4017
ATP8A1	HGNC:13531	ATP8A1	ATPase phospholipid transporting 8A1	ATPIA	GO:0045202	synapse (GO:0045202)	CC	4019
RTN4	HGNC:14085	RTN4	reticulon 4	NSP-CL,KIAA0886,NOGO,ASY	GO:0098794	postsynapse (GO:0098794)	CC	4020
RTN4	HGNC:14085	RTN4	reticulon 4	NSP-CL,KIAA0886,NOGO,ASY	GO:0098794	postsynapse (GO:0098794)	CC	4021
RTN4	HGNC:14085	RTN4	reticulon 4	NSP-CL,KIAA0886,NOGO,ASY	GO:0050804	modulation of chemical synaptic transmission (GO:0050804)	BP	4026
RAB3A	HGNC:9777	RAB3A	RAB3A, member RAS oncogene family		GO:0099161	regulation of presynaptic dense core vesicle exocytosis (GO:0099161)	BP	4027
RIMS1	HGNC:17282	RIMS1	regulating synaptic membrane exocytosis 1	KIAA0340,RIM1,RAB3IP2,CORD7	GO:0099525	presynaptic dense core vesicle exocytosis (GO:0099525)	BP	4028
APP	HGNC:620	APP	amyloid beta precursor protein	ALPHA-SAPP	GO:0098992	neuronal dense core vesicle (GO:0098992)	CC	4030
SNAP25	HGNC:11132	SNAP25	synaptosome associated protein 25	SNAP-25,RIC-4,RIC4,SEC9,BA416N4.2,DJ1068F16.2,SNAP	GO:0099525	presynaptic dense core vesicle exocytosis (GO:0099525)	BP	4033
GNAI2	HGNC:4385	GNAI2	G protein subunit alpha i2	GNAI2B	GO:0098992	neuronal dense core vesicle (GO:0098992)	CC	4040
CACNA2D1	HGNC:1399	CACNA2D1	calcium voltage-gated channel auxiliary subunit alpha2delta 1	LNCRNA-N3,ALPHA2DELTA-1,CACNL2A,CACNA2,MHS3,LINC01112	GO:0098992	neuronal dense core vesicle (GO:0098992)	CC	4042
DVL1	HGNC:3084	DVL1	dishevelled segment polarity protein 1		GO:0098992	neuronal dense core vesicle (GO:0098992)	CC	4046
GRM3	HGNC:4595	GRM3	glutamate metabotropic receptor 3	GPRC1C,MGLU3,MGLUR3	GO:0099170	postsynaptic modulation of chemical synaptic transmission (GO:0099170)	BP	4048
NRXN1	HGNC:8008	NRXN1	neurexin 1	KIAA0578,HS.22998	GO:0007416	synapse assembly (GO:0007416)	BP	4049
DNM1	HGNC:2972	DNM1	dynamin 1	DNM	GO:0099525	presynaptic dense core vesicle exocytosis (GO:0099525)	BP	4064
DNM3	HGNC:29125	DNM3	dynamin 3	KIAA0820	GO:0099525	presynaptic dense core vesicle exocytosis (GO:0099525)	BP	4064
CADPS	HGNC:1426	CADPS	calcium dependent secretion activator	KIAA1121,UNC-31,CADPS1	GO:0099525	presynaptic dense core vesicle exocytosis (GO:0099525)	BP	4065
PRKCE	HGNC:9401	PRKCE	protein kinase C epsilon		GO:0099161	regulation of presynaptic dense core vesicle exocytosis (GO:0099161)	BP	4066
RAB10	HGNC:9759	RAB10	RAB10, member RAS oncogene family		GO:0099525	presynaptic dense core vesicle exocytosis (GO:0099525)	BP	4067
RAB5A	HGNC:9783	RAB5A	RAB5A, member RAS oncogene family	RAB5	GO:0099525	presynaptic dense core vesicle exocytosis (GO:0099525)	BP	4068
RAB5B	HGNC:9784	RAB5B	RAB5B, member RAS oncogene family		GO:0099525	presynaptic dense core vesicle exocytosis (GO:0099525)	BP	4068
RAB5C	HGNC:9785	RAB5C	RAB5C, member RAS oncogene family	RAB5CL,RABL	GO:0099525	presynaptic dense core vesicle exocytosis (GO:0099525)	BP	4068
STXBP1	HGNC:11444	STXBP1	syntaxin binding protein 1	HUNC18,MUNC18-1,UNC18,RBSEC1,NSEC1	GO:0099525	presynaptic dense core vesicle exocytosis (GO:0099525)	BP	4072
SST	HGNC:11329	SST	somatostatin	SMST,SST1	GO:0099072	regulation of postsynaptic membrane neurotransmitter receptor levels (GO:0099072)	BP	4076
SST	HGNC:11329	SST	somatostatin	SMST,SST1	GO:0098992	neuronal dense core vesicle (GO:0098992)	CC	4078
ROCK2	HGNC:10252	ROCK2	Rho associated coiled-coil containing protein kinase 2		GO:0090128	regulation of synapse maturation (GO:0090128)	BP	4086
ATP2B2	HGNC:815	ATP2B2	ATPase plasma membrane Ca2+ transporting 2	PMCA2	GO:0042734	presynaptic membrane (GO:0042734)	CC	4088
VPS35	HGNC:13487	VPS35	VPS35 retromer complex component	FLJ10752,MEM3,PARK17	GO:0050804	modulation of chemical synaptic transmission (GO:0050804)	BP	4089
SNX27	HGNC:20073	SNX27	sorting nexin 27	MY014,KIAA0488,MGC20471	GO:0099072	regulation of postsynaptic membrane neurotransmitter receptor levels (GO:0099072)	BP	4090
SNX6	HGNC:14970	SNX6	sorting nexin 6		GO:0099072	regulation of postsynaptic membrane neurotransmitter receptor levels (GO:0099072)	BP	4091
NRXN2	HGNC:8009	NRXN2	neurexin 2		GO:0098962	regulation of postsynaptic neurotransmitter receptor activity (GO:0098962)	BP	4092
ICAM5	HGNC:5348	ICAM5	intercellular adhesion molecule 5	TLCN	GO:0051963	regulation of synapse assembly (GO:0051963)	BP	4099
SNPH	HGNC:15931	SNPH	syntaphilin	BA314N13.5	GO:0042734	presynaptic membrane (GO:0042734)	CC	4102
EZR	HGNC:12691	EZR	ezrin	VIL2	GO:0098974	postsynaptic actin cytoskeleton organization (GO:0098974)	BP	4103
RDX	HGNC:9944	RDX	radixin	DFNB24	GO:0150054	regulation of postsynaptic neurotransmitter receptor diffusion trapping (GO:0150054)	BP	4104
VPS29	HGNC:14340	VPS29	VPS29 retromer complex component	PEP11,DC15	GO:1900242	regulation of synaptic vesicle endocytosis (GO:1900242)	BP	4107
PRRT2	HGNC:30500	PRRT2	proline rich transmembrane protein 2	FLJ25513,DKFZP547J199,IFITMD1,FICCA,DSPB3,PKC,EKD1,ICCA,DYT10	GO:0042734	presynaptic membrane (GO:0042734)	CC	4108
SNX27	HGNC:20073	SNX27	sorting nexin 27	MY014,KIAA0488,MGC20471	GO:0099072	regulation of postsynaptic membrane neurotransmitter receptor levels (GO:0099072)	BP	4114
EEA1	HGNC:3185	EEA1	early endosome antigen 1	ZFYVE2	GO:0098842	postsynaptic early endosome (GO:0098842)	CC	4115
SYN1	HGNC:11494	SYN1	synapsin I	MRX50	GO:0098850	extrinsic component of synaptic vesicle membrane (GO:0098850)	CC	4117
PCLO	HGNC:13406	PCLO	piccolo presynaptic cytomatrix protein	KIAA0559,DKFZP779G1236,ACZ	GO:0098831	presynaptic active zone cytoplasmic component (GO:0098831)	CC	4118
APPL1	HGNC:24035	APPL1	adaptor protein, phosphotyrosine interacting with PH domain and leucine zipper 1		GO:0099558	maintenance of synapse structure (GO:0099558)	BP	4122
APPL1	HGNC:24035	APPL1	adaptor protein, phosphotyrosine interacting with PH domain and leucine zipper 1		GO:0098793	presynapse (GO:0098793)	CC	4123
APPL1	HGNC:24035	APPL1	adaptor protein, phosphotyrosine interacting with PH domain and leucine zipper 1		GO:0098794	postsynapse (GO:0098794)	CC	4124
EEA1	HGNC:3185	EEA1	early endosome antigen 1	ZFYVE2	GO:0099565	postsynaptic process involved in chemical synaptic transmission (GO:0099565)	BP	4125
CTSD	HGNC:2529	CTSD	cathepsin D	CLN10,CPSD	GO:0098830	presynaptic endosome (GO:0098830)	CC	4126
ARF6	HGNC:659	ARF6	ADP ribosylation factor 6		GO:0098793	presynapse (GO:0098793)	CC	4128
ARF6	HGNC:659	ARF6	ADP ribosylation factor 6		GO:0098793	presynapse (GO:0098793)	CC	4129
HSP90AA1	HGNC:5253	HSP90AA1	heat shock protein 90 alpha family class A member 1	HSP89,HSP90,FLJ31884,HSP90N,HSPC1	GO:0099072	regulation of postsynaptic membrane neurotransmitter receptor levels (GO:0099072)	BP	4131
SDCBP	HGNC:10662	SDCBP	syndecan binding protein	SYCL,MDA-9,SDCBP1	GO:0098793	presynapse (GO:0098793)	CC	4132
ARL6IP5	HGNC:16937	ARL6IP5	ADP ribosylation factor like GTPase 6 interacting protein 5	PRAF3,JWA,GTRAP3-18,DERP11,HSPC127,YIP6B	GO:0099523	presynaptic cytosol (GO:0099523)	CC	4134
RIMBP2	HGNC:30339	RIMBP2	RIMS binding protein 2	KIAA0318,MGC15831,RIM-BP2,PPP1R133	GO:0099505	regulation of presynaptic membrane potential (GO:0099505)	BP	4141
CTBP1	HGNC:2494	CTBP1	C-terminal binding protein 1	BARS	GO:0048488	synaptic vesicle endocytosis (GO:0048488)	BP	4142
CTBP1	HGNC:2494	CTBP1	C-terminal binding protein 1	BARS	GO:0097091	synaptic vesicle clustering (GO:0097091)	BP	4143
CTBP1	HGNC:2494	CTBP1	C-terminal binding protein 1	BARS	GO:0098894	extrinsic component of presynaptic endocytic zone membrane (GO:0098894)	CC	4144
TBC1D24	HGNC:29203	TBC1D24	TBC1 domain family member 24	KIAA1171,TLDC6,DFNA65,DFNB86	GO:0045202	synapse (GO:0045202)	CC	4150
TBC1D24	HGNC:29203	TBC1D24	TBC1 domain family member 24	KIAA1171,TLDC6,DFNA65,DFNB86	GO:0099532	synaptic vesicle endosomal processing (GO:0099532)	BP	4151
DNAJC6	HGNC:15469	DNAJC6	DnaJ heat shock protein family (Hsp40) member C6	KIAA0473,PARK19	GO:0098894	extrinsic component of presynaptic endocytic zone membrane (GO:0098894)	CC	4164
KIF5C	HGNC:6325	KIF5C	kinesin family member 5C	NKHC2	GO:0099524	postsynaptic cytosol (GO:0099524)	CC	4165
GAP43	HGNC:4140	GAP43	growth associated protein 43	B-50,PP46,GAP-43	GO:0098793	presynapse (GO:0098793)	CC	4166
VAMP2	HGNC:12643	VAMP2	vesicle associated membrane protein 2	VAMP-2,SYB2	GO:0030285	integral component of synaptic vesicle membrane (GO:0030285)	CC	4167
STXBP1	HGNC:11444	STXBP1	syntaxin binding protein 1	HUNC18,MUNC18-1,UNC18,RBSEC1,NSEC1	GO:0098831	presynaptic active zone cytoplasmic component (GO:0098831)	CC	4170
PPFIA3	HGNC:9247	PPFIA3	PTPRF interacting protein alpha 3	KIAA0654,LPNA3,MGC126567,MGC126569	GO:0048786	presynaptic active zone (GO:0048786)	CC	4171
PPFIA2	HGNC:9246	PPFIA2	PTPRF interacting protein alpha 2		GO:0099523	presynaptic cytosol (GO:0099523)	CC	4172
PPFIA2	HGNC:9246	PPFIA2	PTPRF interacting protein alpha 2		GO:0099572	postsynaptic specialization (GO:0099572)	CC	4175
ERC1	HGNC:17072	ERC1	ELKS/RAB6-interacting/CAST family member 1	ELKS,KIAA1081,CAST2,MGC12974,RAB6IP2	GO:0099523	presynaptic cytosol (GO:0099523)	CC	4177
TPRG1L	HGNC:27007	TPRG1L	tumor protein p63 regulated 1 like	RP11-46F15.3,FLJ21811,TPRGL,SVAP30,H-MOVER,FAM79A	GO:0098850	extrinsic component of synaptic vesicle membrane (GO:0098850)	CC	4183
PPFIA2	HGNC:9246	PPFIA2	PTPRF interacting protein alpha 2		GO:0042734	presynaptic membrane (GO:0042734)	CC	4184
PPFIA2	HGNC:9246	PPFIA2	PTPRF interacting protein alpha 2		GO:0008021	synaptic vesicle (GO:0008021)	CC	4185
CNTNAP2	HGNC:13830	CNTNAP2	contactin associated protein 2	CASPR2,KIAA0868	GO:0099056	integral component of presynaptic membrane (GO:0099056)	CC	4189
CNTNAP2	HGNC:13830	CNTNAP2	contactin associated protein 2	CASPR2,KIAA0868	GO:0099072	regulation of postsynaptic membrane neurotransmitter receptor levels (GO:0099072)	BP	4191
CNTNAP1	HGNC:8011	CNTNAP1	contactin associated protein 1	P190,CASPR,CNTNAP	GO:0090128	regulation of synapse maturation (GO:0090128)	BP	4192
NTRK2	HGNC:8032	NTRK2	neurotrophic receptor tyrosine kinase 2	TRKB	GO:0045211	postsynaptic membrane (GO:0045211)	CC	4195
LIN7C	HGNC:17789	LIN7C	lin-7 homolog C, crumbs cell polarity complex component	MALS-3,LIN-7C,LIN-7-C,VELI3,FLJ11215	GO:0045202	synapse (GO:0045202)	CC	4200
PTPRS	HGNC:9681	PTPRS	protein tyrosine phosphatase receptor type S		GO:0099537	trans-synaptic signaling (GO:0099537)	BP	4203
TPRG1L	HGNC:27007	TPRG1L	tumor protein p63 regulated 1 like	RP11-46F15.3,FLJ21811,TPRGL,SVAP30,H-MOVER,FAM79A	GO:2000300	regulation of synaptic vesicle exocytosis (GO:2000300)	BP	4205
NBEA	HGNC:7648	NBEA	neurobeachin	KIAA1544,BCL8B,FLJ10197	GO:0098890	extrinsic component of postsynaptic membrane (GO:0098890)	CC	4206
DLGAP2	HGNC:2906	DLGAP2	DLG associated protein 2	DAP-2,ERICH1-AS1,C8ORF68	GO:0099092	postsynaptic density, intracellular component (GO:0099092)	CC	4210
ATP6V1A	HGNC:851	ATP6V1A	ATPase H+ transporting V1 subunit A	VMA1,VA68,ATP6A1,ATP6V1A1	GO:0097401	synaptic vesicle proton loading (GO:0097401)	BP	4440
ATP6V1B2	HGNC:854	ATP6V1B2	ATPase H+ transporting V1 subunit B2	HO57,ATP6B2	GO:0097401	synaptic vesicle proton loading (GO:0097401)	BP	4441
ATP6V1C1	HGNC:856	ATP6V1C1	ATPase H+ transporting V1 subunit C1	VATC	GO:0097401	synaptic vesicle proton loading (GO:0097401)	BP	4442
ATP6V1D	HGNC:13527	ATP6V1D	ATPase H+ transporting V1 subunit D	VATD,VMA8,ATP6M	GO:0097401	synaptic vesicle proton loading (GO:0097401)	BP	4443
ATP6V1E1	HGNC:857	ATP6V1E1	ATPase H+ transporting V1 subunit E1	ATP6E2,ATP6E,ATP6V1E	GO:0097401	synaptic vesicle proton loading (GO:0097401)	BP	4444
ATP6V0D1	HGNC:13724	ATP6V0D1	ATPase H+ transporting V0 subunit d1	ATP6DV,VATX,VPATPD	GO:0097401	synaptic vesicle proton loading (GO:0097401)	BP	4446
ATP6AP1	HGNC:868	ATP6AP1	ATPase H+ transporting accessory protein 1	ORF,XAP-3,VATPS1,16A,AC45,XAP3,CF2,ATP6S1,ATP6IP1	GO:0097401	synaptic vesicle proton loading (GO:0097401)	BP	4447
ATP6V1G2	HGNC:862	ATP6V1G2	ATPase H+ transporting V1 subunit G2	NG38,EM:AC004181.3,ATP6G2	GO:0097401	synaptic vesicle proton loading (GO:0097401)	BP	4449
ATP6V1G1	HGNC:864	ATP6V1G1	ATPase H+ transporting V1 subunit G1	ATP6GL,ATP6J,ATP6G1	GO:0097401	synaptic vesicle proton loading (GO:0097401)	BP	4450
ATP6V0C	HGNC:855	ATP6V0C	ATPase H+ transporting V0 subunit c	VATL,VMA3,ATPL,ATP6L	GO:0097401	synaptic vesicle proton loading (GO:0097401)	BP	4451
ATP6V0A1	HGNC:865	ATP6V0A1	ATPase H+ transporting V0 subunit a1	VPP1,ATP6N1,ATP6N1A	GO:0097401	synaptic vesicle proton loading (GO:0097401)	BP	4452
ATP6V1H	HGNC:18303	ATP6V1H	ATPase H+ transporting V1 subunit H	CGI-11,VMA13,SFDALPHA,SFDBETA	GO:0097401	synaptic vesicle proton loading (GO:0097401)	BP	4453
ATP6V1A	HGNC:851	ATP6V1A	ATPase H+ transporting V1 subunit A	VMA1,VA68,ATP6A1,ATP6V1A1	GO:0098850	extrinsic component of synaptic vesicle membrane (GO:0098850)	CC	4491
ATP6V1B2	HGNC:854	ATP6V1B2	ATPase H+ transporting V1 subunit B2	HO57,ATP6B2	GO:0098850	extrinsic component of synaptic vesicle membrane (GO:0098850)	CC	4492
ATP6V1C1	HGNC:856	ATP6V1C1	ATPase H+ transporting V1 subunit C1	VATC	GO:0098850	extrinsic component of synaptic vesicle membrane (GO:0098850)	CC	4493
ATP6V1D	HGNC:13527	ATP6V1D	ATPase H+ transporting V1 subunit D	VATD,VMA8,ATP6M	GO:0098850	extrinsic component of synaptic vesicle membrane (GO:0098850)	CC	4494
ATP6V1E1	HGNC:857	ATP6V1E1	ATPase H+ transporting V1 subunit E1	ATP6E2,ATP6E,ATP6V1E	GO:0098850	extrinsic component of synaptic vesicle membrane (GO:0098850)	CC	4495
ATP6V0D1	HGNC:13724	ATP6V0D1	ATPase H+ transporting V0 subunit d1	ATP6DV,VATX,VPATPD	GO:0030285	integral component of synaptic vesicle membrane (GO:0030285)	CC	4497
ATP6AP1	HGNC:868	ATP6AP1	ATPase H+ transporting accessory protein 1	ORF,XAP-3,VATPS1,16A,AC45,XAP3,CF2,ATP6S1,ATP6IP1	GO:0030285	integral component of synaptic vesicle membrane (GO:0030285)	CC	4498
ATP6V1G2	HGNC:862	ATP6V1G2	ATPase H+ transporting V1 subunit G2	NG38,EM:AC004181.3,ATP6G2	GO:0098850	extrinsic component of synaptic vesicle membrane (GO:0098850)	CC	4500
ATP6V1G1	HGNC:864	ATP6V1G1	ATPase H+ transporting V1 subunit G1	ATP6GL,ATP6J,ATP6G1	GO:0098850	extrinsic component of synaptic vesicle membrane (GO:0098850)	CC	4501
ATP6V0C	HGNC:855	ATP6V0C	ATPase H+ transporting V0 subunit c	VATL,VMA3,ATPL,ATP6L	GO:0030285	integral component of synaptic vesicle membrane (GO:0030285)	CC	4502
ATP6V0A1	HGNC:865	ATP6V0A1	ATPase H+ transporting V0 subunit a1	VPP1,ATP6N1,ATP6N1A	GO:0030285	integral component of synaptic vesicle membrane (GO:0030285)	CC	4503
ATP6V1H	HGNC:18303	ATP6V1H	ATPase H+ transporting V1 subunit H	CGI-11,VMA13,SFDALPHA,SFDBETA	GO:0098850	extrinsic component of synaptic vesicle membrane (GO:0098850)	CC	4504
GRN	HGNC:4601	GRN	granulin precursor	PCDGF,PGRN,CLN11	GO:0045202	synapse (GO:0045202)	CC	4508
CACNA1B	HGNC:1389	CACNA1B	calcium voltage-gated channel subunit alpha1 B	CAV2.2,CACNN,CACNL1A5	GO:0048786	presynaptic active zone (GO:0048786)	CC	4512
MAP2	HGNC:6839	MAP2	microtubule associated protein 2	MAP2A,MAP2B,MAP2C	GO:0098794	postsynapse (GO:0098794)	CC	4514
NCAN	HGNC:2465	NCAN	neurocan	CSPG3	GO:0098966	perisynaptic extracellular matrix (GO:0098966)	CC	4516
NCAN	HGNC:2465	NCAN	neurocan	CSPG3	GO:0099175	regulation of postsynapse organization (GO:0099175)	BP	4517
NCAN	HGNC:2465	NCAN	neurocan	CSPG3	GO:0098966	perisynaptic extracellular matrix (GO:0098966)	CC	4518
PRAF2	HGNC:28911	PRAF2	PRA1 domain family member 2	JM4,YIP6A	GO:0098793	presynapse (GO:0098793)	CC	4519
OGT	HGNC:8127	OGT	O-linked N-acetylglucosamine (GlcNAc) transferase	O-GLCNAC,HRNT1,MGC22921,FLJ23071,OGT1	GO:0045202	synapse (GO:0045202)	CC	4520
OGT	HGNC:8127	OGT	O-linked N-acetylglucosamine (GlcNAc) transferase	O-GLCNAC,HRNT1,MGC22921,FLJ23071,OGT1	GO:0098696	regulation of neurotransmitter receptor localization to postsynaptic specialization membrane (GO:0098696)	BP	4521
OGT	HGNC:8127	OGT	O-linked N-acetylglucosamine (GlcNAc) transferase	O-GLCNAC,HRNT1,MGC22921,FLJ23071,OGT1	GO:0099523	presynaptic cytosol (GO:0099523)	CC	4522
L1CAM	HGNC:6470	L1CAM	L1 cell adhesion molecule	CD171,NCAM-L1,CAML1,HSAS1,SPG1,HSAS,MIC5	GO:0099056	integral component of presynaptic membrane (GO:0099056)	CC	4523
OGT	HGNC:8127	OGT	O-linked N-acetylglucosamine (GlcNAc) transferase	O-GLCNAC,HRNT1,MGC22921,FLJ23071,OGT1	GO:0099524	postsynaptic cytosol (GO:0099524)	CC	4524
OGT	HGNC:8127	OGT	O-linked N-acetylglucosamine (GlcNAc) transferase	O-GLCNAC,HRNT1,MGC22921,FLJ23071,OGT1	GO:0051963	regulation of synapse assembly (GO:0051963)	BP	4525
L1CAM	HGNC:6470	L1CAM	L1 cell adhesion molecule	CD171,NCAM-L1,CAML1,HSAS1,SPG1,HSAS,MIC5	GO:0051963	regulation of synapse assembly (GO:0051963)	BP	4526
SACM1L	HGNC:17059	SACM1L	SAC1 like phosphatidylinositide phosphatase	SAC1,KIAA0851	GO:0098967	exocytic insertion of neurotransmitter receptor to postsynaptic membrane (GO:0098967)	BP	4527
L1CAM	HGNC:6470	L1CAM	L1 cell adhesion molecule	CD171,NCAM-L1,CAML1,HSAS1,SPG1,HSAS,MIC5	GO:0099558	maintenance of synapse structure (GO:0099558)	BP	4528
ARF6	HGNC:659	ARF6	ADP ribosylation factor 6		GO:0098794	postsynapse (GO:0098794)	CC	4529
AAK1	HGNC:19679	AAK1	AP2 associated kinase 1	KIAA1048,DKFZP686K16132	GO:0140238	presynaptic endocytosis (GO:0140238)	BP	4532
AAK1	HGNC:19679	AAK1	AP2 associated kinase 1	KIAA1048,DKFZP686K16132	GO:0140238	presynaptic endocytosis (GO:0140238)	BP	4533
CACNA1A	HGNC:1388	CACNA1A	calcium voltage-gated channel subunit alpha1 A	CAV2.1,EA2,APCA,FHM,CACNL1A4,SCA6,MHP1,MHP	GO:0099626	voltage-gated calcium channel activity involved in regulation of presynaptic cytosolic calcium levels (GO:0099626)	BP	4537
DPP6	HGNC:3010	DPP6	dipeptidyl peptidase like 6	DPPX,DPL1	GO:0045202	synapse (GO:0045202)	CC	4538
SYT7	HGNC:11514	SYT7	synaptotagmin 7	IPCA-7,SYT-VII,MGC150517,PCANAP7	GO:0099699	integral component of synaptic membrane (GO:0099699)	CC	4539
SYT7	HGNC:11514	SYT7	synaptotagmin 7	IPCA-7,SYT-VII,MGC150517,PCANAP7	GO:2000300	regulation of synaptic vesicle exocytosis (GO:2000300)	BP	4540
CACNA1A	HGNC:1388	CACNA1A	calcium voltage-gated channel subunit alpha1 A	CAV2.1,EA2,APCA,FHM,CACNL1A4,SCA6,MHP1,MHP	GO:0099059	integral component of presynaptic active zone membrane (GO:0099059)	CC	4541
SYT3	HGNC:11511	SYT3	synaptotagmin 3		GO:0098794	postsynapse (GO:0098794)	CC	4542
SYT3	HGNC:11511	SYT3	synaptotagmin 3		GO:0099072	regulation of postsynaptic membrane neurotransmitter receptor levels (GO:0099072)	BP	4543
NRN1	HGNC:17972	NRN1	neuritin 1	NRN	GO:0090128	regulation of synapse maturation (GO:0090128)	BP	4544
SNX27	HGNC:20073	SNX27	sorting nexin 27	MY014,KIAA0488,MGC20471	GO:0098794	postsynapse (GO:0098794)	CC	4561
SNX27	HGNC:20073	SNX27	sorting nexin 27	MY014,KIAA0488,MGC20471	GO:0098842	postsynaptic early endosome (GO:0098842)	CC	4562
ATG16L1	HGNC:21498	ATG16L1	autophagy related 16 like 1	WDR30,FLJ10035,ATG16A,APG16L,ATG16L	GO:0045202	synapse (GO:0045202)	CC	4566
KCTD12	HGNC:14678	KCTD12	potassium channel tetramerization domain containing 12	KIAA1778,PFET1,C13ORF2	GO:0045211	postsynaptic membrane (GO:0045211)	CC	4579
KCTD12	HGNC:14678	KCTD12	potassium channel tetramerization domain containing 12	KIAA1778,PFET1,C13ORF2	GO:0048787	presynaptic active zone membrane (GO:0048787)	CC	4581
KCTD12	HGNC:14678	KCTD12	potassium channel tetramerization domain containing 12	KIAA1778,PFET1,C13ORF2	GO:0048787	presynaptic active zone membrane (GO:0048787)	CC	4584
PRMT8	HGNC:5188	PRMT8	protein arginine methyltransferase 8	HRMT1L4	GO:0098794	postsynapse (GO:0098794)	CC	4585
PRMT8	HGNC:5188	PRMT8	protein arginine methyltransferase 8	HRMT1L4	GO:1905274	regulation of modification of postsynaptic actin cytoskeleton (GO:1905274)	BP	4586
KCTD16	HGNC:29244	KCTD16	potassium channel tetramerization domain containing 16	KIAA1317	GO:0042734	presynaptic membrane (GO:0042734)	CC	4588
KCTD12	HGNC:14678	KCTD12	potassium channel tetramerization domain containing 12	KIAA1778,PFET1,C13ORF2	GO:0042734	presynaptic membrane (GO:0042734)	CC	4589
KCTD12	HGNC:14678	KCTD12	potassium channel tetramerization domain containing 12	KIAA1778,PFET1,C13ORF2	GO:0045211	postsynaptic membrane (GO:0045211)	CC	4590
KCTD16	HGNC:29244	KCTD16	potassium channel tetramerization domain containing 16	KIAA1317	GO:0045211	postsynaptic membrane (GO:0045211)	CC	4591
GPR158	HGNC:23689	GPR158	G protein-coupled receptor 158	KIAA1136	GO:0099061	integral component of postsynaptic density membrane (GO:0099061)	CC	4592
CASK	HGNC:1497	CASK	calcium/calmodulin dependent serine protein kinase	LIN2,CAGH39,FGS4,TNRC8	GO:0098793	presynapse (GO:0098793)	CC	4597
CASK	HGNC:1497	CASK	calcium/calmodulin dependent serine protein kinase	LIN2,CAGH39,FGS4,TNRC8	GO:0098794	postsynapse (GO:0098794)	CC	4598
MAP1LC3B	HGNC:13352	MAP1LC3B	microtubule associated protein 1 light chain 3 beta	ATG8F	GO:0098793	presynapse (GO:0098793)	CC	4600
CLTC	HGNC:2092	CLTC	clathrin heavy chain	HC,CLTCL2	GO:0098843	postsynaptic endocytic zone (GO:0098843)	CC	4605
CLTC	HGNC:2092	CLTC	clathrin heavy chain	HC,CLTCL2	GO:0098843	postsynaptic endocytic zone (GO:0098843)	CC	4606
AP2A1	HGNC:561	AP2A1	adaptor related protein complex 2 subunit alpha 1	CLAPA1,ADTAA	GO:0098843	postsynaptic endocytic zone (GO:0098843)	CC	4607
AP2A2	HGNC:562	AP2A2	adaptor related protein complex 2 subunit alpha 2	DKFZP564D1864,HYPJ,KIAA0899,HIP9,CLAPA2,ADTAB	GO:0045202	synapse (GO:0045202)	CC	4608
STX1B	HGNC:18539	STX1B	syntaxin 1B	STX1B1,STX1B2	GO:0099059	integral component of presynaptic active zone membrane (GO:0099059)	CC	4609
LSAMP	HGNC:6705	LSAMP	limbic system associated membrane protein	IGLON3	GO:0099025	anchored component of postsynaptic membrane (GO:0099025)	CC	4610
LSAMP	HGNC:6705	LSAMP	limbic system associated membrane protein	IGLON3	GO:0099026	anchored component of presynaptic membrane (GO:0099026)	CC	4611
NEGR1	HGNC:17302	NEGR1	neuronal growth regulator 1	KILON,MGC46680,NTRA,IGLON4	GO:0014069	postsynaptic density (GO:0014069)	CC	4613
OPCML	HGNC:8143	OPCML	opioid binding protein/cell adhesion molecule like	OPCM,OBCAM,IGLON1	GO:0014069	postsynaptic density (GO:0014069)	CC	4614
NTM	HGNC:17941	NTM	neurotrimin	NTRI,IGLON2,CEPU-1	GO:0099029	anchored component of presynaptic active zone membrane (GO:0099029)	CC	4615
NTM	HGNC:17941	NTM	neurotrimin	NTRI,IGLON2,CEPU-1	GO:0099031	anchored component of postsynaptic density membrane (GO:0099031)	CC	4616
NECAB2	HGNC:23746	NECAB2	N-terminal EF-hand calcium binding protein 2	EFCBP2	GO:0098794	postsynapse (GO:0098794)	CC	4618
NECAB2	HGNC:23746	NECAB2	N-terminal EF-hand calcium binding protein 2	EFCBP2	GO:0098793	presynapse (GO:0098793)	CC	4619
EHD1	HGNC:3242	EHD1	EH domain containing 1	H-PAST,HPAST1,FLJ42622,FLJ44618,PAST1	GO:0048786	presynaptic active zone (GO:0048786)	CC	4622
CASK	HGNC:1497	CASK	calcium/calmodulin dependent serine protein kinase	LIN2,CAGH39,FGS4,TNRC8	GO:0099092	postsynaptic density, intracellular component (GO:0099092)	CC	4625
KIF5B	HGNC:6324	KIF5B	kinesin family member 5B	KNS,UKHC,KNS1	GO:0099524	postsynaptic cytosol (GO:0099524)	CC	4628
KIF5B	HGNC:6324	KIF5B	kinesin family member 5B	KNS,UKHC,KNS1	GO:0099524	postsynaptic cytosol (GO:0099524)	CC	4629
VPS52	HGNC:10518	VPS52	VPS52 subunit of GARP complex	ARE1,SACM2L	GO:0098793	presynapse (GO:0098793)	CC	4638
VPS52	HGNC:10518	VPS52	VPS52 subunit of GARP complex	ARE1,SACM2L	GO:0098794	postsynapse (GO:0098794)	CC	4639
NCAM2	HGNC:7657	NCAM2	neural cell adhesion molecule 2	NCAM21,MGC51008	GO:0099699	integral component of synaptic membrane (GO:0099699)	CC	4640
ICAM5	HGNC:5348	ICAM5	intercellular adhesion molecule 5	TLCN	GO:0098794	postsynapse (GO:0098794)	CC	4642
ICAM5	HGNC:5348	ICAM5	intercellular adhesion molecule 5	TLCN	GO:0098794	postsynapse (GO:0098794)	CC	4643
BIN1	HGNC:1052	BIN1	bridging integrator 1	SH3P9,AMPH2,AMPHL	GO:0098794	postsynapse (GO:0098794)	CC	4644
BIN1	HGNC:1052	BIN1	bridging integrator 1	SH3P9,AMPH2,AMPHL	GO:0098793	presynapse (GO:0098793)	CC	4645
NRN1	HGNC:17972	NRN1	neuritin 1	NRN	GO:0098843	postsynaptic endocytic zone (GO:0098843)	CC	4646
GRM2	HGNC:4594	GRM2	glutamate metabotropic receptor 2	GPRC1B,MGLU2,MGLUR2	GO:0099055	integral component of postsynaptic membrane (GO:0099055)	CC	4647
TSPAN7	HGNC:11854	TSPAN7	tetraspanin 7	DXS1692E,TALLA-1,A15,CD231,MXS1,TM4SF2,MRX58	GO:0098794	postsynapse (GO:0098794)	CC	4648
ROCK2	HGNC:10252	ROCK2	Rho associated coiled-coil containing protein kinase 2		GO:0048786	presynaptic active zone (GO:0048786)	CC	4651
ROCK2	HGNC:10252	ROCK2	Rho associated coiled-coil containing protein kinase 2		GO:0014069	postsynaptic density (GO:0014069)	CC	4652
SRCIN1	HGNC:29506	SRCIN1	SRC kinase signaling inhibitor 1	SNIP,P140CAP,KIAA1684	GO:0098793	presynapse (GO:0098793)	CC	4654
SRCIN1	HGNC:29506	SRCIN1	SRC kinase signaling inhibitor 1	SNIP,P140CAP,KIAA1684	GO:0098793	presynapse (GO:0098793)	CC	4655
SRCIN1	HGNC:29506	SRCIN1	SRC kinase signaling inhibitor 1	SNIP,P140CAP,KIAA1684	GO:0098794	postsynapse (GO:0098794)	CC	4656
SRCIN1	HGNC:29506	SRCIN1	SRC kinase signaling inhibitor 1	SNIP,P140CAP,KIAA1684	GO:0098794	postsynapse (GO:0098794)	CC	4657
IGSF8	HGNC:17813	IGSF8	immunoglobulin superfamily member 8	CD81P3,EWI2,PGRL,CD316	GO:0099056	integral component of presynaptic membrane (GO:0099056)	CC	4661
IGSF8	HGNC:17813	IGSF8	immunoglobulin superfamily member 8	CD81P3,EWI2,PGRL,CD316	GO:0050804	modulation of chemical synaptic transmission (GO:0050804)	BP	4662
STX7	HGNC:11442	STX7	syntaxin 7		GO:0030285	integral component of synaptic vesicle membrane (GO:0030285)	CC	4668
STX7	HGNC:11442	STX7	syntaxin 7		GO:0016189	synaptic vesicle to endosome fusion (GO:0016189)	BP	4669
CAP2	HGNC:20039	CAP2	cyclase associated actin cytoskeleton regulatory protein 2		GO:0098794	postsynapse (GO:0098794)	CC	4672
NTRK2	HGNC:8032	NTRK2	neurotrophic receptor tyrosine kinase 2	TRKB	GO:0098793	presynapse (GO:0098793)	CC	4673
EXOC4	HGNC:30389	EXOC4	exocyst complex component 4	KIAA1699,MGC27170,SEC8,SEC8P,SEC8L1	GO:0098696	regulation of neurotransmitter receptor localization to postsynaptic specialization membrane (GO:0098696)	BP	4675
KIF5B	HGNC:6324	KIF5B	kinesin family member 5B	KNS,UKHC,KNS1	GO:0098987	regulation of modification of synapse structure, modulating synaptic transmission (GO:0098987)	BP	4676
KIF5C	HGNC:6325	KIF5C	kinesin family member 5C	NKHC2	GO:0098964	anterograde dendritic transport of messenger ribonucleoprotein complex (GO:0098964)	BP	4677
ELFN2	HGNC:29396	ELFN2	extracellular leucine rich repeat and fibronectin type III domain containing 2	DJ63G5.3,KIAA1904,LRRC62,PPP1R29	GO:0099061	integral component of postsynaptic density membrane (GO:0099061)	CC	4680
ELFN2	HGNC:29396	ELFN2	extracellular leucine rich repeat and fibronectin type III domain containing 2	DJ63G5.3,KIAA1904,LRRC62,PPP1R29	GO:0099560	synapse adhesion between pre- and post-synapse (GO:0099560)	BP	4690
STAU2	HGNC:11371	STAU2	staufen double-stranded RNA binding protein 2	39K2	GO:0098794	postsynapse (GO:0098794)	CC	4693
CALM1	HGNC:1442	CALM1	calmodulin 1	CAMI,DD132,PHKD1,CALML2	GO:0099523	presynaptic cytosol (GO:0099523)	CC	4694
BCL2L1	HGNC:992	BCL2L1	BCL2 like 1	BCLX,BCL2L,BCL-X,BCL-XL,BCL-XS,PPP1R52	GO:0008021	synaptic vesicle (GO:0008021)	CC	4697
BCL2L1	HGNC:992	BCL2L1	BCL2 like 1	BCLX,BCL2L,BCL-X,BCL-XL,BCL-XS,PPP1R52	GO:1900242	regulation of synaptic vesicle endocytosis (GO:1900242)	BP	4698
GIT1	HGNC:4272	GIT1	GIT ArfGAP 1		GO:0098793	presynapse (GO:0098793)	CC	4708
CALM3	HGNC:1449	CALM3	calmodulin 3	PHKD3	GO:0099523	presynaptic cytosol (GO:0099523)	CC	4712
CALM1	HGNC:1442	CALM1	calmodulin 1	CAMI,DD132,PHKD1,CALML2	GO:0099524	postsynaptic cytosol (GO:0099524)	CC	4713
CALM3	HGNC:1449	CALM3	calmodulin 3	PHKD3	GO:0099524	postsynaptic cytosol (GO:0099524)	CC	4715
CALM1	HGNC:1442	CALM1	calmodulin 1	CAMI,DD132,PHKD1,CALML2	GO:0140238	presynaptic endocytosis (GO:0140238)	BP	4716
CALM3	HGNC:1449	CALM3	calmodulin 3	PHKD3	GO:0140238	presynaptic endocytosis (GO:0140238)	BP	4717
GRM2	HGNC:4594	GRM2	glutamate metabotropic receptor 2	GPRC1B,MGLU2,MGLUR2	GO:0099056	integral component of presynaptic membrane (GO:0099056)	CC	4720
GRM7	HGNC:4599	GRM7	glutamate metabotropic receptor 7	GPRC1G,MGLU7,MGLUR7,PPP1R87	GO:0099059	integral component of presynaptic active zone membrane (GO:0099059)	CC	4721
CLTA	HGNC:2090	CLTA	clathrin light chain A		GO:0098843	postsynaptic endocytic zone (GO:0098843)	CC	4722
AP2B1	HGNC:563	AP2B1	adaptor related protein complex 2 subunit beta 1	ADTB2,CLAPB1	GO:0098843	postsynaptic endocytic zone (GO:0098843)	CC	4723
ITSN1	HGNC:6183	ITSN1	intersectin 1	SH3P17,MGC134948,MGC134949,SH3D1A,ITSN	GO:0098843	postsynaptic endocytic zone (GO:0098843)	CC	4724
HIP1R	HGNC:18415	HIP1R	huntingtin interacting protein 1 related	KIAA0655,HIP3,HIP12,FLJ14000	GO:0098843	postsynaptic endocytic zone (GO:0098843)	CC	4726
EPN2	HGNC:18639	EPN2	epsin 2	KIAA1065,EHB21	GO:0098843	postsynaptic endocytic zone (GO:0098843)	CC	4729
AMPH	HGNC:471	AMPH	amphiphysin		GO:0098843	postsynaptic endocytic zone (GO:0098843)	CC	4730
PICALM	HGNC:15514	PICALM	phosphatidylinositol binding clathrin assembly protein	CLTH	GO:0098843	postsynaptic endocytic zone (GO:0098843)	CC	4732
CAPN2	HGNC:1479	CAPN2	calpain 2	MCANP,CANPML,CANPL2	GO:0098794	postsynapse (GO:0098794)	CC	4742
CAPN2	HGNC:1479	CAPN2	calpain 2	MCANP,CANPML,CANPL2	GO:0140249	protein catabolic process at postsynapse (GO:0140249)	BP	4743
CAPN2	HGNC:1479	CAPN2	calpain 2	MCANP,CANPML,CANPL2	GO:0048488	synaptic vesicle endocytosis (GO:0048488)	BP	4744
AP1B1	HGNC:554	AP1B1	adaptor related protein complex 1 subunit beta 1	BAM22,AP105A,ADTB1,CLAPB2	GO:0008021	synaptic vesicle (GO:0008021)	CC	4746
AP1M1	HGNC:13667	AP1M1	adaptor related protein complex 1 subunit mu 1	AP47,CLAPM2,MU1A	GO:0045202	synapse (GO:0045202)	CC	4750
AP3B2	HGNC:567	AP3B2	adaptor related protein complex 3 subunit beta 2	NAPTB	GO:0098793	presynapse (GO:0098793)	CC	4751
AP3B2	HGNC:567	AP3B2	adaptor related protein complex 3 subunit beta 2	NAPTB	GO:0048488	synaptic vesicle endocytosis (GO:0048488)	BP	4752
AP3M2	HGNC:570	AP3M2	adaptor related protein complex 3 subunit mu 2		GO:0048488	synaptic vesicle endocytosis (GO:0048488)	BP	4753
FRRS1L	HGNC:1362	FRRS1L	ferric chelate reductase 1 like	CG-6,C9ORF4	SYNGO:postsyn_er_membrane_integral	integral component of postsynaptic ER membrane	CC	4754
AP2A1	HGNC:561	AP2A1	adaptor related protein complex 2 subunit alpha 1	CLAPA1,ADTAA	GO:0008021	synaptic vesicle (GO:0008021)	CC	4758
AP3M2	HGNC:570	AP3M2	adaptor related protein complex 3 subunit mu 2		GO:0008021	synaptic vesicle (GO:0008021)	CC	4759
AP2A2	HGNC:562	AP2A2	adaptor related protein complex 2 subunit alpha 2	DKFZP564D1864,HYPJ,KIAA0899,HIP9,CLAPA2,ADTAB	GO:0008021	synaptic vesicle (GO:0008021)	CC	4760
AP2B1	HGNC:563	AP2B1	adaptor related protein complex 2 subunit beta 1	ADTB2,CLAPB1	GO:0008021	synaptic vesicle (GO:0008021)	CC	4761
AP2M1	HGNC:564	AP2M1	adaptor related protein complex 2 subunit mu 1	AP50,CLAPM1	GO:0008021	synaptic vesicle (GO:0008021)	CC	4762
AP2S1	HGNC:565	AP2S1	adaptor related protein complex 2 subunit sigma 1	FBHOK,FBH3,CLAPS2,HHC3	GO:0008021	synaptic vesicle (GO:0008021)	CC	4763
SGIP1	HGNC:25412	SGIP1	SH3GL interacting endocytic adaptor 1	DKFZP761D221	GO:0098793	presynapse (GO:0098793)	CC	4764
SGIP1	HGNC:25412	SGIP1	SH3GL interacting endocytic adaptor 1	DKFZP761D221	GO:0048488	synaptic vesicle endocytosis (GO:0048488)	BP	4765
RAB5A	HGNC:9783	RAB5A	RAB5A, member RAS oncogene family	RAB5	GO:0098830	presynaptic endosome (GO:0098830)	CC	4769
EEA1	HGNC:3185	EEA1	early endosome antigen 1	ZFYVE2	GO:0098830	presynaptic endosome (GO:0098830)	CC	4770
EEA1	HGNC:3185	EEA1	early endosome antigen 1	ZFYVE2	GO:0098842	postsynaptic early endosome (GO:0098842)	CC	4771
CACNA2D2	HGNC:1400	CACNA2D2	calcium voltage-gated channel auxiliary subunit alpha2delta 2	KIAA0558,ALPHA2DELTA-2	GO:0099029	anchored component of presynaptic active zone membrane (GO:0099029)	CC	4777
CACNA2D1	HGNC:1399	CACNA2D1	calcium voltage-gated channel auxiliary subunit alpha2delta 1	LNCRNA-N3,ALPHA2DELTA-1,CACNL2A,CACNA2,MHS3,LINC01112	GO:0099029	anchored component of presynaptic active zone membrane (GO:0099029)	CC	4778
CACNA2D3	HGNC:15460	CACNA2D3	calcium voltage-gated channel auxiliary subunit alpha2delta 3	HSA272268,ALPHA2DELTA-3	GO:0099029	anchored component of presynaptic active zone membrane (GO:0099029)	CC	4779
CACNA2D2	HGNC:1400	CACNA2D2	calcium voltage-gated channel auxiliary subunit alpha2delta 2	KIAA0558,ALPHA2DELTA-2	GO:0098696	regulation of neurotransmitter receptor localization to postsynaptic specialization membrane (GO:0098696)	BP	4780
CACNA2D3	HGNC:15460	CACNA2D3	calcium voltage-gated channel auxiliary subunit alpha2delta 3	HSA272268,ALPHA2DELTA-3	GO:0099174	regulation of presynapse organization (GO:0099174)	BP	4781
PDE10A	HGNC:8772	PDE10A	phosphodiesterase 10A		GO:0099147	extrinsic component of postsynaptic density membrane (GO:0099147)	CC	4815
OLFM1	HGNC:17187	OLFM1	olfactomedin 1	NOE1,OLFA,AMY,NOELIN	GO:0099147	extrinsic component of postsynaptic density membrane (GO:0099147)	CC	4819
OLFM1	HGNC:17187	OLFM1	olfactomedin 1	NOE1,OLFA,AMY,NOELIN	GO:0098696	regulation of neurotransmitter receptor localization to postsynaptic specialization membrane (GO:0098696)	BP	4820
CFL1	HGNC:1874	CFL1	cofilin 1	CFL	GO:0099092	postsynaptic density, intracellular component (GO:0099092)	CC	4821
SLC12A5	HGNC:13818	SLC12A5	solute carrier family 12 member 5	KIAA1176,KCC2,HKCC2	GO:0099060	integral component of postsynaptic specialization membrane (GO:0099060)	CC	4822
SLC12A5	HGNC:13818	SLC12A5	solute carrier family 12 member 5	KIAA1176,KCC2,HKCC2	GO:0150052	regulation of postsynapse assembly (GO:0150052)	BP	4824
SLC12A5	HGNC:13818	SLC12A5	solute carrier family 12 member 5	KIAA1176,KCC2,HKCC2	GO:0098970	postsynaptic neurotransmitter receptor diffusion trapping (GO:0098970)	BP	4825
EPB41L1	HGNC:3378	EPB41L1	erythrocyte membrane protein band 4.1 like 1	KIAA0338,4.1N	GO:0098793	presynapse (GO:0098793)	CC	4826
EPB41L1	HGNC:3378	EPB41L1	erythrocyte membrane protein band 4.1 like 1	KIAA0338,4.1N	GO:0098794	postsynapse (GO:0098794)	CC	4827
EPB41L1	HGNC:3378	EPB41L1	erythrocyte membrane protein band 4.1 like 1	KIAA0338,4.1N	GO:0099145	regulation of exocytic insertion of neurotransmitter receptor to postsynaptic membrane (GO:0099145)	BP	4828
EPB41L3	HGNC:3380	EPB41L3	erythrocyte membrane protein band 4.1 like 3	DAL1,KIAA0987,4.1B	GO:0098794	postsynapse (GO:0098794)	CC	4829
EPB41L3	HGNC:3380	EPB41L3	erythrocyte membrane protein band 4.1 like 3	DAL1,KIAA0987,4.1B	GO:0098696	regulation of neurotransmitter receptor localization to postsynaptic specialization membrane (GO:0098696)	BP	4830
NSF	HGNC:8016	NSF	N-ethylmaleimide sensitive factor, vesicle fusing ATPase	SEC18	GO:0099091	postsynaptic specialization, intracellular component (GO:0099091)	CC	4833
SEPTIN3	HGNC:10750	SEPTIN3	septin 3	SEP3,SEPT3	GO:0098793	presynapse (GO:0098793)	CC	4835
SEPTIN3	HGNC:10750	SEPTIN3	septin 3	SEP3,SEPT3	GO:0140247	protein catabolic process at presynapse (GO:0140247)	BP	4836
PCLO	HGNC:13406	PCLO	piccolo presynaptic cytomatrix protein	KIAA0559,DKFZP779G1236,ACZ	GO:0099140	presynaptic actin cytoskeleton organization (GO:0099140)	BP	4839
PFN2	HGNC:8882	PFN2	profilin 2		GO:0099140	presynaptic actin cytoskeleton organization (GO:0099140)	BP	4840
SRPK2	HGNC:11306	SRPK2	SRSF protein kinase 2	SFRSK2	GO:0098793	presynapse (GO:0098793)	CC	4841
RAB7A	HGNC:9788	RAB7A	RAB7A, member RAS oncogene family	RAB7,CMT2B	GO:0098830	presynaptic endosome (GO:0098830)	CC	4842
RAB7A	HGNC:9788	RAB7A	RAB7A, member RAS oncogene family	RAB7,CMT2B	GO:0098830	presynaptic endosome (GO:0098830)	CC	4843
RAB11A	HGNC:9760	RAB11A	RAB11A, member RAS oncogene family	YL8	GO:0098830	presynaptic endosome (GO:0098830)	CC	4844
RAB11A	HGNC:9760	RAB11A	RAB11A, member RAS oncogene family	YL8	GO:0099532	synaptic vesicle endosomal processing (GO:0099532)	BP	4846
RAB11A	HGNC:9760	RAB11A	RAB11A, member RAS oncogene family	YL8	GO:0098993	anchored component of synaptic vesicle membrane (GO:0098993)	CC	4847
RAB11B	HGNC:9761	RAB11B	RAB11B, member RAS oncogene family	H-YPT3	GO:0098993	anchored component of synaptic vesicle membrane (GO:0098993)	CC	4848
LAMP1	HGNC:6499	LAMP1	lysosomal associated membrane protein 1	CD107A	GO:0098794	postsynapse (GO:0098794)	CC	4849
RAB7A	HGNC:9788	RAB7A	RAB7A, member RAS oncogene family	RAB7,CMT2B	GO:0099090	synaptic vesicle recycling via endosome (GO:0036466)	BP	4850
RAB7A	HGNC:9788	RAB7A	RAB7A, member RAS oncogene family	RAB7,CMT2B	GO:0098943	neurotransmitter receptor transport, postsynaptic endosome to lysosome (GO:0098943)	BP	4851
SNX6	HGNC:14970	SNX6	sorting nexin 6		GO:0098842	postsynaptic early endosome (GO:0098842)	CC	4854
RABEP1	HGNC:17677	RABEP1	rabaptin, RAB GTPase binding effector protein 1	NEUROCRESCIN,RAB5EP,RABPT5,RABAPTIN-5	GO:0099149	regulation of postsynaptic neurotransmitter receptor endocytosis (GO:0099149)	BP	4855
CAMK2G	HGNC:1463	CAMK2G	calcium/calmodulin dependent protein kinase II gamma	CAMKG	GO:0099524	postsynaptic cytosol (GO:0099524)	CC	4857
CAMK2G	HGNC:1463	CAMK2G	calcium/calmodulin dependent protein kinase II gamma	CAMKG	GO:0099072	regulation of postsynaptic membrane neurotransmitter receptor levels (GO:0099072)	BP	4858
CAMK2D	HGNC:1462	CAMK2D	calcium/calmodulin dependent protein kinase II delta	CAMKD	GO:0099524	postsynaptic cytosol (GO:0099524)	CC	4859
VAMP2	HGNC:12643	VAMP2	vesicle associated membrane protein 2	VAMP-2,SYB2	GO:0098967	exocytic insertion of neurotransmitter receptor to postsynaptic membrane (GO:0098967)	BP	4862
VAMP4	HGNC:12645	VAMP4	vesicle associated membrane protein 4		GO:0098887	neurotransmitter receptor transport, endosome to postsynaptic membrane (GO:0098887)	BP	4863
RAB11FIP5	HGNC:24845	RAB11FIP5	RAB11 family interacting protein 5	GAF1,KIAA0857,RIP11,PP75	GO:0098884	postsynaptic neurotransmitter receptor endocytosis (GO:0098884)	BP	4864
GNAO1	HGNC:4389	GNAO1	G protein subunit alpha o1	G-ALPHA-O	GO:0045211	postsynaptic membrane (GO:0045211)	CC	4865
GNAO1	HGNC:4389	GNAO1	G protein subunit alpha o1	G-ALPHA-O	GO:0042734	presynaptic membrane (GO:0042734)	CC	4866
GNAI2	HGNC:4385	GNAI2	G protein subunit alpha i2	GNAI2B	GO:0098793	presynapse (GO:0098793)	CC	4867
GNAI1	HGNC:4384	GNAI1	G protein subunit alpha i1		GO:0098794	postsynapse (GO:0098794)	CC	4868
GNAI1	HGNC:4384	GNAI1	G protein subunit alpha i1		GO:0099645	neurotransmitter receptor localization to postsynaptic specialization membrane (GO:0099645)	BP	4870
GNAO1	HGNC:4389	GNAO1	G protein subunit alpha o1	G-ALPHA-O	GO:0030672	synaptic vesicle membrane (GO:0030672)	CC	4874
GNB2	HGNC:4398	GNB2	G protein subunit beta 2		GO:0030672	synaptic vesicle membrane (GO:0030672)	CC	4875
GNG7	HGNC:4410	GNG7	G protein subunit gamma 7	FLJ00058	GO:0030672	synaptic vesicle membrane (GO:0030672)	CC	4876
GNB1	HGNC:4396	GNB1	G protein subunit beta 1		GO:0045202	synapse (GO:0045202)	CC	4877
GNB2	HGNC:4398	GNB2	G protein subunit beta 2		GO:0045202	synapse (GO:0045202)	CC	4878
GNB4	HGNC:20731	GNB4	G protein subunit beta 4		GO:0045202	synapse (GO:0045202)	CC	4879
GNB5	HGNC:4401	GNB5	G protein subunit beta 5	GB5	GO:0045202	synapse (GO:0045202)	CC	4880
GNG2	HGNC:4404	GNG2	G protein subunit gamma 2		GO:0045202	synapse (GO:0045202)	CC	4881
GNG3	HGNC:4405	GNG3	G protein subunit gamma 3		GO:0045202	synapse (GO:0045202)	CC	4882
GNG4	HGNC:4407	GNG4	G protein subunit gamma 4		GO:0045202	synapse (GO:0045202)	CC	4883
GNG7	HGNC:4410	GNG7	G protein subunit gamma 7	FLJ00058	GO:0045202	synapse (GO:0045202)	CC	4884
GNG13	HGNC:14131	GNG13	G protein subunit gamma 13	H2-35,G(GAMMA)13	GO:0045202	synapse (GO:0045202)	CC	4885
GNG12	HGNC:19663	GNG12	G protein subunit gamma 12		GO:0045202	synapse (GO:0045202)	CC	4886
GNAL	HGNC:4388	GNAL	G protein subunit alpha L		GO:0098794	postsynapse (GO:0098794)	CC	4887
GNAL	HGNC:4388	GNAL	G protein subunit alpha L		GO:0098793	presynapse (GO:0098793)	CC	4888
CASP3	HGNC:1504	CASP3	caspase 3	CPP32,CPP32B,YAMA,APOPAIN	GO:0014069	postsynaptic density (GO:0014069)	CC	4890
CASP3	HGNC:1504	CASP3	caspase 3	CPP32,CPP32B,YAMA,APOPAIN	GO:0098693	regulation of synaptic vesicle cycle (GO:0098693)	BP	4891
CAP2	HGNC:20039	CAP2	cyclase associated actin cytoskeleton regulatory protein 2		GO:1905274	regulation of modification of postsynaptic actin cytoskeleton (GO:1905274)	BP	4893
ATG16L1	HGNC:21498	ATG16L1	autophagy related 16 like 1	WDR30,FLJ10035,ATG16A,APG16L,ATG16L	GO:0098930	axonal transport (GO:0098930)	BP	4908
ATG7	HGNC:16935	ATG7	autophagy related 7	GSA7,DKFZP434N0735,APG7L	GO:0099504	synaptic vesicle cycle (GO:0099504)	BP	4909
RAB11B	HGNC:9761	RAB11B	RAB11B, member RAS oncogene family	H-YPT3	GO:0099161	regulation of presynaptic dense core vesicle exocytosis (GO:0099161)	BP	4913
UBE3A	HGNC:12496	UBE3A	ubiquitin protein ligase E3A	E6-AP,FLJ26981,EPVE6AP,HPVE6A	GO:0099524	postsynaptic cytosol (GO:0099524)	CC	4922
DPP6	HGNC:3010	DPP6	dipeptidyl peptidase like 6	DPPX,DPL1	GO:0060078	regulation of postsynaptic membrane potential (GO:0060078)	BP	4923
UBE3A	HGNC:12496	UBE3A	ubiquitin protein ligase E3A	E6-AP,FLJ26981,EPVE6AP,HPVE6A	GO:0008021	synaptic vesicle (GO:0008021)	CC	4945
KCTD12	HGNC:14678	KCTD12	potassium channel tetramerization domain containing 12	KIAA1778,PFET1,C13ORF2	GO:0042734	presynaptic membrane (GO:0042734)	CC	4948
KCTD12	HGNC:14678	KCTD12	potassium channel tetramerization domain containing 12	KIAA1778,PFET1,C13ORF2	GO:0042734	presynaptic membrane (GO:0042734)	CC	4950
SYP	HGNC:11506	SYP	synaptophysin	MRX96	GO:0010807	regulation of synaptic vesicle priming (GO:0010807)	BP	4954
SYNGR3	HGNC:11501	SYNGR3	synaptogyrin 3		GO:0010807	regulation of synaptic vesicle priming (GO:0010807)	BP	4955
GNB5	HGNC:4401	GNB5	G protein subunit beta 5	GB5	GO:0045211	postsynaptic membrane (GO:0045211)	CC	4956
SYP	HGNC:11506	SYP	synaptophysin	MRX96	GO:0050804	modulation of chemical synaptic transmission (GO:0050804)	BP	4958
SYNGR1	HGNC:11498	SYNGR1	synaptogyrin 1		GO:0050804	modulation of chemical synaptic transmission (GO:0050804)	BP	4959
GNAI2	HGNC:4385	GNAI2	G protein subunit alpha i2	GNAI2B	GO:0050804	modulation of chemical synaptic transmission (GO:0050804)	BP	4960
GNAO1	HGNC:4389	GNAO1	G protein subunit alpha o1	G-ALPHA-O	GO:0099170	postsynaptic modulation of chemical synaptic transmission (GO:0099170)	BP	4961
LAMP1	HGNC:6499	LAMP1	lysosomal associated membrane protein 1	CD107A	GO:0098794	postsynapse (GO:0098794)	CC	4966
CDC42	HGNC:1736	CDC42	cell division cycle 42	G25K,CDC42HS	GO:0098794	postsynapse (GO:0098794)	CC	4971
AP2A1	HGNC:561	AP2A1	adaptor related protein complex 2 subunit alpha 1	CLAPA1,ADTAA	GO:0048488	synaptic vesicle endocytosis (GO:0048488)	BP	4976
AP2A2	HGNC:562	AP2A2	adaptor related protein complex 2 subunit alpha 2	DKFZP564D1864,HYPJ,KIAA0899,HIP9,CLAPA2,ADTAB	GO:0048488	synaptic vesicle endocytosis (GO:0048488)	BP	4976
CTSD	HGNC:2529	CTSD	cathepsin D	CLN10,CPSD	GO:0099532	synaptic vesicle endosomal processing (GO:0099532)	BP	4977
PARK7	HGNC:16369	PARK7	Parkinsonism associated deglycase	DJ-1,DJ1,GATD2	GO:0008021	synaptic vesicle (GO:0008021)	CC	4980
PARK7	HGNC:16369	PARK7	Parkinsonism associated deglycase	DJ-1,DJ1,GATD2	GO:1900242	regulation of synaptic vesicle endocytosis (GO:1900242)	BP	4981
CRTAC1	HGNC:14882	CRTAC1	cartilage acidic protein 1	FLJ10320,CEP-68,ASPIC1	GO:0014069	postsynaptic density (GO:0014069)	CC	4982
CRTAC1	HGNC:14882	CRTAC1	cartilage acidic protein 1	FLJ10320,CEP-68,ASPIC1	GO:0051963	regulation of synapse assembly (GO:0051963)	BP	4983
NRXN1	HGNC:8008	NRXN1	neurexin 1	KIAA0578,HS.22998	GO:0099550	trans-synaptic signaling, modulating synaptic transmission (GO:0099550)	BP	4994
VAMP2	HGNC:12643	VAMP2	vesicle associated membrane protein 2	VAMP-2,SYB2	GO:0014069	postsynaptic density (GO:0014069)	CC	4997
SYT1	HGNC:11509	SYT1	synaptotagmin 1	SVP65	GO:0099523	presynaptic cytosol (GO:0099523)	CC	4998
NRXN2	HGNC:8009	NRXN2	neurexin 2		GO:0150052	regulation of postsynapse assembly (GO:0150052)	BP	5004
NRXN2	HGNC:8009	NRXN2	neurexin 2		GO:0099171	presynaptic modulation of chemical synaptic transmission (GO:0099171)	BP	5005
IGSF21	HGNC:28246	IGSF21	immunoglobin superfamily member 21	MGC15730,RP11-121A23.1	GO:0099031	anchored component of postsynaptic density membrane (GO:0099031)	CC	5006
IGSF21	HGNC:28246	IGSF21	immunoglobin superfamily member 21	MGC15730,RP11-121A23.1	GO:0099550	trans-synaptic signaling, modulating synaptic transmission (GO:0099550)	BP	5007
GNB5	HGNC:4401	GNB5	G protein subunit beta 5	GB5	GO:0042734	presynaptic membrane (GO:0042734)	CC	5013
GNB5	HGNC:4401	GNB5	G protein subunit beta 5	GB5	GO:0045211	postsynaptic membrane (GO:0045211)	CC	5014
GNB5	HGNC:4401	GNB5	G protein subunit beta 5	GB5	GO:0045211	postsynaptic membrane (GO:0045211)	CC	5015
GNB5	HGNC:4401	GNB5	G protein subunit beta 5	GB5	GO:0042734	presynaptic membrane (GO:0042734)	CC	5016
RGS7	HGNC:10003	RGS7	regulator of G protein signaling 7		GO:0045211	postsynaptic membrane (GO:0045211)	CC	5017
RGS7	HGNC:10003	RGS7	regulator of G protein signaling 7		GO:0042734	presynaptic membrane (GO:0042734)	CC	5018
VAMP7	HGNC:11486	VAMP7	vesicle associated membrane protein 7	VAMP-7,TI-VAMP,SYBL1	GO:0016079	synaptic vesicle exocytosis (GO:0016079)	BP	5023
PDXP	HGNC:30259	PDXP	pyridoxal phosphatase	DJ37E16.5,FLJ32703,CIN	GO:0098794	postsynapse (GO:0098794)	CC	5047
PDXP	HGNC:30259	PDXP	pyridoxal phosphatase	DJ37E16.5,FLJ32703,CIN	GO:0099159	regulation of modification of postsynaptic structure (GO:0099159)	BP	5048
LRP1	HGNC:6692	LRP1	LDL receptor related protein 1	CD91,LRP1A,APOER,IGFBP3R1,A2MR	GO:0099061	integral component of postsynaptic density membrane (GO:0099061)	CC	5056
LRP1	HGNC:6692	LRP1	LDL receptor related protein 1	CD91,LRP1A,APOER,IGFBP3R1,A2MR	GO:0099149	regulation of postsynaptic neurotransmitter receptor endocytosis (GO:0099149)	BP	5057
ARHGAP32	HGNC:17399	ARHGAP32	Rho GTPase activating protein 32	GRIT,KIAA0712,MGC1892,RICS,GC-GAP	GO:0014069	postsynaptic density (GO:0014069)	CC	5066
[truncated: 237 more rows]

## Sheet: 7. Enrich. (DisGeNet)
term	p-value	q-value
Alzheimer's Disease	4.67544e-45	3.60102e-41
Mitochondrial Diseases	2.08442e-42	8.0271e-39
Schizophrenia	1.918e-40	4.92413e-37
Seizures	5.90867e-33	1.13771e-29
Epilepsy	3.5835e-31	5.52002e-28
Neurodegenerative Disorders	9.26236e-31	1.18898e-27
Epileptic encephalopathy	8.85344e-30	9.74131e-27
Parkinson Disease	3.19476e-28	3.07575e-25
Amyotrophic Lateral Sclerosis	5.00097e-27	4.27972e-24
Amyloidosis	1.48299e-23	1.1422e-20
Intellectual Disability	2.64064e-22	1.84893e-19
Osteoarthrosis Deformans	1.98354e-20	1.2731e-17
Generalized hypotonia	1.12448e-19	6.66209e-17
Global developmental delay	1.22669e-18	6.74855e-16
Epilepsy, Temporal Lobe	1.73774e-18	8.92273e-16
Cognitive delay	5.08969e-18	2.45005e-15
Mental and motor retardation	1.02436e-17	4.64095e-15
Hyperreflexia	1.57001e-17	6.71788e-15
Dystonia	4.00865e-17	1.62498e-14
Abnormality of the genital system	8.73581e-17	3.14775e-14
Abnormality of the reproductive system	8.73581e-17	3.14775e-14
Bipolar Disorder	8.99124e-17	3.14775e-14
Muscle Spasticity	1.92782e-16	6.45567e-14
Huntington Disease	7.46724e-16	2.39636e-13
Cerebellar Ataxia	9.38469e-16	2.89124e-13
Acidosis, Lactic	1.04936e-15	3.10854e-13
Autistic Disorder	1.15158e-15	3.28499e-13
Neuroblastoma	2.23965e-15	6.16063e-13
Aase Smith syndrome 2	5.19716e-15	1.38029e-12
Central neuroblastoma	5.45898e-15	1.4015e-12
Dystonic disease	2.37489e-14	5.90045e-12
Impaired cognition	2.74534e-14	6.60769e-12
Depressive disorder	9.03884e-14	2.10961e-11
Down Syndrome	9.36294e-14	2.12098e-11
Lactic acidemia	9.94774e-14	2.18907e-11
Abnormal behavior	1.5828e-13	3.32597e-11
Major Depressive Disorder	1.59778e-13	3.32597e-11
HIV Coinfection	2.26307e-13	4.58688e-11
Encephalopathies	3.66371e-13	7.23536e-11
Mental Depression	1.27678e-12	2.43773e-10
Adenocarcinoma of lung (disorder)	1.29768e-12	2.43773e-10
Motor Neuron Disease	1.94535e-12	3.5674e-10
Cerebral atrophy	2.33073e-12	4.17195e-10
Myoclonus	2.38335e-12	4.17195e-10
Senile Plaques	2.76843e-12	4.73832e-10
Unipolar Depression	3.33915e-12	5.5909e-10
Leukodystrophy	3.7724e-12	6.18191e-10
Anemia, Diamond-Blackfan	3.9409e-12	6.3235e-10
Involuntary jerking movements	1.26945e-11	1.95545e-09
Spasmodic movement	1.26945e-11	1.95545e-09
Breast Carcinoma	1.75758e-11	2.65428e-09
nervous system disorder	1.93997e-11	2.87339e-09
Anemia, Macrocytic	2.0188e-11	2.93374e-09
Liver carcinoma	2.1482e-11	3.06397e-09
Tauopathies	2.70578e-11	3.78907e-09
Charcot-Marie-Tooth Disease	3.10214e-11	4.20998e-09
Mental Retardation	3.11567e-11	4.20998e-09
Dysarthria	3.26523e-11	4.336e-09
Pick Disease of the Brain	4.91911e-11	6.42153e-09
Hypoglycemia	6.04335e-11	7.75765e-09
Visual seizure	7.2908e-11	9.20553e-09
Anaplastic carcinoma	1.15394e-10	1.43349e-08
Presenile dementia	1.19567e-10	1.46175e-08
Abnormality of the urinary system	1.28838e-10	1.51782e-08
Mammary Carcinoma, Animal	1.32036e-10	1.51782e-08
Animal Mammary Neoplasms	1.32036e-10	1.51782e-08
Frontotemporal dementia	1.32036e-10	1.51782e-08
Malignant neoplasm of breast	1.55388e-10	1.76e-08
Lethargy	2.48199e-10	2.77048e-08
Post-Traumatic Osteoporosis	2.92562e-10	3.21902e-08
Frontotemporal Lobar Degeneration	3.86598e-10	4.19377e-08
Status Epilepticus	4.48334e-10	4.79593e-08
Rhabdomyolysis	4.79947e-10	5.06377e-08
Mental deficiency	4.94558e-10	5.14741e-08
Hyperammonemia	5.72084e-10	5.87492e-08
Carcinomatosis	6.24102e-10	6.32478e-08
Parkinsonian Disorders	9.03921e-10	9.04156e-08
Familial Alzheimer Disease (FAD)	9.21214e-10	9.09639e-08
Undifferentiated carcinoma	1.23184e-09	1.20097e-07
Mammary Neoplasms, Experimental	1.60671e-09	1.54686e-07
Osteoporosis, Senile	1.71812e-09	1.6337e-07
Hereditary Diffuse Gastric Cancer	1.78616e-09	1.67768e-07
Memory impairment	1.95861e-09	1.8175e-07
Plaque, Amyloid	2.2911e-09	2.08056e-07
Myocardial Ischemia	2.29613e-09	2.08056e-07
Cerebellar degeneration	2.59903e-09	2.32764e-07
Autism Spectrum Disorders	2.66774e-09	2.36171e-07
Carcinoma, Spindle-Cell	2.71987e-09	2.3805e-07
Cardiomyopathies	2.82566e-09	2.44531e-07
Mood swings	3.01805e-09	2.58278e-07
Cognition Disorders	3.27743e-09	2.77393e-07
Myopathy	3.34896e-09	2.80366e-07
Carcinoma	3.68208e-09	3.0494e-07
Poor school performance	4.12843e-09	3.38268e-07
Brain Diseases	4.65941e-09	3.77755e-07
Alcoholic Intoxication, Chronic	4.90149e-09	3.91184e-07
Comatose	4.92662e-09	3.91184e-07
Hand deformities	5.20176e-09	4.08816e-07
MITOCHONDRIAL COMPLEX I DEFICIENCY	5.82239e-09	4.5297e-07
Epilepsy, Cryptogenic	6.02493e-09	4.6404e-07
Glioblastoma	6.69511e-09	5.10552e-07
Degenerative brain disorder	7.58237e-09	5.72544e-07
Muscle Weakness	8.20793e-09	6.13762e-07
Leigh Disease	8.80375e-09	6.51985e-07
Neoplasm Metastasis	1.31322e-08	9.63276e-07
Awakening Epilepsy	1.39517e-08	9.77763e-07
Increased CSF lactate	1.39517e-08	9.77763e-07
Aura	1.39517e-08	9.77763e-07
Dull intelligence	1.39644e-08	9.77763e-07
Low intelligence	1.39644e-08	9.77763e-07
Glioma	1.4504e-08	1.0064e-06
Babinski Reflex	1.63688e-08	1.12565e-06
GRN-related frontotemporal dementia	1.92886e-08	1.3147e-06
Gliosis	1.96147e-08	1.32519e-06
Dementia	2.09778e-08	1.40497e-06
Neuropathy	2.86977e-08	1.90543e-06
Ketotic hypoglycemia	2.96241e-08	1.95013e-06
Cerebellar atrophy	3.19937e-08	2.08827e-06
Disease Exacerbation	4.05547e-08	2.62481e-06
Cortical Dysplasia	4.39923e-08	2.82357e-06
Osteoporosis, Age-Related	5.12106e-08	3.2597e-06
HIV Infections	6.31149e-08	3.98452e-06
Neoplasm Invasiveness	6.429e-08	4.0257e-06
Tonic - clonic seizures	7.34268e-08	4.56075e-06
Nicotinamide adenine dinucleotide coenzyme Q reductase deficiency	7.66112e-08	4.72047e-06
Other specified types of schizophrenia, unspecified	7.78252e-08	4.75722e-06
Genetic Diseases, Inborn	1.0888e-07	6.6031e-06
Failure to gain weight	1.12245e-07	6.75398e-06
Muscle degeneration	1.16495e-07	6.95539e-06
Seizures, Focal	1.32628e-07	7.85769e-06
Pediatric failure to thrive	1.65603e-07	9.73647e-06
Ataxias, Hereditary	1.78743e-07	1.03509e-05
Infratentorial atrophy	1.78743e-07	1.03509e-05
Cytopenia	2.03968e-07	1.17236e-05
Respiratory Failure	2.45537e-07	1.40084e-05
Undergrowth	2.7231e-07	1.54215e-05
Phenylketonurias	2.79354e-07	1.5705e-05
Congenital anemia	2.8307e-07	1.57986e-05
Strabismus	2.99425e-07	1.65912e-05
Distal sensory impairment	3.25912e-07	1.79298e-05
Tremor	3.35108e-07	1.8305e-05
Metabolic acidosis	3.39062e-07	1.83905e-05
Hypoplasia of corpus callosum	3.47106e-07	1.86952e-05
Neurogenic muscle atrophy, especially in the lower limbs	3.52887e-07	1.87444e-05
Skeletal muscle atrophy	3.52887e-07	1.87444e-05
Choreoathetosis	3.93883e-07	2.07787e-05
AMYOTROPHIC LATERAL SCLEROSIS 1	4.06304e-07	2.12881e-05
Prion Diseases	4.35038e-07	2.26396e-05
Hypertrophic Cardiomyopathy	4.49297e-07	2.32247e-05
Neurogenic Muscular Atrophy	4.54227e-07	2.3323e-05
Dystonia Disorders	4.79146e-07	2.44396e-05
Abnormal mitochondria in muscle tissue	4.955e-07	2.51075e-05
SCHIZOPHRENIA 1 (disorder)	5.13512e-07	2.58501e-05
Amyotrophic Lateral Sclerosis, Sporadic	5.87435e-07	2.93794e-05
Spinal Muscular Atrophy	6.16465e-07	3.06094e-05
Muscular hypotonia of the trunk	6.19978e-07	3.06094e-05
Choreoathetoid movements	6.54345e-07	3.21004e-05
Psychomotor regression in infants	7.23871e-07	3.52864e-05
Epilepsy, Generalized	8.17129e-07	3.95819e-05
Supratentorial atrophy	8.25453e-07	3.97353e-05
Developmental regression	8.71401e-07	4.16865e-05
Lafora Disease	9.02856e-07	4.29247e-05
Psychomotor regression, progressive	1.12677e-06	5.16568e-05
Loss of developmental milestones	1.12677e-06	5.16568e-05
Mental deterioration in childhood	1.12677e-06	5.16568e-05
Neurodevelopmental regression	1.12677e-06	5.16568e-05
Psychomotor regression	1.12677e-06	5.16568e-05
Psychomotor regression beginning in infancy	1.12677e-06	5.16568e-05
Myoclonic Seizures	1.25407e-06	5.71529e-05
Decreased tendon reflex	1.29099e-06	5.81786e-05
Increased serum lactate	1.29583e-06	5.81786e-05
Hippocampal sclerosis	1.29924e-06	5.81786e-05
Carcinogenesis	1.41901e-06	6.29293e-05
NADH:Q(1) Oxidoreductase deficiency	1.42167e-06	6.29293e-05
Myotonic Dystrophy	1.52831e-06	6.7263e-05
Electroencephalogram abnormal	1.56148e-06	6.83326e-05
Progressive macrocephaly	1.63489e-06	7.11409e-05
Ataxia	1.6559e-06	7.16503e-05
Mental deterioration	1.84794e-06	7.9513e-05
Generalized seizures	1.87009e-06	8.00189e-05
Vomiting	2.16986e-06	9.23331e-05
Learning Disabilities	2.41169e-06	0.00010206
Stomach Neoplasms	2.45323e-06	0.00010325
Chromophobe Renal Cell Carcinoma	2.51514e-06	0.00010528
Classical phenylketonuria	2.61733e-06	0.000107801
Encephalopathy, Subacute Necrotizing, Juvenile	2.61733e-06	0.000107801
Encephalopathy, Subacute Necrotizing, Infantile	2.61733e-06	0.000107801
Cerebral Amyloid Angiopathy, Hereditary	2.69756e-06	0.000110514
Cerebral Edema	3.53785e-06	0.000144172
Anoxemia	3.67034e-06	0.000148005
Hypoxia	3.67034e-06	0.000148005
Hepatocellular necrosis	3.96836e-06	0.000159189
Heart failure	4.04595e-06	0.000161461
Congenital pes cavus	4.07066e-06	0.000161609
Movement Disorders	4.46652e-06	0.000176416
Mood Disorders	4.63997e-06	0.000182332
Epileptic drop attack	4.87824e-06	0.000189758
Spastic Paraplegia	4.87824e-06	0.000189758
Hyperactive behavior	4.96107e-06	0.000192011
Malignant neoplasm of liver	5.19093e-06	0.000199903
Pancreatic carcinoma	5.40277e-06	0.000205638
Impaired exercise tolerance	5.41996e-06	0.000205638
Shy-Drager Syndrome	5.41996e-06	0.000205638
Brain Ischemia	5.53938e-06	0.000209139
Hyperglycinemia	5.76138e-06	0.000216459
Infantile Spasm	6.66865e-06	0.00024933
Glycinuria	6.72932e-06	0.000250383
Pallor	6.80182e-06	0.000251864
Episodic Ataxia	7.05291e-06	0.000259911
Malignant neoplasm of pancreas	7.13632e-06	0.000261733
Sarcomatoid Renal Cell Carcinoma	7.64586e-06	0.000279092
Absence Seizures	8.21856e-06	0.000298582
West Syndrome	8.27271e-06	0.000299138
Neurodevelopmental Disorders	8.74411e-06	0.000313873
Malignant neoplasm of prostate	8.7617e-06	0.000313873
Central nervous system demyelination	9.34246e-06	0.000333128
Brain Edema	1.01338e-05	0.000359679
Dementia, familial Danish	1.16045e-05	0.000409992
Hypoxemia	1.29351e-05	0.000454912
Infantile Severe Myoclonic Epilepsy	1.34732e-05	0.000471683
Peripheral Neuropathy	1.41498e-05	0.00049313
Alzheimer Disease, Early Onset	1.66037e-05	0.000573459
Complex partial seizures	1.66037e-05	0.000573459
Collecting Duct Carcinoma of the Kidney	1.69242e-05	0.00058192
Acute necrotizing encephalopathy	1.71824e-05	0.000588173
Alzheimer's Disease, Focal Onset	1.82823e-05	0.000620309
Acute Confusional Senile Dementia	1.82823e-05	0.000620309
Lewy Body Disease	1.85499e-05	0.000626627
Opisthotonus	1.98978e-05	0.000669225
Amyotrophic Lateral Sclerosis, Guam Form	2.03352e-05	0.000680964
Nystagmus	2.0589e-05	0.000686479
Transient Ischemic Attack	2.12595e-05	0.00070578
Congestive heart failure	2.30183e-05	0.000760888
Sensory neuropathy	2.33111e-05	0.000767274
Convulsions	2.3961e-05	0.000782716
Behavioral Symptoms	2.40321e-05	0.000782716
Pervasive Development Disorder	2.40851e-05	0.000782716
Ataxia, Appendicular	2.64948e-05	0.000857408
Alzheimer Disease, Late Onset	2.70731e-05	0.000872456
Gait, Drop Foot	3.0093e-05	0.000965735
HYPERGLYCINURIA (disorder)	3.05367e-05	0.000975907
Terminal tremor	3.18311e-05	0.00100912
Aphasia	3.18379e-05	0.00100912
Severe mental retardation (I.Q. 20-34)	3.21386e-05	0.00101447
Psychotic Disorders	3.24423e-05	0.00101863
Diabetes Mellitus	3.25349e-05	0.00101863
Liver and Intrahepatic Biliary Tract Carcinoma	3.3361e-05	0.00104027
Multiple Acyl Coenzyme A Dehydrogenase Deficiency	3.57779e-05	0.00110699
Reflex, Deep Tendon, Absent	3.60023e-05	0.00110699
Absent reflex	3.60023e-05	0.00110699
Tonic Seizures	3.60757e-05	0.00110699
Abnormal coordination	3.88395e-05	0.00118238
Motor symptoms	3.88395e-05	0.00118238
Creutzfeldt-Jakob disease	4.31226e-05	0.0013076
Peripheral axonal neuropathy	4.63514e-05	0.00139999
Non-Small Cell Lung Carcinoma	4.71047e-05	0.00141719
melanoma	4.73192e-05	0.0014181
Hepatolenticular Degeneration	4.78182e-05	0.00142199
Progressive supranuclear palsy	4.78182e-05	0.00142199
Liver neoplasms	5.25685e-05	0.00155724
Motor neuron atrophy	5.28551e-05	0.00155973
Absent tendon reflex	5.48827e-05	0.00161338
Mental disorders	5.63072e-05	0.00164897
Prostate carcinoma	5.74122e-05	0.00167496
Papillary Renal Cell Carcinoma	5.83851e-05	0.00169691
Astrocytoma	6.54994e-05	0.00189653
Cardiac conduction abnormality	6.79349e-05	0.00195968
Anxiety Disorders	6.86604e-05	0.00197322
Hypsarrhythmia	6.9564e-05	0.00198438
NONAKA MYOPATHY	6.9564e-05	0.00198438
Tumor Progression	7.27513e-05	0.00206764
Dementia, familial British	7.43806e-05	0.00208681
Alternating hemiplegia of childhood	7.43806e-05	0.00208681
mass lesion	7.43806e-05	0.00208681
Semantic Dementia	7.45097e-05	0.00208681
Stereotypic Movement Disorder	7.84256e-05	0.00218853
Epileptic Seizures	8.14839e-05	0.00226567
Neurodevelopmental delay	8.4991e-05	0.00235468
Disorder of the optic nerve	8.78493e-05	0.00242515
Colorectal Cancer	8.89882e-05	0.00244569
Convulsive Seizures	8.92287e-05	0.00244569
Gait, Unsteady	9.16796e-05	0.00250396
Memory Loss	9.27362e-05	0.00252387
Tuberous Sclerosis	9.99817e-05	0.00271148
Primary Progressive Aphasia (disorder)	0.00010313	0.00278704
Adenocarcinoma	0.000105265	0.0028348
Aggressive reaction	0.000105926	0.00284265
Malignant neoplasm of lung	0.00011058	0.00295726
Amyotrophic Lateral Sclerosis With Dementia	0.000111348	0.00296748
Agyria	0.000112938	0.00298916
Progressive cerebellar ataxia	0.000112938	0.00298916
Abnormal pattern of respiration	0.000117923	0.00311042
Amnesia	0.000123157	0.00323738
ECG abnormality	0.000126667	0.00330708
Abnormal heart beat	0.000126667	0.00330708
Developmental delay (disorder)	0.000128425	0.00334166
Anxiety	0.000132597	0.0034386
Intermittent migraine headaches	0.000137633	0.00352794
Sciatic Neuropathy	0.000137633	0.00352794
Ataxia, Truncal	0.000137874	0.00352794
Peripheral motor neuropathy	0.000137874	0.00352794
INCLUSION BODY MYOPATHY WITH EARLY-ONSET PAGET DISEASE AND FRONTOTEMPORAL DEMENTIA	0.000142532	0.00363504
Primary malignant neoplasm of lung	0.000145267	0.00368066
Vertiginous seizure	0.000151011	0.00368066
Single Seizure	0.000151011	0.00368066
Olfactory seizure	0.000151011	0.00368066
Nonepileptic Seizures	0.000151011	0.00368066
Non-epileptic convulsion	0.000151011	0.00368066
Jacksonian Seizure	0.000151011	0.00368066
Gustatory seizure	0.000151011	0.00368066
Generalized Absence Seizures	0.000151011	0.00368066
Atonic Absence Seizures	0.000151011	0.00368066
Seizures, Somatosensory	0.000151011	0.00368066
Seizures, Sensory	0.000151011	0.00368066
Seizures, Clonic	0.000151011	0.00368066
Seizures, Auditory	0.000151011	0.00368066
Lissencephaly	0.000156013	0.00379059
Carcinoma of lung	0.00016192	0.00392172
Hearing Loss, Central	0.00018239	0.00440366
Hypomyelination	0.000183767	0.00442304
Irritation - emotion	0.000193307	0.00463816
Idiopathic generalized epilepsy	0.000194265	0.00464668
Myxoid cyst	0.000198967	0.00474442
Chromosomal Instability	0.000199934	0.00475275
Adrenoleukodystrophy	0.00021183	0.00502005
Electrocardiogram abnormal	0.000212505	0.00502061
Other specified transient cerebral ischemias	0.000213989	0.00504019
Machado-Joseph Disease	0.000220967	0.00518869
Spastic Paraplegia, Hereditary	0.000222739	0.00521439
Unable to walk	0.000224435	0.00523818
Cardiac Arrhythmia	0.000229706	0.00534501
Mild cognitive disorder	0.000242279	0.00562058
Hypertrophic disorder of skin, unspecified	0.000243409	0.00562985
Electrocardiographic changes	0.000250872	0.00578508
Ataxia, Motor	0.000254528	0.00579993
Gaucher Disease, Type 3 (disorder)	0.000254528	0.00579993
Tremor, Rubral	0.000254528	0.00579993
Neurofibrillary degeneration (morphologic abnormality)	0.000254528	0.00579993
Sideroblastic anemia	0.000259654	0.00589929
Weight Gain	0.000265909	0.00602362
Myoclonic Epilepsies, Progressive	0.000279206	0.00630219
Cognitive changes	0.000280661	0.00630219
Inattention	0.000280661	0.00630219
Infantile neuronal ceroid lipofuscinosis	0.0002833	0.00634295
Degenerative Diseases, Central Nervous System	0.000299118	0.0066777
Peripheral demyelinating neuropathy	0.000315637	0.00702612
Hereditary Motor and Sensory Neuropathies	0.000321417	0.00713417
Chorea	0.000349585	0.00771491
Inborn Errors of Metabolism	0.000349585	0.00771491
Myoglobinuria	0.000353439	0.00777287
Mammary Neoplasms	0.000354669	0.00777287
Colon Carcinoma	0.000355239	0.00777287
Aggressive behavior	0.000362907	0.00791816
Profound Mental Retardation	0.000370255	0.00801222
Social disinhibition	0.00037242	0.00801222
Scrub Typhus	0.00037242	0.00801222
Asbestosis	0.00037242	0.00801222
Acquired CJD	0.00037242	0.00801222
Dystrophia myotonica 2	0.000389087	0.0083243
Pallor of optic disc	0.000389087	0.0083243
Paresthesia	0.000407774	0.00869992
Hepatic Form of Wilson Disease	0.000416802	0.00886655
Cardiomyopathy, Dilated	0.000417886	0.00886655
Neurofibromatosis 1	0.000436364	0.00923318
Parkinson Disease, Familial, Type 1	0.00044193	0.0092805
Autosomal Recessive Parkinsonism	0.00044193	0.0092805
CNS hypomyelination	0.000442216	0.0092805
CEROID LIPOFUSCINOSIS, NEURONAL, 6	0.000447979	0.0093759
Cerebrovascular accident	0.000450016	0.00939302
Optic Atrophy, Hereditary, Leber	0.000453886	0.00944819
Normocytic anemia	0.000460309	0.00950482
Normochromic anemia	0.000460309	0.00950482
Deficiency of acetyl-CoA acetyltransferase	0.000460309	0.00950482
Physical aggression	0.00047262	0.00973295
Drug Resistant Epilepsy	0.00050212	0.010311
Neurologic Symptoms	0.000503365	0.010311
Congenital Bilateral Cataracts	0.000513615	0.010493
Muscle Cramp	0.000517921	0.010553
Optic Atrophy, Autosomal Dominant	0.000523567	0.0106399
Neurofibromatosis 2	0.000552583	0.0112
Optic Atrophy	0.000585131	0.0118286
Blepharoptosis	0.000617844	0.0124572
Degenerative polyarthritis	0.000622776	0.0125238
Polymicrogyria	0.000637507	0.0127867
Degenerative Diseases, Spinal Cord	0.000643181	0.012867
Small head	0.000644978	0.0128695
Spastic Quadriplegia	0.000647426	0.0128849
PARKINSON DISEASE, LATE-ONSET	0.000654834	0.0129988
Muscular fasciculation	0.000662477	0.0130883
Young onset Parkinson disease	0.000662744	0.0130883
Attention deficit hyperactivity disorder	0.000666671	0.0131177
TDP-43 Proteinopathies	0.000667639	0.0131177
Malformations of Cortical Development	0.000688601	0.0134952
Hyperglycemia	0.000698203	0.0136486
Shigella Infections	0.000719104	0.0140216
Congenital cataract	0.000737354	0.0143412
Malignant tumor of colon	0.000754427	0.0146363
Depression, Bipolar	0.000765342	0.0147736
Bradykinesia	0.000765342	0.0147736
Malignant neoplasm of stomach	0.000773386	0.0148915
Fatigable weakness of respiratory muscles	0.000798745	0.0153374
Protein Deficiency	0.000802513	0.0153374
Gait Ataxia	0.000802513	0.0153374
Paralysed	0.000804926	0.0153454
Deglutition Disorders	0.000830094	0.0157861
Foot-drop	0.000846829	0.016024
Bilateral cataracts (disorder)	0.000850559	0.016024
Hearing Loss, High-Frequency	0.000854483	0.016024
Apathy	0.000854483	0.016024
Pelizaeus-Merzbacher Disease	0.000854483	0.016024
Myocardial Diseases, Secondary	0.000855083	0.016024
Endothelial dysfunction	0.000868266	0.0161644
Dyskinetic syndrome	0.000883264	0.0161644
Crescendo Transient Ischemic Attacks	0.000883567	0.0161644
Primary Progressive Nonfluent Aphasia	0.000883567	0.0161644
Posterior Circulation Transient Ischemic Attack	0.000883567	0.0161644
MASA SYNDROME (disorder)	0.000883567	0.0161644
Carotid Circulation Transient Ischemic Attack	0.000883567	0.0161644
Transient Ischemic Attack, Vertebrobasilar Circulation	0.000883567	0.0161644
Transient Ischemic Attack, Anterior Circulation	0.000883567	0.0161644
Brain Stem Ischemia, Transient	0.000883567	0.0161644
Pachygyria	0.000898463	0.016398
Transitional cell carcinoma of bladder	0.000922294	0.0167932
Paresis	0.000978576	0.0176905
Loss of speech	0.000978701	0.0176905
Epilepsy, Rolandic	0.000980766	0.0176905
Fibrillation	0.000980766	0.0176905
Muscle Rigidity	0.000990787	0.0178295
Atrophic	0.000993859	0.0178431
Migraine Disorders	0.0010054	0.0180083
Progressive microcephaly	0.00104122	0.0186067
Lysosomal Storage Diseases	0.001049	0.0187023
Fatigable weakness of swallowing muscles	0.00105212	0.0187147
Perseveration	0.00106098	0.0188287
Amyloid angiopathy	0.00106536	0.0188343
Diabetes	0.00106619	0.0188343
Foot dorsiflexor weakness	0.00107218	0.0188969
Squamous cell carcinoma	0.00107884	0.0189302
Postnatal microcephaly	0.00107899	0.0189302
Hereditary Neurodegenerative Disorder	0.00110353	0.0191427
Motor disturbances	0.00110353	0.0191427
Periventricular cysts	0.00110353	0.0191427
Psychomotor deterioration	0.00110353	0.0191427
Wernicke-Korsakoff Syndrome	0.00110353	0.0191427
Lesion of brain	0.00111741	0.01934
Mental Retardation, Psychosocial	0.00112402	0.0194108
Feeding difficulties	0.00113675	0.0195867
Nerve Degeneration	0.00125166	0.0215034
Simple Partial Status Epilepticus	0.00126474	0.0215034
Non-Convulsive Status Epilepticus	0.00126474	0.0215034
Status Epilepticus, Subclinical	0.00126474	0.0215034
Complex Partial Status Epilepticus	0.00126474	0.0215034
Grand Mal Status Epilepticus	0.00126474	0.0215034
Malignant neoplasm of thyroid	0.00129937	0.0219961
Brain Neoplasms	0.00129943	0.0219961
Lung Neoplasms	0.00130492	0.0220406
oligodendroglioma	0.00133899	0.0225666
Delayed myelination	0.00134576	0.0226312
Cardiomyopathies, Primary	0.00136695	0.0229373
Extrapyramidal sign	0.00137629	0.023044
Myocardial Infarction	0.0014379	0.0240232
Pilocytic Astrocytoma	0.00146853	0.0244818
Glycogen Storage Disease Type VII	0.00158475	0.0261339
Neuropil Threads	0.00158475	0.0261339
Developmental arithmetic disorder	0.00158475	0.0261339
Manic	0.0015876	0.0261339
Action Tremor	0.00158798	0.0261339
Autistic behavior	0.00158798	0.0261339
Axonal neuropathy	0.0016238	0.0265532
Nonverbal	0.0016238	0.0265532
Petit mal status	0.0016238	0.0265532
Anaplastic astrocytoma	0.00163306	0.0266033
Neurilemmoma	0.00163378	0.0266033
Multiple Endocrine Neoplasia Type 1	0.00166813	0.0271053
Hypotonic seizures	0.00168822	0.0272023
Increased serum pyruvate	0.00168822	0.0272023
Pyruvate Dehydrogenase Complex Deficiency Disease	0.00168822	0.0272023
Sudden loss of muscle tone	0.00168822	0.0272023
[truncated: 742 more rows]

## Sheet: 8. DEP t-test and FC HI-WT
	t.stat	p.value	negative log p-value	Fold Change	log2(FC)
[truncated: 414 more rows]

[truncated: 14 more sheets: 9. DEP (WikiPathways_2024), 10. DEP assc. (KEGG_2021), 11. DEP assc. (Human Pheno), 12. DEP t_test PD-CTRL, 13. DEP assc. human, 14. DEP Human-murine, 15. Shared DEP assc. (DisGeNET), 16. Neuro assc. shared DEP, 17. PD-databases, 18. Database-sets, 19. Intersections, 20. Comparison-stats, 21. Database-overlap-DAVID, 22. Top 15 pathways]
